# Supplementary material for: Comparative transcriptomic analysis provides insights into the genetic networks regulating oil differential production in oil crops
Source: BMC Biol. 2024 May 13;22:110. doi: 10.1186/s12915-024-01909-x (PMC11089805; doi:10.1186/s12915-024-01909-x)
Supplement: Supplementary file 2 — Additional file 2: Dataset S1. ALM-related genes identified in different species. [file 12915_2024_1909_MOESM2_ESM.xlsx]

## Sheet: S. indicum
Supplementary Dataset S1：ALM-related genes identified in different species
Gene Locus	Pathway	Protein Family Abbreviation	Isoform/Gene Specific Abbreviation	PFAM id	A.thaliana ortholog
SIN_1001728	Fatty Acid Synthesis	alpha-PDH	alpha-PDH	PF00676,PF02775,PF00456	AT1G01090.1
SIN_1026528	Fatty Acid Synthesis	KAR	KAR	PF00106,PF13561,PF08659	AT1G24360.1
SIN_1006668	Fatty Acid Synthesis	beta-PDH	beta-PDH	PF02779,PF02780	AT1G30120.1, AT2G34590.1
SIN_1022485	Fatty Acid Synthesis	beta-PDH	beta-PDH	PF02779,PF02780	AT1G30120.1, AT2G34590.1
SIN_1019375	Fatty Acid Synthesis	beta-PDH	beta-PDH	PF02779,PF02780	AT1G30120.1, AT2G34590.1
SIN_1000091	Fatty Acid Synthesis	beta-PDH	beta-PDH	PF02779,PF02780	AT1G30120.1, AT2G34590.1
SIN_1017155	Fatty Acid Synthesis	DHLAT	DHLAT	PF00198,PF00364,PF02817	AT1G34430.1
SIN_1005828	Fatty Acid Synthesis, Fatty Acid Elongation & Wax Biosynthesis	HmACC	HmACC	PF08326,PF01039,PF02786,PF00289,PF02785,PF13535,PF15632,PF00364,PF02655,PF02222	AT1G36160.1, AT1G36180.1
SIN_1016262	Fatty Acid Synthesis	ACP	ACP	PF00550,PF14573	AT1G54580.1, AT1G54630.1, AT4G25050.2
SIN_1010127	Fatty Acid Synthesis	ACP	ACP	PF00550,PF14573	AT1G54580.1, AT1G54630.1, AT4G25050.2
SIN_1010844	Fatty Acid Synthesis	ACP	ACP	PF00550,PF14573	AT1G54580.1, AT1G54630.1, AT4G25050.2
SIN_1022056	Fatty Acid Synthesis	ACP	ACP	PF00550,PF14573	AT1G54580.1, AT1G54630.1, AT4G25050.2
SIN_1018725	Fatty Acid Synthesis, Mitochondrial Fatty Acid & Lipoic Acid Synthesis	KAR	KAR	PF00106,PF13561,PF08659	AT1G62610.4, AT1G63380.1, AT2G17845.1, AT3G46170.1, AT3G55290.1, AT3G55310.1
SIN_1020077	Fatty Acid Synthesis, Mitochondrial Fatty Acid & Lipoic Acid Synthesis	KAR	KAR	PF00106,PF13561,PF08659	AT1G62610.4, AT1G63380.1, AT2G17845.1, AT3G46170.1, AT3G55290.1, AT3G55310.1
SIN_1020075	Fatty Acid Synthesis, Mitochondrial Fatty Acid & Lipoic Acid Synthesis	KAR	KAR	PF00106,PF13561,PF08659	AT1G62610.4, AT1G63380.1, AT2G17845.1, AT3G46170.1, AT3G55290.1, AT3G55310.1
SIN_1020076	Fatty Acid Synthesis, Mitochondrial Fatty Acid & Lipoic Acid Synthesis	KAR	KAR	PF00106,PF13561,PF08659	AT1G62610.4, AT1G63380.1, AT2G17845.1, AT3G46170.1, AT3G55290.1, AT3G55310.1
SIN_1018726	Fatty Acid Synthesis, Mitochondrial Fatty Acid & Lipoic Acid Synthesis	KAR	KAR	PF00106,PF13561,PF08659	AT1G62610.4, AT1G63380.1, AT2G17845.1, AT3G46170.1, AT3G55290.1, AT3G55310.1
SIN_1011765	Fatty Acid Synthesis	KASIII	KASIII	PF08541,PF08545	AT1G62640.1
SIN_1023839	Fatty Acid Synthesis	KASIII	KASIII	PF08541,PF08545,PF02797	AT1G62640.1
SIN_1009790	Fatty Acid Synthesis	ER	ENR1	PF13561	AT2G05990.1
SIN_1006260	Fatty Acid Synthesis	ER	ENR1	PF13561	AT2G05990.1
SIN_1023574	Fatty Acid Synthesis	ER	ENR1	PF13561	AT2G05990.1
SIN_1023013	Fatty Acid Synthesis	HAD	HAD	PF07977	AT2G22230.1, AT5G10160.1
SIN_1023213	Fatty Acid Synthesis	MCMT;MCAMT	MCMT	PF00698	AT2G30200.1
SIN_1003867	Fatty Acid Synthesis	&alpha;-CT	&alpha;-CT	PF03255,PF01039	AT2G38040.1
SIN_1011117	Fatty Acid Synthesis	&alpha;-CT	&alpha;-CT	PF03255,PF01039	AT2G38040.1
SIN_1013044	Fatty Acid Synthesis, Unknown	HACPS	HACPS	PF01648	AT2G02770.1, AT3G11470.1
SIN_1025898	Fatty Acid Synthesis	LPD	LPD	PF07992,PF02852,PF00070,PF00890,PF01134,PF12831	AT3G16950.2, AT4G16155.1
SIN_1003634	Fatty Acid Synthesis	LPD	LPD	PF07992,PF02852,PF00070,PF01134,PF00890,PF12831	AT3G16950.2, AT4G16155.1
SIN_1013654	Fatty Acid Synthesis	DHLAT	DHLAT	PF00198,PF00364,PF02817	AT3G25860.1
SIN_1012643	Fatty Acid Synthesis	PII/GLB1	PII/GLB1	PF00543	AT4G01900.1
SIN_1021233	Fatty Acid Synthesis	LS	LS	PF04055	AT5G08415.1
SIN_1017453	Fatty Acid Synthesis	BCCP	BCCP	PF00364,PF13533	AT5G15530.1
SIN_1001899	Fatty Acid Synthesis	BCCP	BCCP	PF00364,PF13533	AT5G16390.1
SIN_1021219	Fatty Acid Synthesis	BC	BC	PF02786,PF00289,PF02785,PF13535,PF15632,PF02222,PF07478,PF08443	AT5G35360.3
SIN_1001803	Fatty Acid Synthesis	KASI	KASI	PF00109,PF02801	AT5G46290.3
SIN_1019614	Fatty Acid Synthesis	KASI	KASI	PF00109,PF02801	AT5G46290.3
SIN_1001249	Fatty Acid Synthesis	KASI	KASI	PF00109,PF02801	AT5G46290.3
SIN_1024678	Fatty Acid Synthesis	&beta;-CT	&beta;-CT	PF01039	ATCG00500.1
SIN_1023944	Fatty Acid Synthesis;Cutin Synthesis & Transport 1	AP2 / EREBP Transcription Factors	AP2 / EREBP Transcription Factors	PF00847	AT1G16060.1, AT1G79700.2
SIN_1010804	Fatty Acid Synthesis;Cutin Synthesis & Transport 1	AP2 / EREBP Transcription Factors	AP2 / EREBP Transcription Factors	PF00847	AT1G16060.1, AT1G79700.2
SIN_1007554	"Fatty Acid Synthesis;Fatty Acid Elongation, Desaturation & Export From Plastid"	KAS II	KAS II	PF00109,PF02801	AT1G74960.1
SIN_1024652	"Fatty Acid Synthesis;Fatty Acid Elongation, Desaturation & Export From Plastid"	KAS II	KAS II	PF00109,PF02801	AT1G74960.1
SIN_1010468	"Fatty Acid Synthesis;Fatty Acid Elongation, Desaturation & Export From Plastid"	KAS II	KAS II	PF00109,PF02801	AT1G74960.1
SIN_1013505	"Fatty Acid Synthesis;Fatty Acid Elongation, Desaturation & Export From Plastid;Prokaryotic Galactolipid, Sulfolipid, & Phospholipid Synthesis 1"	FATB	FATB	PF01643,PF12590	AT1G08510.1
SIN_1008977	"Fatty Acid Synthesis;Fatty Acid Elongation, Desaturation & Export From Plastid;Prokaryotic Galactolipid, Sulfolipid, & Phospholipid Synthesis 1"	SAD	SAD	PF03405	AT1G43800.1, AT2G43710.1, AT3G02630.1, AT5G16240.1
SIN_1016834	"Fatty Acid Synthesis;Fatty Acid Elongation, Desaturation & Export From Plastid;Prokaryotic Galactolipid, Sulfolipid, & Phospholipid Synthesis 1"	SAD	SAD	PF03405	AT1G43800.1, AT2G43710.1, AT3G02630.1, AT5G16240.1
SIN_1019096	"Fatty Acid Synthesis;Fatty Acid Elongation, Desaturation & Export From Plastid;Prokaryotic Galactolipid, Sulfolipid, & Phospholipid Synthesis 1"	SAD	SAD	PF03405	AT1G43800.1, AT2G43710.1, AT3G02630.1, AT5G16240.1
SIN_1015892	"Fatty Acid Synthesis;Fatty Acid Elongation, Desaturation & Export From Plastid;Prokaryotic Galactolipid, Sulfolipid, & Phospholipid Synthesis 1"	SAD	SAD	PF03405	AT1G43800.1, AT2G43710.1, AT3G02630.1, AT5G16240.1
SIN_1016833	"Fatty Acid Synthesis;Fatty Acid Elongation, Desaturation & Export From Plastid;Prokaryotic Galactolipid, Sulfolipid, & Phospholipid Synthesis 1"	SAD	SAD	PF03405	AT1G43800.1, AT2G43710.1, AT3G02630.1, AT5G16240.1
SIN_1007060	"Fatty Acid Synthesis;Fatty Acid Elongation, Desaturation & Export From Plastid;Prokaryotic Galactolipid, Sulfolipid, & Phospholipid Synthesis 1"	SAD	SAD	PF03405	AT1G43800.1, AT2G43710.1, AT3G02630.1, AT5G16240.1
SIN_1026870	"Fatty Acid Synthesis;Fatty Acid Elongation, Desaturation & Export From Plastid;Prokaryotic Galactolipid, Sulfolipid, & Phospholipid Synthesis 1"	ABCAT	ABCAT	PF06472,PF05992,PF00005,PF02463	AT1G54350.1
SIN_1013230	"Fatty Acid Synthesis;Fatty Acid Elongation, Desaturation & Export From Plastid;Prokaryotic Galactolipid, Sulfolipid, & Phospholipid Synthesis 1"	LACS	LACS9	PF00501	AT1G77590.1, AT2G04350.1
SIN_1019758	"Fatty Acid Synthesis;Fatty Acid Elongation, Desaturation & Export From Plastid;Prokaryotic Galactolipid, Sulfolipid, & Phospholipid Synthesis 1"	LACS	LACS8	PF00501	AT1G77590.1, AT2G04350.1
SIN_1024296	"Fatty Acid Synthesis;Fatty Acid Elongation, Desaturation & Export From Plastid;Prokaryotic Galactolipid, Sulfolipid, & Phospholipid Synthesis 1"	FATA	FATA	PF01643	AT3G25110.1, AT4G13050.1
SIN_1001133	"Fatty Acid Synthesis;Prokaryotic Galactolipid, Sulfolipid, & Phospholipid Synthesis 1"	AAS	AAS	PF00501	AT3G23790.1, AT4G14070.1
SIN_1010578	"Fatty Acid Synthesis;Prokaryotic Galactolipid, Sulfolipid, & Phospholipid Synthesis 1;Eukaryotic Galactolipid & Sulfolipid Synthesis;Lipid Trafficking"	TGD1	TGD1	PF02405	AT1G19800.1
SIN_1024654	"Prokaryotic Galactolipid, Sulfolipid, & Phospholipid Synthesis 1"	auxin response factor	auxin response factor	PF06507,PF02309,PF02362	AT1G19220.1, AT5G20730.1
SIN_1004740	"Prokaryotic Galactolipid, Sulfolipid, & Phospholipid Synthesis 1"	LPAAT	LPAAT1	PF01553	AT4G30580.1
SIN_1004034	"Prokaryotic Galactolipid, Sulfolipid, & Phospholipid Synthesis 1"	GPDH	GPDH	PF07479,PF01210	AT5G40610.1
SIN_1004235	"Prokaryotic Galactolipid, Sulfolipid, & Phospholipid Synthesis 1"	GPDH	GPDH	PF07479,PF01210	AT5G40610.1
SIN_1016811	"Prokaryotic Galactolipid, Sulfolipid, & Phospholipid Synthesis 1"	golden2-like	golden2-like	PF00249	AT5G44190.1
SIN_1016813	"Prokaryotic Galactolipid, Sulfolipid, & Phospholipid Synthesis 1"	golden2-like	golden2-like	PF00249	AT5G44190.1
SIN_1018385	"Prokaryotic Galactolipid, Sulfolipid, & Phospholipid Synthesis 1;Eukaryotic Galactolipid & Sulfolipid Synthesis;Mitochondrial Lipopolysaccharide Synthesis;Phospholipid Signaling", "Prokaryotic Galactolipid, Sulfolipid, & Phospholipid Synthesis 1;Eukaryotic Galactolipid & Sulfolipid Synthesis;Phospholipid Signaling"	PP	LPP1/2/3	PF01569	AT1G15080.1, AT2G01180.1, AT3G02600.1
SIN_1004642	"Prokaryotic Galactolipid, Sulfolipid, & Phospholipid Synthesis 1;Eukaryotic Galactolipid & Sulfolipid Synthesis;Mitochondrial Lipopolysaccharide Synthesis;Phospholipid Signaling", "Prokaryotic Galactolipid, Sulfolipid, & Phospholipid Synthesis 1;Eukaryotic Galactolipid & Sulfolipid Synthesis;Phospholipid Signaling"	PP	LPP1/2/3	PF01569	AT1G15080.1, AT2G01180.1, AT3G02600.1
SIN_1013708	"Prokaryotic Galactolipid, Sulfolipid, & Phospholipid Synthesis 1;Eukaryotic Galactolipid & Sulfolipid Synthesis;Mitochondrial Lipopolysaccharide Synthesis;Phospholipid Signaling", "Prokaryotic Galactolipid, Sulfolipid, & Phospholipid Synthesis 1;Eukaryotic Galactolipid & Sulfolipid Synthesis;Phospholipid Signaling"	PP	LPP1/2/3	PF01569	AT1G15080.1, AT2G01180.1, AT3G02600.1
SIN_1006399	"Prokaryotic Galactolipid, Sulfolipid, & Phospholipid Synthesis 1;Eukaryotic Galactolipid & Sulfolipid Synthesis;Mitochondrial Lipopolysaccharide Synthesis;Phospholipid Signaling", "Prokaryotic Galactolipid, Sulfolipid, & Phospholipid Synthesis 1;Eukaryotic Galactolipid & Sulfolipid Synthesis;Phospholipid Signaling"	PP	LPP1/2/3	PF01569	AT1G15080.1, AT2G01180.1, AT3G02600.1
SIN_1023689	"Prokaryotic Galactolipid, Sulfolipid, & Phospholipid Synthesis 1;Eukaryotic Galactolipid & Sulfolipid Synthesis;Phospholipid Signaling"	PP	LPP &beta;	PF01569	AT4G22550.1
SIN_1006305	"Prokaryotic Galactolipid, Sulfolipid, & Phospholipid Synthesis 1;Eukaryotic Galactolipid & Sulfolipid Synthesis;Sphingolipid Biosynthesis 1;Phospholipid Signaling"	PP;LCBPP	LPP &delta;	PF01569	AT3G58490.1
SIN_1004380	"Prokaryotic Galactolipid, Sulfolipid, & Phospholipid Synthesis 1;Eukaryotic Galactolipid & Sulfolipid Synthesis;Sphingolipid Biosynthesis 1;Phospholipid Signaling"	PP;LCBPP	LPP &gamma;	PF01569	AT5G03080.1
SIN_1005492	"Prokaryotic Galactolipid, Sulfolipid, & Phospholipid Synthesis 1;Eukaryotic Galactolipid & Sulfolipid Synthesis;Sphingolipid Biosynthesis 1;Phospholipid Signaling"	PP;LCBPP	LPP &gamma;	PF01569	AT5G03080.1
SIN_1005520	"Prokaryotic Galactolipid, Sulfolipid, & Phospholipid Synthesis 1;Eukaryotic Galactolipid & Sulfolipid Synthesis;Triacylglycerol Biosynthesis;Eukaryotic Phospholipid Synthesis & Editing"	PP	PAH1	PF08235,PF04571	AT3G09560.1
SIN_1011264	"Prokaryotic Galactolipid, Sulfolipid, & Phospholipid Synthesis 1;Eukaryotic Galactolipid & Sulfolipid Synthesis;Triacylglycerol Biosynthesis;Eukaryotic Phospholipid Synthesis & Editing"	PP	PAH1	PF08235,PF04571	AT3G09560.1
SIN_1011716	"Prokaryotic Galactolipid, Sulfolipid, & Phospholipid Synthesis 1;Eukaryotic Galactolipid & Sulfolipid Synthesis;Triacylglycerol Biosynthesis;Eukaryotic Phospholipid Synthesis & Editing"	PP	PAH2	PF08235,PF04571	AT5G42870.1
SIN_1021836	"Prokaryotic Galactolipid, Sulfolipid, & Phospholipid Synthesis 1;Mitochondrial Lipopolysaccharide Synthesis", Eukaryotic Phospholipid Synthesis & Editing;Mitochondrial Lipopolysaccharide Synthesis, Eukaryotic Phospholipid Synthesis & Editing	CDP-DAGS	CDP-DAGS	PF01148	AT1G62430.1, AT4G22340.3, AT4G26770.1
SIN_1002565	"Prokaryotic Galactolipid, Sulfolipid, & Phospholipid Synthesis 1;Mitochondrial Lipopolysaccharide Synthesis", Eukaryotic Phospholipid Synthesis & Editing;Mitochondrial Lipopolysaccharide Synthesis, Eukaryotic Phospholipid Synthesis & Editing	CDP-DAGS	CDP-DAGS	PF01148	AT1G62430.1, AT4G22340.3, AT4G26770.1
SIN_1004798	"Prokaryotic Galactolipid, Sulfolipid, & Phospholipid Synthesis 1;Mitochondrial Phospholipid Synthesis;Mitochondrial Lipopolysaccharide Synthesis", Eukaryotic Phospholipid Synthesis & Editing;Mitochondrial Lipopolysaccharide Synthesis	PGPS	PGPS	PF01066	AT2G39290.1, AT3G55030.1
SIN_1013932	"Prokaryotic Galactolipid, Sulfolipid, & Phospholipid Synthesis 1;Mitochondrial Phospholipid Synthesis;Mitochondrial Lipopolysaccharide Synthesis"	CDP-DAGS	CDP-DAGS	PF01148	AT2G45150.1, AT3G60620.1
SIN_1001106	"Prokaryotic Galactolipid, Sulfolipid, & Phospholipid Synthesis 2"	Chloroplast J-like Domain 1	Chloroplast J-like Domain 1	PF11833	AT1G08640.1
SIN_1021889	"Prokaryotic Galactolipid, Sulfolipid, & Phospholipid Synthesis 2"	FAD5 like (ADS)	FAD5 like (ADS)	PF00487	AT3G15850.1
SIN_1014454	"Prokaryotic Galactolipid, Sulfolipid, & Phospholipid Synthesis 2", Unknown	FAD4 like	FAD4 like	PF10520	AT1G62190.1, AT2G22890.1, AT4G27030.1
SIN_1005002	"Prokaryotic Galactolipid, Sulfolipid, & Phospholipid Synthesis 2", Unknown	FAD4 like	FAD4 like	PF10520	AT1G62190.1, AT2G22890.1, AT4G27030.1
SIN_1005003	"Prokaryotic Galactolipid, Sulfolipid, & Phospholipid Synthesis 2", Unknown	FAD4 like	FAD4 like	PF10520	AT1G62190.1, AT2G22890.1, AT4G27030.1
SIN_1004729	"Prokaryotic Galactolipid, Sulfolipid, & Phospholipid Synthesis 2", Unknown	FAD4 like	FAD4 like	PF10520	AT1G62190.1, AT2G22890.1, AT4G27030.1
SIN_1005004	"Prokaryotic Galactolipid, Sulfolipid, & Phospholipid Synthesis 2", Unknown	FAD4 like	FAD4 like	PF10520	AT1G62190.1, AT2G22890.1, AT4G27030.1
SIN_1012164	"Prokaryotic Galactolipid, Sulfolipid, & Phospholipid Synthesis 2;Eukaryotic Galactolipid & Sulfolipid Synthesis", Triacylglycerol Biosynthesis;Eukaryotic Phospholipid Synthesis & Editing	FAD7;FAD8	FAD7;FAD8	PF11960,PF00487	AT2G29980.1, AT3G11170.1, AT5G05580.1
SIN_1008745	"Prokaryotic Galactolipid, Sulfolipid, & Phospholipid Synthesis 2;Eukaryotic Galactolipid & Sulfolipid Synthesis", Triacylglycerol Biosynthesis;Eukaryotic Phospholipid Synthesis & Editing	FAD7;FAD8	FAD7;FAD8	PF11960,PF00487	AT2G29980.1, AT3G11170.1, AT5G05580.1
SIN_1023191	"Prokaryotic Galactolipid, Sulfolipid, & Phospholipid Synthesis 2;Eukaryotic Galactolipid & Sulfolipid Synthesis", Triacylglycerol Biosynthesis;Eukaryotic Phospholipid Synthesis & Editing	FAD3	FAD3	PF00487,PF11960	AT2G29980.1, AT3G11170.1, AT5G05580.1
SIN_1013099	"Prokaryotic Galactolipid, Sulfolipid, & Phospholipid Synthesis 2;Eukaryotic Galactolipid & Sulfolipid Synthesis"	DGDGS	DGDGS	PF13692,PF00534	AT3G11670.1
SIN_1014034	"Prokaryotic Galactolipid, Sulfolipid, & Phospholipid Synthesis 2;Eukaryotic Galactolipid & Sulfolipid Synthesis"	DGDGS	DGDGS	PF13692,PF00534	AT4G00550.1
SIN_1020645	"Prokaryotic Galactolipid, Sulfolipid, & Phospholipid Synthesis 2;Eukaryotic Galactolipid & Sulfolipid Synthesis"	MGDGS	MGDGS	PF06925,PF04101,PF13528	AT4G31780.2
SIN_1021517	"Prokaryotic Galactolipid, Sulfolipid, & Phospholipid Synthesis 2;Eukaryotic Galactolipid & Sulfolipid Synthesis"	SQS	SQS	PF01370	AT4G33030.1
SIN_1003874	"Prokaryotic Galactolipid, Sulfolipid, & Phospholipid Synthesis 2;Eukaryotic Galactolipid & Sulfolipid Synthesis"	SLS	SLS	PF00534,PF13579,PF13692,PF13439,PF13524,PF13477	AT5G01220.1
SIN_1011103	"Prokaryotic Galactolipid, Sulfolipid, & Phospholipid Synthesis 2;Eukaryotic Galactolipid & Sulfolipid Synthesis"	SLS	SLS	PF00534,PF13579,PF13692,PF13439,PF13524,PF13477	AT5G01220.1
SIN_1015974	"Prokaryotic Galactolipid, Sulfolipid, & Phospholipid Synthesis 2;Eukaryotic Galactolipid & Sulfolipid Synthesis"	MGDGS	MGDGS	PF06925,PF04101,PF13528	AT2G11810.1, AT5G20410.1
SIN_1007304	"Prokaryotic Galactolipid, Sulfolipid, & Phospholipid Synthesis 2;Eukaryotic Galactolipid & Sulfolipid Synthesis"	MGDGS	MGDGS	PF06925,PF04101,PF13528	AT2G11810.1, AT5G20410.1
SIN_1027050	"Prokaryotic Galactolipid, Sulfolipid, & Phospholipid Synthesis 2;Sphingolipid Biosynthesis 1"	DSD	DSD	PF00487,PF08557	AT4G04930.1
SIN_1005263	"Prokaryotic Galactolipid, Sulfolipid, & Phospholipid Synthesis 2;Sphingolipid Biosynthesis 1"	DSD	DSD	PF00487,PF08557	AT4G04930.1
SIN_1021171	Triacylglycerol Biosynthesis	Pyrophosphatase	Pyrophosphatase	PF00719	AT1G01050.1, AT2G46860.1, AT3G53620.1, AT4G01480.1
SIN_1018583	Triacylglycerol Biosynthesis	Pyrophosphatase	Pyrophosphatase	PF00719	AT1G01050.1, AT2G46860.1, AT3G53620.1, AT4G01480.1
SIN_1011241	Triacylglycerol Biosynthesis	Pyrophosphatase	Pyrophosphatase	PF00719	AT1G01050.1, AT2G46860.1, AT3G53620.1, AT4G01480.1
SIN_1022198	Triacylglycerol Biosynthesis	Pyrophosphatase	Pyrophosphatase	PF00719	AT1G01050.1, AT2G46860.1, AT3G53620.1, AT4G01480.1
SIN_1005762	Triacylglycerol Biosynthesis	Pyrophosphatase	Pyrophosphatase	PF00719	AT1G01050.1, AT2G46860.1, AT3G53620.1, AT4G01480.1
SIN_1021307	Triacylglycerol Biosynthesis	CALO	CALO	PF05042	AT1G23240.1, AT1G23250.1, AT1G70670.1, AT1G70680.1
SIN_1005540	Triacylglycerol Biosynthesis	OBO	OBO	PF01277	AT1G48990.1, AT3G18570.1
SIN_1018255	Triacylglycerol Biosynthesis	a MADS domain protein homologous to SRF transcription factors	a MADS domain protein homologous to SRF transcription factors	PF00319,PF01486	AT1G26310.1, AT1G69120.1, AT5G60910.1
SIN_1019911	Triacylglycerol Biosynthesis	a MADS domain protein homologous to SRF transcription factors	a MADS domain protein homologous to SRF transcription factors	PF00319,PF01486	AT1G26310.1, AT1G69120.1, AT5G60910.1
SIN_1018250	Triacylglycerol Biosynthesis	Transcription factor with zinc finger and helix-loop-helix domains, the later similar to HMG boxes	Transcription factor with zinc finger and helix-loop-helix domains, the later similar to HMG boxes	PF04690	AT1G69180.1
SIN_1020992	Triacylglycerol Biosynthesis	a SWI / SWF nuclear-localized chromatin remodeling factor of the CHD3 group	PKL	PF00176,PF06461,PF00385,PF06465,PF00271,PF04851,PF11496,PF00628	AT2G25170.1, AT4G31900.1
SIN_1018581	Triacylglycerol Biosynthesis	OBO	OBO	PF01277	AT2G25890.1, AT3G01570.1, AT3G27660.1, AT5G40420.1
SIN_1010990	Triacylglycerol Biosynthesis	HSL1/VAL2	HSL1/VAL2	PF02362,PF07496	AT2G30470.1, AT4G32010.1
SIN_1023326	Triacylglycerol Biosynthesis	HSI2/VAL1	HSI2/VAL1	PF02362,PF07496	AT2G30470.1, AT4G32010.1
SIN_1002815	Triacylglycerol Biosynthesis	CALO	CALO	PF05042	AT2G33380.1, AT4G26740.1, AT5G55240.1
SIN_1002813	Triacylglycerol Biosynthesis	CALO	CALO	PF05042	AT2G33380.1, AT4G26740.1, AT5G55240.1
SIN_1012139	Triacylglycerol Biosynthesis	ABI4	ABI4	PF00847	AT2G40220.1
SIN_1020336	Triacylglycerol Biosynthesis	OBO	OBO	PF01277	AT2G25890.1, AT3G01570.1, AT3G27660.1, AT5G40420.1
SIN_1007879	Triacylglycerol Biosynthesis	OBO	OBO	PF01277	AT2G25890.1, AT3G01570.1, AT3G27660.1, AT5G40420.1
SIN_1021891	Triacylglycerol Biosynthesis	PDCT	PDCT	PF14378,PF14360	AT3G15820.1, AT3G15830.1
SIN_1009752	Triacylglycerol Biosynthesis	ABI3	ABI3	PF02362	AT3G24650.1
SIN_1004139	Triacylglycerol Biosynthesis	FUS3	FUS3	PF02362	AT3G26790.1
SIN_1010510	Triacylglycerol Biosynthesis	PDAT	PDAT	PF02450	AT3G44830.1, AT5G13640.1
SIN_1024711	Triacylglycerol Biosynthesis	PDAT	PDAT	PF02450	AT3G44830.1, AT5G13640.1
SIN_1010432	Triacylglycerol Biosynthesis	PDAT	PDAT	PF02450	AT3G44830.1, AT5G13640.1
SIN_1009498	Triacylglycerol Biosynthesis	PDAT	PDAT	PF02450	AT3G44830.1, AT5G13640.1
SIN_1019256	Triacylglycerol Biosynthesis	DGAT;MAGAT	DGAT2	PF03982	AT3G51520.1
SIN_1012431	Triacylglycerol Biosynthesis	transparent testa??	transparent testa??	PF14215,PF00010	AT4G09820.1
SIN_1016733	Triacylglycerol Biosynthesis	OBO	OBO	PF01277	AT4G25140.1
SIN_1022131	Triacylglycerol Biosynthesis	STERO;OBO or OBP	STERO;OBO or OBP	PF00106,PF13561,PF08659	AT5G50600.1, AT5G50700.1
SIN_1015589	Triacylglycerol Biosynthesis;Eukaryotic Phospholipid Synthesis & Editing	LPCAT	LPCAT1/2	PF03062	AT1G12640.1, AT1G63050.1
SIN_1017810	Triacylglycerol Biosynthesis;Eukaryotic Phospholipid Synthesis & Editing	LPCAT	LPCAT1/2	PF03062	AT1G12640.1, AT1G63050.1
SIN_1007489	Triacylglycerol Biosynthesis;Eukaryotic Phospholipid Synthesis & Editing	CK	CK	PF01633,PF01636	AT1G71697.1, AT1G74320.1
SIN_1014801	Triacylglycerol Biosynthesis;Eukaryotic Phospholipid Synthesis & Editing	LPAAT	LPAAT4/5	PF01553	AT1G75020.1, AT3G18850.1
SIN_1016990	Triacylglycerol Biosynthesis;Eukaryotic Phospholipid Synthesis & Editing	CCT	CCT	PF01467	AT2G32260.1, AT4G15130.1
SIN_1018645	Triacylglycerol Biosynthesis;Eukaryotic Phospholipid Synthesis & Editing	GPDH	GPDH	PF07479,PF01210	AT2G41540.1, AT3G07690.1
SIN_1008140	Triacylglycerol Biosynthesis;Eukaryotic Phospholipid Synthesis & Editing	GPDH	GPDH	PF07479,PF01210	AT2G41540.1, AT3G07690.1
SIN_1006263	Triacylglycerol Biosynthesis;Eukaryotic Phospholipid Synthesis & Editing	FAD2	FAD2	PF00487,PF11960	AT3G12120.1
SIN_1009785	Triacylglycerol Biosynthesis;Eukaryotic Phospholipid Synthesis & Editing	FAD2	FAD2	PF00487,PF11960	AT3G12120.1
SIN_1013597	Triacylglycerol Biosynthesis;Eukaryotic Phospholipid Synthesis & Editing, Eukaryotic Phospholipid Synthesis & Editing	DAG-CPT (AAPT)	DAG-CPT (AAPT)	PF01066	AT1G13560.1, AT3G25585.1
SIN_1018280	Triacylglycerol Biosynthesis;Eukaryotic Phospholipid Synthesis & Editing, Eukaryotic Phospholipid Synthesis & Editing	DAG-CPT (AAPT)	DAG-CPT (AAPT)	PF01066	AT1G13560.1, AT3G25585.1
SIN_1023541	Triacylglycerol Biosynthesis;Eukaryotic Phospholipid Synthesis & Editing	LPAAT	LPAAT2	PF01553	AT3G57650.1
SIN_1006219	Triacylglycerol Biosynthesis;Eukaryotic Phospholipid Synthesis & Editing	LPAAT	LPAAT2	PF01553	AT3G57650.1
SIN_1009838	Triacylglycerol Biosynthesis;Eukaryotic Phospholipid Synthesis & Editing	LPAAT	LPAAT2	PF01553	AT3G57650.1
SIN_1014590	Triacylglycerol Biosynthesis;Eukaryotic Phospholipid Synthesis & Editing	GPAT	GPAT9	PF01553	AT5G60620.1
SIN_1013900	Triacylglycerol Biosynthesis;Fatty Acid Elongation & Wax Biosynthesis	Ubiquitin ligase	Ubiquitin ligase	PF00097,PF13920,PF13923,PF13639,PF14634	AT2G44950.1
SIN_1018957	Triacylglycerol & Fatty Acid Degradation	KAT	KAT	PF00108,PF02803	AT1G04710.1, AT2G33150.1, AT5G48880.2
SIN_1022271	Triacylglycerol & Fatty Acid Degradation	KAT	KAT	PF00108,PF02803	AT1G04710.1, AT2G33150.1, AT5G48880.2
SIN_1015358	Triacylglycerol & Fatty Acid Degradation	KAT	KAT	PF00108,PF02803	AT1G04710.1, AT2G33150.1, AT5G48880.2
SIN_1016799	Triacylglycerol & Fatty Acid Degradation	ACX	ACX	PF01756,PF00441,PF02770	AT1G06290.1, AT1G06310.1, AT3G06690.1
SIN_1022077	Triacylglycerol & Fatty Acid Degradation	MAGL	MAGL	PF12146,PF12697,PF12695,PF00561	AT1G18360.1, AT1G73480.1
SIN_1010859	Triacylglycerol & Fatty Acid Degradation	MAGL	MAGL	PF12146,PF12697,PF12695,PF00561	AT1G18360.1, AT1G73480.1
SIN_1005091	Triacylglycerol & Fatty Acid Degradation	MAGL	MAGL	PF12695,PF12697,PF12146	AT1G52760.1
SIN_1002043	Triacylglycerol & Fatty Acid Degradation	Isom	Isom	PF00378	AT1G65520.1
SIN_1018349	Triacylglycerol & Fatty Acid Degradation	MAGL	MAGL	PF12697,PF12146,PF12695,PF00561,PF02230	AT1G77420.1
SIN_1024965	Triacylglycerol & Fatty Acid Degradation	HIBCH	HIBCH	PF13766,PF00378	AT2G30650.1, AT2G30660.1, AT5G65940.1
SIN_1024963	Triacylglycerol & Fatty Acid Degradation	HIBCH	HIBCH	PF13766,PF00378	AT2G30650.1, AT2G30660.1, AT5G65940.1
SIN_1021015	Triacylglycerol & Fatty Acid Degradation	ACX	ACX	PF01756,PF14749,PF02770	AT2G35690.1, AT4G16760.1
SIN_1018519	Triacylglycerol & Fatty Acid Degradation	ACX	ACX	PF01756,PF14749,PF02770	AT2G35690.1, AT4G16760.1
SIN_1013048	Triacylglycerol & Fatty Acid Degradation	MAGL	MAGL	PF12146,PF12695,PF12697,PF02230,PF00561	AT2G39400.1, AT2G39410.2, AT2G39420.1, AT3G55180.1
SIN_1007827	Triacylglycerol & Fatty Acid Degradation	MAGL	MAGL	PF12146,PF12697,PF12695,PF00561,PF02230	AT2G39400.1, AT2G39410.2, AT2G39420.1, AT3G55180.1
SIN_1025782	Triacylglycerol & Fatty Acid Degradation	LACS	LACS6/7	PF00501	AT3G05970.1, AT5G27600.1
SIN_1016224	Triacylglycerol & Fatty Acid Degradation	MFP (=ECH +HACDH)	MFP (=ECH +HACDH)	PF02737,PF00378,PF00725	AT3G06860.1
SIN_1026848	Triacylglycerol & Fatty Acid Degradation	Red	Red	PF13561,PF00106,PF08659	AT1G36580.1, AT2G07640.1, AT3G12800.1
SIN_1011073	Triacylglycerol & Fatty Acid Degradation	ACX	ACX	PF00441,PF02771,PF02770	AT3G51840.1
SIN_1012547	Triacylglycerol & Fatty Acid Degradation	MAGL	MAGL	PF12695,PF12146,PF12697,PF01423,PF00326,PF02230	AT2G47630.1, AT3G62860.1
SIN_1012772	Triacylglycerol & Fatty Acid Degradation	MAGL	MAGL	PF12695,PF12146,PF12697,PF00326,PF02230	AT2G47630.1, AT3G62860.1
SIN_1021810	Triacylglycerol & Fatty Acid Degradation	Isom	Isom	PF00378	AT4G14430.1, AT4G14440.1
SIN_1013492	Triacylglycerol & Fatty Acid Degradation	MFP (=ECH +HACDH)	MFP (=ECH +HACDH)	PF02737,PF00378,PF00725	AT4G29010.1
SIN_1004322	Triacylglycerol & Fatty Acid Degradation	ABCAT	ABCAT	PF06472,PF00005,PF13304,PF13555,PF13476,PF13191,PF02463	AT4G39850.3
SIN_1018673	Triacylglycerol & Fatty Acid Degradation, Triacylglycerol & Fatty Acid Degradation;Oxylipin Metabolism 1	TAGL	TAGL	PF11815,PF01734	AT3G57140.1, AT5G04040.1
SIN_1023496	Triacylglycerol & Fatty Acid Degradation, Triacylglycerol & Fatty Acid Degradation;Oxylipin Metabolism 1	TAGL	TAGL	PF11815,PF01734	AT3G57140.1, AT5G04040.1
SIN_1020805	Triacylglycerol & Fatty Acid Degradation	MAGL	MAGL	PF12146,PF12697,PF12695,PF00561	AT5G11650.1
SIN_1003994	Triacylglycerol & Fatty Acid Degradation	TAGL	TAGL	PF04083,PF00561,PF12697,PF12695,PF00756	AT5G14180.1
SIN_1004675	Triacylglycerol & Fatty Acid Degradation	MAGL	MAGL	PF12697,PF12695,PF12146,PF00561,PF02230,PF00326,PF05448,PF01738	AT5G16120.2
SIN_1010160	Triacylglycerol & Fatty Acid Degradation	TAGL	TAGL	PF01764	AT5G18630.1, AT5G18640.1
SIN_1016251	Triacylglycerol & Fatty Acid Degradation	TAGL	TAGL	PF01764	AT5G18630.1, AT5G18640.1
SIN_1017982	Triacylglycerol & Fatty Acid Degradation	DCI	DCI	PF00378	AT5G43280.1
SIN_1004334	Triacylglycerol & Fatty Acid Degradation	ACX	ACX	PF01756,PF00441,PF02770	AT5G65110.1
SIN_1011529	Triacylglycerol & Fatty Acid Degradation;Mitochondrial Lipopolysaccharide Synthesis	LPAAT	LPAAT;CGI-58	PF12697,PF12695,PF00561,PF03096	AT4G24160.1
SIN_1004849	Triacylglycerol & Fatty Acid Degradation;Oxylipin Metabolism 1;Oxylipin Metabolism 2	TAGL;LAH	TAGL;LAH	PF01764,PF11187	AT1G56630.1, AT5G42930.1
SIN_1004848	Triacylglycerol & Fatty Acid Degradation;Oxylipin Metabolism 1;Oxylipin Metabolism 2	TAGL;LAH	TAGL;LAH	PF01764,PF11187	AT1G56630.1, AT5G42930.1
SIN_1015399	Triacylglycerol & Fatty Acid Degradation;Oxylipin Metabolism 1;Oxylipin Metabolism 2, Oxylipin Metabolism 1;Oxylipin Metabolism 2	TAGL;AH, AH	TAGL;AH, AH	PF01764	AT1G05800.1, AT2G31690.1
SIN_1011569	Triacylglycerol & Fatty Acid Degradation;Oxylipin Metabolism 1;Oxylipin Metabolism 2	TAGL;LAH	TAGL;LAH	PF01764	AT3G14360.1
SIN_1011430	Triacylglycerol & Fatty Acid Degradation;Oxylipin Metabolism 1;Oxylipin Metabolism 2	TAGL;LAH	TAGL;LAH	PF01764	AT1G56630.1, AT5G42930.1
SIN_1013790	Triacylglycerol & Fatty Acid Degradation;Oxylipin Metabolism 1;Oxylipin Metabolism 2	TAGL;LAH	TAGL;LAH	PF01764,PF01083	AT1G56630.1, AT5G42930.1
SIN_1004793	Triacylglycerol & Fatty Acid Degradation;Phospholipid Signaling	MAGL;LPLA	MAGL;LPLA	PF12146,PF12697,PF12695	AT5G14980.1, AT5G19290.1
SIN_1007142	Triacylglycerol & Fatty Acid Degradation;Phospholipid Signaling	MAGL;LPLA	MAGL;LPLA	PF12697,PF12695,PF12146	AT5G14980.1, AT5G19290.1
SIN_1009950	Triacylglycerol & Fatty Acid Degradation;Unknown	ACT	ACT	PF13622,PF02551,PF00027	AT1G01710.1, AT4G00520.2
SIN_1002773	Eukaryotic Phospholipid Synthesis & Editing;Fatty Acid Elongation & Wax Biosynthesis, Fatty Acid Elongation & Wax Biosynthesis;Cutin Synthesis & Transport 1;Suberin Synthesis & Transport 1, Eukaryotic Phospholipid Synthesis & Editing	LACS	LACS	PF00501	AT1G64400.1, AT4G11030.1, AT4G23850.1
SIN_1013864	Eukaryotic Phospholipid Synthesis & Editing;Fatty Acid Elongation & Wax Biosynthesis, Fatty Acid Elongation & Wax Biosynthesis;Cutin Synthesis & Transport 1;Suberin Synthesis & Transport 1, Eukaryotic Phospholipid Synthesis & Editing	LACS	LACS	PF00501	AT1G64400.1, AT4G11030.1, AT4G23850.1
SIN_1014153	Eukaryotic Phospholipid Synthesis & Editing;Fatty Acid Elongation & Wax Biosynthesis, Fatty Acid Elongation & Wax Biosynthesis;Cutin Synthesis & Transport 1;Suberin Synthesis & Transport 1, Eukaryotic Phospholipid Synthesis & Editing	LACS	LACS	PF00501	AT1G64400.1, AT4G11030.1, AT4G23850.1
SIN_1024956	Fatty Acid Elongation & Wax Biosynthesis	CER1	CER1	PF12076,PF04116	AT1G02190.1, AT1G02205.3
SIN_1003189	Fatty Acid Elongation & Wax Biosynthesis	CER1	CER1	PF12076,PF04116	AT1G02190.1, AT1G02205.3
SIN_1003190	Fatty Acid Elongation & Wax Biosynthesis	CER1	CER1	PF12076,PF04116	AT1G02190.1, AT1G02205.3
SIN_1024483	Fatty Acid Elongation & Wax Biosynthesis	KCS	KCS	PF08392,PF08541,PF02797	AT1G07720.1, AT2G28630.1
SIN_1024182	Fatty Acid Elongation & Wax Biosynthesis	KCS	KCS	PF08392,PF08541,PF02797	AT1G07720.1, AT2G28630.1
SIN_1007118	Fatty Acid Elongation & Wax Biosynthesis	KCS	KCS	PF08392,PF08541,PF02797	AT1G07720.1, AT2G28630.1
SIN_1022772	Fatty Acid Elongation & Wax Biosynthesis	ECH	ECH	PF05832	AT1G09330.1
SIN_1025923	Fatty Acid Elongation & Wax Biosynthesis	ECH	ECH	PF05832	AT1G09330.1
SIN_1025936	Fatty Acid Elongation & Wax Biosynthesis	ATP-CL-&alpha;	ATP-CL-&alpha;	PF08442	AT1G09430.1, AT1G10670.3, AT1G60810.1
SIN_1018093	Fatty Acid Elongation & Wax Biosynthesis	ATP-CL-&alpha;	ATP-CL-&alpha;	PF08442	AT1G09430.1, AT1G10670.3, AT1G60810.1
SIN_1026643	Fatty Acid Elongation & Wax Biosynthesis	ATP-CL-&alpha;	ATP-CL-&alpha;	PF08442	AT1G09430.1, AT1G10670.3, AT1G60810.1
SIN_1026551	Fatty Acid Elongation & Wax Biosynthesis	KCR	KCR	PF00106,PF08659,PF13561	AT1G24470.1
SIN_1021711	Fatty Acid Elongation & Wax Biosynthesis	ABC	ABC	PF01061,PF00005,PF13304,PF12698	AT1G31770.1
SIN_1020522	Fatty Acid Elongation & Wax Biosynthesis	ABC	ABC	PF01061,PF00005,PF12698,PF13304	AT1G31770.1
SIN_1004952	Fatty Acid Elongation & Wax Biosynthesis, Unknown	WS, ACAT	WS, ACAT	PF13813,PF03062	AT1G34490.1, AT1G34500.1, AT1G34520.1, AT3G51970.1, AT5G51420.1, AT5G55320.1, AT5G55330.1, AT5G55340.1, AT5G55350.1, AT5G55360.1, AT5G55370.1, AT5G55380.1
SIN_1006934	Fatty Acid Elongation & Wax Biosynthesis, Unknown	WS, ACAT	WS, ACAT	PF13813,PF03062	AT1G34490.1, AT1G34500.1, AT1G34520.1, AT3G51970.1, AT5G51420.1, AT5G55320.1, AT5G55330.1, AT5G55340.1, AT5G55350.1, AT5G55360.1, AT5G55370.1, AT5G55380.1
SIN_1006935	Fatty Acid Elongation & Wax Biosynthesis, Unknown	WS, ACAT	WS, ACAT	PF13813	AT1G34490.1, AT1G34500.1, AT1G34520.1, AT3G51970.1, AT5G51420.1, AT5G55320.1, AT5G55330.1, AT5G55340.1, AT5G55350.1, AT5G55360.1, AT5G55370.1, AT5G55380.1
SIN_1004607	Fatty Acid Elongation & Wax Biosynthesis, Unknown	WS, ACAT	WS, ACAT	PF13813,PF03062	AT1G34490.1, AT1G34500.1, AT1G34520.1, AT3G51970.1, AT5G51420.1, AT5G55320.1, AT5G55330.1, AT5G55340.1, AT5G55350.1, AT5G55360.1, AT5G55370.1, AT5G55380.1
SIN_1014385	Fatty Acid Elongation & Wax Biosynthesis, Unknown	WS, ACAT	WS, ACAT	PF13813,PF03062	AT1G34490.1, AT1G34500.1, AT1G34520.1, AT3G51970.1, AT5G51420.1, AT5G55320.1, AT5G55330.1, AT5G55340.1, AT5G55350.1, AT5G55360.1, AT5G55370.1, AT5G55380.1
SIN_1025109	Fatty Acid Elongation & Wax Biosynthesis	CYP450, 96A, "CYP450, 96A;SADH"	CYP450, 96A, "CYP450, 96A;SADH"	PF00067	AT1G47620.1, AT1G57750.1, AT1G65340.1, AT2G21910.1, AT2G23180.1, AT4G32170.1, AT4G39480.1, AT4G39490.1, AT4G39500.1, AT4G39510.1, AT5G02900.1, AT5G51900.1, AT5G52320.1
SIN_1002951	Fatty Acid Elongation & Wax Biosynthesis	CYP450, 96A, "CYP450, 96A;SADH"	CYP450, 96A, "CYP450, 96A;SADH"	PF00067	AT1G47620.1, AT1G57750.1, AT1G65340.1, AT2G21910.1, AT2G23180.1, AT4G32170.1, AT4G39480.1, AT4G39490.1, AT4G39500.1, AT4G39510.1, AT5G02900.1, AT5G51900.1, AT5G52320.1
SIN_1002950	Fatty Acid Elongation & Wax Biosynthesis	CYP450, 96A, "CYP450, 96A;SADH"	CYP450, 96A, "CYP450, 96A;SADH"	PF00067	AT1G47620.1, AT1G57750.1, AT1G65340.1, AT2G21910.1, AT2G23180.1, AT4G32170.1, AT4G39480.1, AT4G39490.1, AT4G39500.1, AT4G39510.1, AT5G02900.1, AT5G51900.1, AT5G52320.1
SIN_1014236	Fatty Acid Elongation & Wax Biosynthesis	CYP450, 96A, "CYP450, 96A;SADH"	CYP450, 96A, "CYP450, 96A;SADH"	PF00067	AT1G47620.1, AT1G57750.1, AT1G65340.1, AT2G21910.1, AT2G23180.1, AT4G32170.1, AT4G39480.1, AT4G39490.1, AT4G39500.1, AT4G39510.1, AT5G02900.1, AT5G51900.1, AT5G52320.1
SIN_1014232	Fatty Acid Elongation & Wax Biosynthesis	CYP450, 96A, "CYP450, 96A;SADH"	CYP450, 96A, "CYP450, 96A;SADH"	PF00067	AT1G47620.1, AT1G57750.1, AT1G65340.1, AT2G21910.1, AT2G23180.1, AT4G32170.1, AT4G39480.1, AT4G39490.1, AT4G39500.1, AT4G39510.1, AT5G02900.1, AT5G51900.1, AT5G52320.1
SIN_1014233	Fatty Acid Elongation & Wax Biosynthesis	CYP450, 96A, "CYP450, 96A;SADH"	CYP450, 96A, "CYP450, 96A;SADH"	PF00067	AT1G47620.1, AT1G57750.1, AT1G65340.1, AT2G21910.1, AT2G23180.1, AT4G32170.1, AT4G39480.1, AT4G39490.1, AT4G39500.1, AT4G39510.1, AT5G02900.1, AT5G51900.1, AT5G52320.1
SIN_1014235	Fatty Acid Elongation & Wax Biosynthesis	CYP450, 96A, "CYP450, 96A;SADH"	CYP450, 96A, "CYP450, 96A;SADH"	PF00067	AT1G47620.1, AT1G57750.1, AT1G65340.1, AT2G21910.1, AT2G23180.1, AT4G32170.1, AT4G39480.1, AT4G39490.1, AT4G39500.1, AT4G39510.1, AT5G02900.1, AT5G51900.1, AT5G52320.1
SIN_1022552	Fatty Acid Elongation & Wax Biosynthesis	ABC	ABC	PF01061,PF00005,PF13304	AT1G53270.1
SIN_1016772	Fatty Acid Elongation & Wax Biosynthesis	ABC	ABC	PF01061,PF00005,PF13304	AT1G53270.1
SIN_1004420	Fatty Acid Elongation & Wax Biosynthesis	ABC	ABC	PF00005,PF01061	AT1G53390.1, AT2G37010.1, AT5G60740.1
SIN_1015578	Fatty Acid Elongation & Wax Biosynthesis	phytyl ester synthase	phytyl ester synthase	PF12697,PF12695,PF03982,PF08840,PF00561	AT1G54570.1
SIN_1024283	Fatty Acid Elongation & Wax Biosynthesis	LTP	LTP	PF14368,PF00234	AT1G55260.1
SIN_1010709	Fatty Acid Elongation & Wax Biosynthesis	LTP	LTP	PF14368,PF00234	AT1G55260.1
SIN_1021465	Fatty Acid Elongation & Wax Biosynthesis	LTP	LTP	PF14368	AT1G62790.1
SIN_1004640	Fatty Acid Elongation & Wax Biosynthesis	LTP	LTP	PF14368,PF00234	AT1G48750.1, AT1G66850.1, AT3G18280.1, AT5G38160.1, AT5G38170.1
SIN_1013701	Fatty Acid Elongation & Wax Biosynthesis	LTP	LTP	PF14368	AT1G48750.1, AT1G66850.1, AT3G18280.1, AT5G38160.1, AT5G38170.1
SIN_1018371	Fatty Acid Elongation & Wax Biosynthesis	LTP	LTP	PF14368	AT1G48750.1, AT1G66850.1, AT3G18280.1, AT5G38160.1, AT5G38170.1
SIN_1008882	Fatty Acid Elongation & Wax Biosynthesis	ABC	ABC	PF01061,PF00005,PF12698,PF13304	AT1G71960.1
SIN_1010931	Fatty Acid Elongation & Wax Biosynthesis	LTP	LTP	PF14368	AT1G73550.1, AT1G73560.1
SIN_1017375	Fatty Acid Elongation & Wax Biosynthesis	LTP	LTP	PF14368,PF00234	AT1G73890.1
SIN_1021370	Fatty Acid Elongation & Wax Biosynthesis	ABC	ABC	PF01061,PF00005,PF13304	AT2G01320.3
SIN_1025414	Fatty Acid Elongation & Wax Biosynthesis	ABC	ABC	PF01061,PF00005,PF13304	AT2G13610.1
SIN_1026086	Fatty Acid Elongation & Wax Biosynthesis	LTP	LTP	PF14368,PF00234	AT2G13820.1, AT5G64080.1
SIN_1015756	Fatty Acid Elongation & Wax Biosynthesis	LTP	LTP	PF14368,PF00234	AT2G13820.1, AT5G64080.1
SIN_1010994	Fatty Acid Elongation & Wax Biosynthesis	LTP	LTP	PF14368,PF00234	AT2G15050.1, AT2G38530.1, AT2G38540.1, AT3G08770.2, AT3G51590.1, AT3G51600.1, AT5G01870.1, AT5G59310.1, AT5G59320.1, AT5G59330.1
SIN_1010993	Fatty Acid Elongation & Wax Biosynthesis	LTP	LTP	PF00234,PF14368	AT2G15050.1, AT2G38530.1, AT2G38540.1, AT3G08770.2, AT3G51590.1, AT3G51600.1, AT5G01870.1, AT5G59310.1, AT5G59320.1, AT5G59330.1
SIN_1019167	Fatty Acid Elongation & Wax Biosynthesis	LTP	LTP	PF00234,PF14368	AT2G15050.1, AT2G38530.1, AT2G38540.1, AT3G08770.2, AT3G51590.1, AT3G51600.1, AT5G01870.1, AT5G59310.1, AT5G59320.1, AT5G59330.1
SIN_1013881	Fatty Acid Elongation & Wax Biosynthesis	LTP	LTP	PF00234,PF14368	AT2G15050.1, AT2G38530.1, AT2G38540.1, AT3G08770.2, AT3G51590.1, AT3G51600.1, AT5G01870.1, AT5G59310.1, AT5G59320.1, AT5G59330.1
SIN_1013874	Fatty Acid Elongation & Wax Biosynthesis	LTP	LTP	PF14368,PF00234	AT2G15050.1, AT2G38530.1, AT2G38540.1, AT3G08770.2, AT3G51590.1, AT3G51600.1, AT5G01870.1, AT5G59310.1, AT5G59320.1, AT5G59330.1
SIN_1013875	Fatty Acid Elongation & Wax Biosynthesis	LTP	LTP	PF14368,PF00234	AT2G15050.1, AT2G38530.1, AT2G38540.1, AT3G08770.2, AT3G51590.1, AT3G51600.1, AT5G01870.1, AT5G59310.1, AT5G59320.1, AT5G59330.1
SIN_1023851	Fatty Acid Elongation & Wax Biosynthesis	LTP	LTP	PF00234,PF14368	AT2G15050.1, AT2G38530.1, AT2G38540.1, AT3G08770.2, AT3G51590.1, AT3G51600.1, AT5G01870.1, AT5G59310.1, AT5G59320.1, AT5G59330.1
SIN_1013882	Fatty Acid Elongation & Wax Biosynthesis	LTP	LTP	PF00234,PF14368	AT2G15050.1, AT2G38530.1, AT2G38540.1, AT3G08770.2, AT3G51590.1, AT3G51600.1, AT5G01870.1, AT5G59310.1, AT5G59320.1, AT5G59330.1
SIN_1010995	Fatty Acid Elongation & Wax Biosynthesis	LTP	LTP	PF14368,PF00234	AT2G15050.1, AT2G38530.1, AT2G38540.1, AT3G08770.2, AT3G51590.1, AT3G51600.1, AT5G01870.1, AT5G59310.1, AT5G59320.1, AT5G59330.1
SIN_1013880	Fatty Acid Elongation & Wax Biosynthesis	LTP	LTP	PF14368,PF00234	AT2G15050.1, AT2G38530.1, AT2G38540.1, AT3G08770.2, AT3G51590.1, AT3G51600.1, AT5G01870.1, AT5G59310.1, AT5G59320.1, AT5G59330.1
SIN_1006965	Fatty Acid Elongation & Wax Biosynthesis	LTP	LTP	PF14368,PF00234	AT2G15050.1, AT2G38530.1, AT2G38540.1, AT3G08770.2, AT3G51590.1, AT3G51600.1, AT5G01870.1, AT5G59310.1, AT5G59320.1, AT5G59330.1
SIN_1011591	Fatty Acid Elongation & Wax Biosynthesis, Fatty Acid Elongation & Wax Biosynthesis;Suberin Synthesis & Transport 1	KCS	KCS	PF08392,PF08541,PF02797	AT1G19440.1, AT2G16280.1, AT4G34510.1
SIN_1014764	Fatty Acid Elongation & Wax Biosynthesis, Fatty Acid Elongation & Wax Biosynthesis;Suberin Synthesis & Transport 1	KCS	KCS	PF08392,PF08541,PF02797	AT1G19440.1, AT2G16280.1, AT4G34510.1
SIN_1014765	Fatty Acid Elongation & Wax Biosynthesis, Fatty Acid Elongation & Wax Biosynthesis;Suberin Synthesis & Transport 1	KCS	KCS	PF08392,PF08541,PF02797	AT1G19440.1, AT2G16280.1, AT4G34510.1
SIN_1025012	Fatty Acid Elongation & Wax Biosynthesis	LTP	LTP	PF00234,PF14368	AT2G18370.1
SIN_1020680	Fatty Acid Elongation & Wax Biosynthesis	KCS	KCS	PF08392,PF08541,PF02797	AT2G26250.1
SIN_1020710	Fatty Acid Elongation & Wax Biosynthesis, Fatty Acid Elongation & Wax Biosynthesis;Suberin Synthesis & Transport 1	KCS	KCS	PF08392,PF08541,PF02797	AT1G04220.1, AT2G26640.1, AT5G43760.1
SIN_1021598	Fatty Acid Elongation & Wax Biosynthesis, Fatty Acid Elongation & Wax Biosynthesis;Suberin Synthesis & Transport 1	KCS	KCS	PF08392,PF08541,PF02797	AT1G04220.1, AT2G26640.1, AT5G43760.1
SIN_1002586	Fatty Acid Elongation & Wax Biosynthesis, Fatty Acid Elongation & Wax Biosynthesis;Suberin Synthesis & Transport 1	KCS	KCS	PF08392,PF08541,PF02797	AT1G04220.1, AT2G26640.1, AT5G43760.1
SIN_1015148	Fatty Acid Elongation & Wax Biosynthesis	LTP	LTP	PF14368,PF00234	AT2G27130.1, AT3G43720.1
SIN_1023428	Fatty Acid Elongation & Wax Biosynthesis	LTP	LTP	PF14368,PF00234	AT2G27130.1, AT3G43720.1
SIN_1024596	Fatty Acid Elongation & Wax Biosynthesis	ABC	ABC	PF01061,PF00005	AT2G28070.1
SIN_1001112	Fatty Acid Elongation & Wax Biosynthesis, Fatty Acid Elongation & Wax Biosynthesis;Suberin Synthesis & Transport 3	ABC	ABC	PF01061,PF00005,PF13191,PF13555,PF13304	AT2G37360.1, AT2G39350.1, AT3G53510.1, AT3G55090.1, AT5G13580.1
SIN_1011268	Fatty Acid Elongation & Wax Biosynthesis, Fatty Acid Elongation & Wax Biosynthesis;Suberin Synthesis & Transport 3	ABC	ABC	PF01061,PF00005,PF13191,PF13304,PF13555	AT2G37360.1, AT2G39350.1, AT3G53510.1, AT3G55090.1, AT5G13580.1
SIN_1019182	Fatty Acid Elongation & Wax Biosynthesis	LTP	LTP	PF00234,PF14368	AT2G15050.1, AT2G38530.1, AT2G38540.1, AT3G08770.2, AT3G51590.1, AT3G51600.1, AT5G01870.1, AT5G59310.1, AT5G59320.1, AT5G59330.1
SIN_1019180	Fatty Acid Elongation & Wax Biosynthesis	LTP	LTP	PF00234	AT2G15050.1, AT2G38530.1, AT2G38540.1, AT3G08770.2, AT3G51590.1, AT3G51600.1, AT5G01870.1, AT5G59310.1, AT5G59320.1, AT5G59330.1
SIN_1019175	Fatty Acid Elongation & Wax Biosynthesis	LTP	LTP	PF00234,PF14368	AT2G15050.1, AT2G38530.1, AT2G38540.1, AT3G08770.2, AT3G51590.1, AT3G51600.1, AT5G01870.1, AT5G59310.1, AT5G59320.1, AT5G59330.1
SIN_1019172	Fatty Acid Elongation & Wax Biosynthesis	LTP	LTP	PF00234,PF14368	AT2G15050.1, AT2G38530.1, AT2G38540.1, AT3G08770.2, AT3G51590.1, AT3G51600.1, AT5G01870.1, AT5G59310.1, AT5G59320.1, AT5G59330.1
SIN_1019178	Fatty Acid Elongation & Wax Biosynthesis	LTP	LTP	PF00234,PF14368	AT2G15050.1, AT2G38530.1, AT2G38540.1, AT3G08770.2, AT3G51590.1, AT3G51600.1, AT5G01870.1, AT5G59310.1, AT5G59320.1, AT5G59330.1
SIN_1019170	Fatty Acid Elongation & Wax Biosynthesis	LTP	LTP	PF00234,PF14368	AT2G15050.1, AT2G38530.1, AT2G38540.1, AT3G08770.2, AT3G51590.1, AT3G51600.1, AT5G01870.1, AT5G59310.1, AT5G59320.1, AT5G59330.1
SIN_1019173	Fatty Acid Elongation & Wax Biosynthesis	LTP	LTP	PF00234,PF14368	AT2G15050.1, AT2G38530.1, AT2G38540.1, AT3G08770.2, AT3G51590.1, AT3G51600.1, AT5G01870.1, AT5G59310.1, AT5G59320.1, AT5G59330.1
SIN_1019174	Fatty Acid Elongation & Wax Biosynthesis	LTP	LTP	PF00234,PF14368	AT2G15050.1, AT2G38530.1, AT2G38540.1, AT3G08770.2, AT3G51590.1, AT3G51600.1, AT5G01870.1, AT5G59310.1, AT5G59320.1, AT5G59330.1
SIN_1019176	Fatty Acid Elongation & Wax Biosynthesis	LTP	LTP	PF00234,PF14368	AT2G15050.1, AT2G38530.1, AT2G38540.1, AT3G08770.2, AT3G51590.1, AT3G51600.1, AT5G01870.1, AT5G59310.1, AT5G59320.1, AT5G59330.1
SIN_1019177	Fatty Acid Elongation & Wax Biosynthesis	LTP	LTP	PF00234,PF14368	AT2G15050.1, AT2G38530.1, AT2G38540.1, AT3G08770.2, AT3G51590.1, AT3G51600.1, AT5G01870.1, AT5G59310.1, AT5G59320.1, AT5G59330.1
SIN_1010992	Fatty Acid Elongation & Wax Biosynthesis	LTP	LTP	PF00234	AT2G15050.1, AT2G38530.1, AT2G38540.1, AT3G08770.2, AT3G51590.1, AT3G51600.1, AT5G01870.1, AT5G59310.1, AT5G59320.1, AT5G59330.1
SIN_1010996	Fatty Acid Elongation & Wax Biosynthesis	LTP	LTP	PF00234	AT2G15050.1, AT2G38530.1, AT2G38540.1, AT3G08770.2, AT3G51590.1, AT3G51600.1, AT5G01870.1, AT5G59310.1, AT5G59320.1, AT5G59330.1
SIN_1019171	Fatty Acid Elongation & Wax Biosynthesis	LTP	LTP	PF00234	AT2G15050.1, AT2G38530.1, AT2G38540.1, AT3G08770.2, AT3G51590.1, AT3G51600.1, AT5G01870.1, AT5G59310.1, AT5G59320.1, AT5G59330.1
SIN_1013883	Fatty Acid Elongation & Wax Biosynthesis	LTP	LTP	PF00234,PF14368	AT2G15050.1, AT2G38530.1, AT2G38540.1, AT3G08770.2, AT3G51590.1, AT3G51600.1, AT5G01870.1, AT5G59310.1, AT5G59320.1, AT5G59330.1
SIN_1008912	Fatty Acid Elongation & Wax Biosynthesis	MPK6	MPK6	PF00069,PF07714	AT2G43790.1, AT3G45640.1
SIN_1017108	Fatty Acid Elongation & Wax Biosynthesis	MPK6	MPK6	PF00069,PF07714	AT2G43790.1, AT3G45640.1
SIN_1024511	Fatty Acid Elongation & Wax Biosynthesis	MPK6	MPK6	PF00069,PF07714	AT2G43790.1, AT3G45640.1
SIN_1025019	Fatty Acid Elongation & Wax Biosynthesis	LTP	LTP	PF14368,PF00234	AT2G44290.1, AT2G44300.1
SIN_1008251	Fatty Acid Elongation & Wax Biosynthesis	LTP	LTP	PF14368,PF00234	AT2G44290.1, AT2G44300.1
SIN_1016171	Fatty Acid Elongation & Wax Biosynthesis	ATP-CL-&beta;	ATP-CL-&beta;	PF00285,PF00549,PF13607	AT3G06650.1, AT5G49460.1
SIN_1003614	Fatty Acid Elongation & Wax Biosynthesis	ATP-CL-&beta;	ATP-CL-&beta;	PF00285,PF00549,PF13607	AT3G06650.1, AT5G49460.1
SIN_1024894	Fatty Acid Elongation & Wax Biosynthesis	LTP	LTP	PF14368	AT3G07450.1, AT3G52130.1
SIN_1014310	Fatty Acid Elongation & Wax Biosynthesis	ABC	ABC	PF01061,PF00005,PF13304	AT3G13220.1
SIN_1021879	Fatty Acid Elongation & Wax Biosynthesis	LTP	LTP	PF14368,PF00234	AT3G22600.1, AT4G14815.1
SIN_1010009	Fatty Acid Elongation & Wax Biosynthesis	LTP	LTP	PF14368,PF00234	AT3G22600.1, AT4G14815.1
SIN_1012857	Fatty Acid Elongation & Wax Biosynthesis	LTP	LTP	PF14368,PF00234	AT3G22600.1, AT4G14815.1
SIN_1010008	Fatty Acid Elongation & Wax Biosynthesis	LTP	LTP	PF14368,PF00234	AT3G22600.1, AT4G14815.1
SIN_1012398	Fatty Acid Elongation & Wax Biosynthesis	LTP	LTP	PF14368,PF00234	AT3G22600.1, AT4G14815.1
SIN_1012856	Fatty Acid Elongation & Wax Biosynthesis	LTP	LTP	PF14368,PF00234	AT3G22600.1, AT4G14815.1
SIN_1010007	Fatty Acid Elongation & Wax Biosynthesis, Fatty Acid Elongation & Wax Biosynthesis;Suberin Synthesis & Transport 3	LTP	LTP	PF14368	AT1G05450.2, AT2G48140.1, AT3G22620.1
SIN_1021878	Fatty Acid Elongation & Wax Biosynthesis, Fatty Acid Elongation & Wax Biosynthesis;Suberin Synthesis & Transport 3	LTP	LTP	PF14368	AT1G05450.2, AT2G48140.1, AT3G22620.1
SIN_1012397	Fatty Acid Elongation & Wax Biosynthesis, Fatty Acid Elongation & Wax Biosynthesis;Suberin Synthesis & Transport 3	LTP	LTP	PF14368,PF00234	AT1G05450.2, AT2G48140.1, AT3G22620.1
SIN_1012858	Fatty Acid Elongation & Wax Biosynthesis, Fatty Acid Elongation & Wax Biosynthesis;Suberin Synthesis & Transport 3	LTP	LTP	PF14368,PF00234	AT1G05450.2, AT2G48140.1, AT3G22620.1
SIN_1001188	Fatty Acid Elongation & Wax Biosynthesis	CER2	CER2	PF02458	AT3G23840.1, AT4G13840.1, AT4G24510.1
SIN_1011298	Fatty Acid Elongation & Wax Biosynthesis	CER2	CER2	PF02458	AT3G23840.1, AT4G13840.1, AT4G24510.1
SIN_1004144	Fatty Acid Elongation & Wax Biosynthesis	esterases/lipases/thioesterase	esterases/lipases/thioesterase	PF12697,PF00561,PF12695,PF03982	AT3G26820.1, AT3G26840.1, AT5G41120.1, AT5G41130.2
SIN_1007880	Fatty Acid Elongation & Wax Biosynthesis	RST	RST	PF12530	AT3G27670.1
SIN_1016411	Fatty Acid Elongation & Wax Biosynthesis	MYB Transcription Factors	MYB Transcription Factors	PF00249,PF13921	AT3G28910.1, AT3G47600.1, AT5G62470.2
SIN_1006000	Fatty Acid Elongation & Wax Biosynthesis	MYB Transcription Factors	MYB Transcription Factors	PF00249,PF13921	AT3G28910.1, AT3G47600.1, AT5G62470.2
SIN_1008007	Fatty Acid Elongation & Wax Biosynthesis	MYB Transcription Factors	MYB Transcription Factors	PF00249,PF13921	AT3G28910.1, AT3G47600.1, AT5G62470.2
SIN_1006585	Fatty Acid Elongation & Wax Biosynthesis	MYB Transcription Factors	MYB Transcription Factors	PF00249,PF13921	AT3G28910.1, AT3G47600.1, AT5G62470.2
SIN_1010546	Fatty Acid Elongation & Wax Biosynthesis, Fatty Acid Elongation & Wax Biosynthesis;Suberin Synthesis & Transport 1	AlcFAR	AlcFAR	PF07993,PF03015,PF01370,PF01073,PF04321	AT3G44540.1, AT3G44550.1, AT3G44560.1, AT4G33790.1, AT5G22500.1
SIN_1015064	Fatty Acid Elongation & Wax Biosynthesis, Fatty Acid Elongation & Wax Biosynthesis;Suberin Synthesis & Transport 1	AlcFAR	AlcFAR	PF07993,PF03015,PF01370	AT3G44540.1, AT3G44550.1, AT3G44560.1, AT4G33790.1, AT5G22500.1
SIN_1010542	Fatty Acid Elongation & Wax Biosynthesis, Fatty Acid Elongation & Wax Biosynthesis;Suberin Synthesis & Transport 1	AlcFAR	AlcFAR	PF07993,PF03015,PF01370	AT3G44540.1, AT3G44550.1, AT3G44560.1, AT4G33790.1, AT5G22500.1
SIN_1016426	Fatty Acid Elongation & Wax Biosynthesis	WSD	WSD	PF06974,PF03007	AT3G49190.1, AT3G49200.1, AT3G49210.1, AT5G53390.1
SIN_1011146	Fatty Acid Elongation & Wax Biosynthesis	LTP	LTP	PF14368,PF00234	AT3G53980.1, AT5G05960.1
SIN_1011142	Fatty Acid Elongation & Wax Biosynthesis	Immunophilin-like FK506 binding protein	Immunophilin-like FK506 binding protein	PF00254,PF13414,PF00515,PF07719,PF13432,PF13181,PF13424,PF13174	AT3G54010.1
SIN_1015208	Fatty Acid Elongation & Wax Biosynthesis	Regulatory protein	Regulatory protein	PF01138,PF03725	AT3G12990.1, AT3G60500.1
SIN_1009923	Fatty Acid Elongation & Wax Biosynthesis	Homeodomain-Leucine Zipper IV	Homeodomain-Leucine Zipper IV	PF01852,PF00046	AT3G61150.1, AT4G00730.1
SIN_1014027	Fatty Acid Elongation & Wax Biosynthesis	Homeodomain-Leucine Zipper IV	Homeodomain-Leucine Zipper IV	PF01852,PF00046	AT3G61150.1, AT4G00730.1
SIN_1016482	Fatty Acid Elongation & Wax Biosynthesis	ABC	ABC	PF01061,PF00005,PF13304,PF13401	AT4G25750.1, AT5G52860.1
SIN_1019518	Fatty Acid Elongation & Wax Biosynthesis	ABC	ABC	PF01061,PF00005,PF13304,PF12698	AT4G27420.1
SIN_1023351	Fatty Acid Elongation & Wax Biosynthesis	LTP	LTP	PF14368	AT4G30880.1
SIN_1014887	Fatty Acid Elongation & Wax Biosynthesis	E3 ubiquitin Ligase	E3 ubiquitin Ligase	PF12906	AT4G34100.1
SIN_1026195	Fatty Acid Elongation & Wax Biosynthesis	E3 ubiquitin Ligase	E3 ubiquitin Ligase	PF12906	AT4G34100.1
SIN_1007771	Fatty Acid Elongation & Wax Biosynthesis	ABC	ABC	PF01061,PF00005,PF12698,PF13304	AT5G06530.1
SIN_1013118	Fatty Acid Elongation & Wax Biosynthesis	ABC	ABC	PF01061,PF00005,PF12698,PF13304	AT5G06530.1
SIN_1008034	Fatty Acid Elongation & Wax Biosynthesis	GNL	GNL	PF01369,PF12783	AT5G39500.1
SIN_1023410	Fatty Acid Elongation & Wax Biosynthesis	LTP	LTP	PF14368,PF00234	AT5G48485.1, AT5G48490.1
SIN_1009501	Fatty Acid Elongation & Wax Biosynthesis	LTP	LTP	PF14368,PF00234	AT5G48485.1, AT5G48490.1
SIN_1025550	Fatty Acid Elongation & Wax Biosynthesis, Fatty Acid Elongation & Wax Biosynthesis;Suberin Synthesis & Transport 1	KCS	KCS	PF08392,PF08541,PF02797,PF00195	AT1G25450.1, AT1G68530.1, AT5G49070.1
SIN_1004668	Fatty Acid Elongation & Wax Biosynthesis, Fatty Acid Elongation & Wax Biosynthesis;Suberin Synthesis & Transport 1	KCS	KCS	PF08392,PF08541,PF02797,PF00195	AT1G25450.1, AT1G68530.1, AT5G49070.1
SIN_1011814	Fatty Acid Elongation & Wax Biosynthesis	CER3	CER3	PF12076,PF04116	AT5G57800.1
SIN_1023920	Fatty Acid Elongation & Wax Biosynthesis	CER3	CER3	PF12076,PF04116	AT5G57800.1
SIN_1024469	Fatty Acid Elongation & Wax Biosynthesis	HACD	HACD	PF04387	AT5G59770.1
SIN_1004306	Fatty Acid Elongation & Wax Biosynthesis	HACD	HACD	PF04387	AT5G59770.1
SIN_1024586	Fatty Acid Elongation & Wax Biosynthesis	ABC	ABC	PF00005	AT1G53390.1, AT2G37010.1, AT5G60740.1
SIN_1002454	Fatty Acid Elongation & Wax Biosynthesis	ABC	ABC	PF00005	AT1G53390.1, AT2G37010.1, AT5G60740.1
SIN_1002455	Fatty Acid Elongation & Wax Biosynthesis	ABC	ABC	PF00005,PF13304	AT1G53390.1, AT2G37010.1, AT5G60740.1
SIN_1002610	Fatty Acid Elongation & Wax Biosynthesis	AP2 / EREBP Transcription Factors	AP2 / EREBP Transcription Factors	PF00847	AT5G07580.1, AT5G61590.1
SIN_1016730	Fatty Acid Elongation & Wax Biosynthesis	AP2 / EREBP Transcription Factors	AP2 / EREBP Transcription Factors	PF00847	AT5G07580.1, AT5G61590.1
SIN_1021880	Fatty Acid Elongation & Wax Biosynthesis;Cutin Synthesis & Transport 1	SHN Transcription Factors	SHN Transcription Factors	PF00847	AT1G15360.1
SIN_1009621	Fatty Acid Elongation & Wax Biosynthesis;Cutin Synthesis & Transport 1	SHN Transcription Factors	SHN Transcription Factors	PF00847	AT1G15360.1
SIN_1014815	Fatty Acid Elongation & Wax Biosynthesis;Cutin Synthesis & Transport 1;Suberin Synthesis & Transport 1	LACS	LACS	PF00501	AT1G49430.1
SIN_1012635	Fatty Acid Elongation & Wax Biosynthesis;Cutin Synthesis & Transport 1;Suberin Synthesis & Transport 1	LACS	LACS	PF00501	AT2G47240.1
SIN_1020163	Fatty Acid Elongation & Wax Biosynthesis;Cutin Synthesis & Transport 2;Suberin Synthesis & Transport 3	ABC	ABC	PF01061,PF00005,PF13304,PF13555,PF02463	AT1G17840.1
SIN_1003571	Fatty Acid Elongation & Wax Biosynthesis;Suberin Synthesis & Transport 1	KCS	KCS	PF08392,PF08541,PF02797	AT1G01120.1
SIN_1025551	Fatty Acid Elongation & Wax Biosynthesis;Suberin Synthesis & Transport 1	KCS	KCS	PF08392,PF08541,PF02797	AT1G25450.1, AT1G68530.1, AT5G49070.1
SIN_1013663	Fatty Acid Elongation & Wax Biosynthesis;Suberin Synthesis & Transport 1	KCS	KCS	PF08392,PF08541,PF02797	AT1G25450.1, AT1G68530.1, AT5G49070.1
SIN_1004024	Fatty Acid Elongation & Wax Biosynthesis;Suberin Synthesis & Transport 1	KCR	KCR	PF00106,PF13561,PF08659	AT1G67730.1
SIN_1023598	Fatty Acid Elongation & Wax Biosynthesis;Suberin Synthesis & Transport 1	AlcFAR	AlcFAR	PF07993,PF03015,PF01370	AT3G11980.1
SIN_1019047	Fatty Acid Elongation & Wax Biosynthesis;Suberin Synthesis & Transport 1	ECR	ECR	PF02544	AT3G55360.1
SIN_1016914	Fatty Acid Elongation & Wax Biosynthesis;Suberin Synthesis & Transport 1	MYB Transcription Factors	MYB Transcription Factors	PF00249,PF13921	AT4G21440.1, AT4G28110.1
SIN_1001364	Fatty Acid Elongation & Wax Biosynthesis;Suberin Synthesis & Transport 1	MYB Transcription Factors	MYB Transcription Factors	PF00249,PF13921	AT4G21440.1, AT4G28110.1
SIN_1027015	Fatty Acid Elongation & Wax Biosynthesis;Suberin Synthesis & Transport 1	MYB Transcription Factors	MYB Transcription Factors	PF00249,PF13921	AT4G21440.1, AT4G28110.1
SIN_1014758	Fatty Acid Elongation & Wax Biosynthesis;Suberin Synthesis & Transport 1	HACD	HACD	PF04387	AT5G10480.3
SIN_1013591	Sphingolipid Biosynthesis 1	CS	CS	PF03798	AT1G13580.2, AT3G25540.1
SIN_1018277	Sphingolipid Biosynthesis 1	CS	CS	PF03798	AT1G13580.2, AT3G25540.1
SIN_1018760	Sphingolipid Biosynthesis 1	SBH	SBH	PF04116	AT1G14290.1, AT1G69640.1
SIN_1006728	Sphingolipid Biosynthesis 1	FA2H	FA2H	PF04116	AT2G34770.1, AT4G20870.1
SIN_1014121	Sphingolipid Biosynthesis 1	SLD	SLD	PF00487,PF00173	AT2G46210.1, AT3G61580.1
SIN_1005680	Sphingolipid Biosynthesis 1	SLD	SLD	PF00487,PF00173	AT2G46210.1, AT3G61580.1
SIN_1020856	Sphingolipid Biosynthesis 1	SLD	SLD	PF00487,PF00173	AT2G46210.1, AT3G61580.1
SIN_1021518	Sphingolipid Biosynthesis 1	SLD	SLD	PF00487,PF00173	AT2G46210.1, AT3G61580.1
SIN_1014869	Sphingolipid Biosynthesis 1	CS	CS	PF03798	AT3G19260.1
SIN_1026202	Sphingolipid Biosynthesis 1	CS	CS	PF03798	AT3G19260.1
SIN_1010871	Sphingolipid Biosynthesis 1	SPT (LCB2)	SPT (LCB2)	PF00155,PF01212	AT3G48780.1, AT5G23670.1
SIN_1022100	Sphingolipid Biosynthesis 1	SPT (LCB2)	SPT (LCB2)	PF00155,PF01212	AT3G48780.1, AT5G23670.1
SIN_1023056	Sphingolipid Biosynthesis 1	SPT (LCB2)	SPT (LCB2)	PF00155	AT4G36480.1
SIN_1021056	Sphingolipid Biosynthesis 1	Bax inhibitor-1	Bax inhibitor-1	PF01027	AT5G47120.1, AT5G47130.1
SIN_1011496	Sphingolipid Biosynthesis 1;Sphingolipid Biosynthesis 2	Small subunits of Serine palmitoyltransferase	Small subunits of Serine palmitoyltransferase	PF11779	AT1G06515.1, AT2G30942.1
SIN_1018919	Sphingolipid Biosynthesis 1;Sphingolipid Biosynthesis 2	STP	STP	PF08718	AT2G34690.1
SIN_1001346	Sphingolipid Biosynthesis 1;Sphingolipid Biosynthesis 2	Sphingosine kinase, LCBK	Sphingosine kinase, LCBK	PF00781	AT4G21534.1, AT4G21540.1
SIN_1018329	Sphingolipid Biosynthesis 1;Sphingolipid Biosynthesis 2	STP	STP	PF08718	AT4G39670.1
SIN_1013655	Sphingolipid Biosynthesis 1;Sphingolipid Biosynthesis 2	STP	STP	PF08718	AT4G39670.1
SIN_1017666	Sphingolipid Biosynthesis 1;Sphingolipid Biosynthesis 2	LCBK	LCBK	PF00781	AT5G23450.3
SIN_1003226	Sphingolipid Biosynthesis 1;Sphingolipid Biosynthesis 2	LCBK	LCBK	PF00781	AT5G23450.3
SIN_1024807	Sphingolipid Biosynthesis 2	GCS	GCS	PF13506,PF13641	AT2G19880.2
SIN_1011137	Sphingolipid Biosynthesis 2	IPCS	IPCS	PF14360	AT2G29525.1, AT2G37940.1, AT3G54020.1
SIN_1003855	Sphingolipid Biosynthesis 2	IPCS	IPCS	PF14360	AT2G29525.1, AT2G37940.1, AT3G54020.1
SIN_1015392	Sphingolipid Biosynthesis 2	CDase	CDase	PF05875	AT4G22330.1
SIN_1001286	Sphingolipid Biosynthesis 2	CDase	CDase	PF05875	AT4G22330.1
SIN_1016717	Sphingolipid Biosynthesis 2	CERK	CERK	PF00781	AT5G51290.1
SIN_1008711	Mitochondrial Fatty Acid & Lipoic Acid Synthesis	LT	LT	PF03099	AT1G04640.1
SIN_1009312	Mitochondrial Fatty Acid & Lipoic Acid Synthesis	ACP	ACP	PF00550,PF14573	AT1G65290.1, AT5G36280.1
SIN_1007158	Mitochondrial Fatty Acid & Lipoic Acid Synthesis	KAS	KAS	PF00109,PF02801	AT2G04540.1
SIN_1020193	Mitochondrial Fatty Acid & Lipoic Acid Synthesis	LS	LS	PF04055	AT2G20860.1
SIN_1010297	Mitochondrial Fatty Acid & Lipoic Acid Synthesis	MCS	MCS	PF00501,PF13193	AT3G16170.1
SIN_1024502	Mitochondrial Fatty Acid & Lipoic Acid Synthesis	ER	ER	PF00107,PF08240	AT3G45770.1
SIN_1026895	Mitochondrial Fatty Acid & Lipoic Acid Synthesis	ACP	ACP	PF00550,PF14573	AT5G47630.1
SIN_1021295	Mitochondrial Phospholipid Synthesis	LpxC	LpxC	PF03331	AT1G24793.1, AT1G24880.1, AT1G25054.1, AT1G25145.1, AT1G25210.1
SIN_1019531	Mitochondrial Phospholipid Synthesis	LpxC	LpxC	PF03331	AT1G24793.1, AT1G24880.1, AT1G25054.1, AT1G25145.1, AT1G25210.1
SIN_1002502	Mitochondrial Phospholipid Synthesis;Mitochondrial Lipopolysaccharide Synthesis	LpxB	LpxB	PF02684	AT2G04560.1
SIN_1004745	Mitochondrial Phospholipid Synthesis;Mitochondrial Lipopolysaccharide Synthesis	FAD-GPDH	FAD-GPDH	PF01266,PF00890,PF12831	AT3G10370.1
SIN_1012895	Mitochondrial Phospholipid Synthesis;Mitochondrial Lipopolysaccharide Synthesis	FAD-GPDH	FAD-GPDH	PF01266,PF00890,PF12831	AT3G10370.1
SIN_1004982	Mitochondrial Phospholipid Synthesis;Mitochondrial Lipopolysaccharide Synthesis	LpxK	LpxK	PF02606	AT3G20480.1
SIN_1007021	Mitochondrial Phospholipid Synthesis;Mitochondrial Lipopolysaccharide Synthesis	CLS	CLS	PF01066	AT4G04870.1
SIN_1007039	Mitochondrial Phospholipid Synthesis;Mitochondrial Lipopolysaccharide Synthesis	LpxD	LpxD	PF00132	AT4G05210.1, AT4G21220.1
SIN_1012958	Mitochondrial Phospholipid Synthesis;Mitochondrial Lipopolysaccharide Synthesis	KdtA	KdtA	PF04413	AT5G03770.1
SIN_1006697	Mitochondrial Phospholipid Synthesis;Oxylipin Metabolism 1;Oxylipin Metabolism 2	AH;DLAH	AH;DLAH	PF01764	AT1G30370.1
SIN_1003573	Eukaryotic Galactolipid & Sulfolipid Synthesis;Lipid Trafficking	TGD4	TGD4	PF12600	AT2G44640.1, AT3G06960.1
SIN_1006833	Eukaryotic Galactolipid & Sulfolipid Synthesis;Lipid Trafficking	TGD2	TGD2	PF02470	AT3G20320.1
SIN_1009308	Lipid Trafficking	VIPP1	VIPP1	PF04012	AT1G65260.1
SIN_1023653	Lipid Trafficking	ALA	ALA	PF00122,PF12710,PF00702,PF13246	AT5G04930.1
SIN_1012308	Lipid Trafficking	ALA	ALA	PF00122,PF12710,PF00702,PF13246	AT5G04930.1
SIN_1018151	Lipid Trafficking;Unknown	TL	TL	PF00122,PF12710,PF13246,PF00702	AT1G59820.1
SIN_1014080	Cutin Synthesis & Transport 1	FAH	FAH	PF00067	AT1G01600.1, AT1G63710.1, AT2G45970.1, AT4G00360.1
SIN_1017897	Cutin Synthesis & Transport 1	FAH	FAH	PF00067	AT1G01600.1, AT1G63710.1, AT2G45970.1, AT4G00360.1
SIN_1007701	Cutin Synthesis & Transport 1	GPAT	GPAT2/3	PF01553	AT1G02390.1, AT4G01950.1
SIN_1003485	Cutin Synthesis & Transport 1	GPAT	GPAT2/3	PF01553	AT1G02390.1, AT4G01950.1
SIN_1010534	Cutin Synthesis & Transport 1	ABC	ABC	PF01061,PF00005,PF08370,PF14510,PF13304,PF13481,PF13555,PF13207,PF13401,PF13671,PF00004,PF13191,PF02463,PF03193	AT1G15520.1, AT1G66950.1, AT2G26910.1, AT2G36380.1, AT3G30842.1
SIN_1024040	Cutin Synthesis & Transport 1	ABC	ABC	PF01061,PF00005,PF08370,PF14510,PF13304,PF13481,PF00004,PF13207,PF13191,PF13401,PF13555,PF13671,PF02463,PF03193	AT1G15520.1, AT1G66950.1, AT2G26910.1, AT2G36380.1, AT3G30842.1
SIN_1003878	Cutin Synthesis & Transport 1	GPAT	GPAT6	PF12710,PF01553	AT2G38110.1
SIN_1011100	Cutin Synthesis & Transport 1	GPAT	GPAT6	PF12710,PF01553	AT2G38110.1
SIN_1008029	Cutin Synthesis & Transport 1	MYB Transcription Factors	MYB Transcription Factors	PF00249,PF13921	AT3G01140.1, AT5G15310.1
SIN_1006571	Cutin Synthesis & Transport 1	MYB Transcription Factors	MYB Transcription Factors	PF00249,PF13921	AT3G01140.1, AT5G15310.1
SIN_1018205	Cutin Synthesis & Transport 1	MYB Transcription Factors	MYB Transcription Factors	PF00249,PF13921	AT3G01140.1, AT5G15310.1
SIN_1018785	Cutin Synthesis & Transport 1	MYB Transcription Factors	MYB Transcription Factors	PF00249,PF13921	AT3G01140.1, AT5G15310.1
SIN_1018800	Cutin Synthesis & Transport 1	MYB Transcription Factors	MYB Transcription Factors	PF00249,PF13921	AT3G01140.1, AT5G15310.1
SIN_1018206	Cutin Synthesis & Transport 1	MYB Transcription Factors	MYB Transcription Factors	PF00249,PF13921	AT3G01140.1, AT5G15310.1
SIN_1002503	Cutin Synthesis & Transport 1	PS	PS	PF00657	AT3G04290.1, AT4G28780.1, AT5G18430.1, AT5G33370.1
SIN_1007096	Cutin Synthesis & Transport 1	PS	PS	PF00657	AT3G04290.1, AT4G28780.1, AT5G18430.1, AT5G33370.1
SIN_1001075	Cutin Synthesis & Transport 1	FAIH	FAIH	PF00067	AT3G10560.1, AT3G10570.1, AT5G04630.1, AT5G04660.1
SIN_1009956	Cutin Synthesis & Transport 1, Suberin Synthesis & Transport 1	GPAT	GPAT4/8	PF12710,PF01553	AT1G01610.1, AT4G00400.1
SIN_1014079	Cutin Synthesis & Transport 1, Suberin Synthesis & Transport 1	GPAT	GPAT4/8	PF12710,PF01553	AT1G01610.1, AT4G00400.1
SIN_1016528	Cutin Synthesis & Transport 1	DCR / PEL3 Acyltransferase	DCR / PEL3 Acyltransferase	PF02458	AT5G23940.1
SIN_1021146	Cutin Synthesis & Transport 1;Suberin Synthesis & Transport 1	Hydrolase-like Protein	Hydrolase-like Protein	PF12697,PF00561,PF12695,PF06821	AT1G64670.1, AT4G24140.1, AT5G41900.1
SIN_1018573	Cutin Synthesis & Transport 1;Suberin Synthesis & Transport 1	Hydrolase-like Protein	Hydrolase-like Protein	PF12697,PF00561,PF12695,PF06821	AT1G64670.1, AT4G24140.1, AT5G41900.1
SIN_1010400	Cutin Synthesis & Transport 1;Suberin Synthesis & Transport 1	HFADH	HFADH	PF00732,PF05199	AT1G72970.1
SIN_1009522	Cutin Synthesis & Transport 1;Suberin Synthesis & Transport 1	HFADH	HFADH	PF00732,PF05199	AT1G72970.1
SIN_1022421	Mitochondrial Lipopolysaccharide Synthesis;Cutin Synthesis & Transport 1	GPAT	GPAT1	PF01553	AT1G06520.1
SIN_1016596	Suberin Synthesis & Transport 1			PF00732,PF05199	AT1G12570.1, AT3G56060.1, AT5G51930.1, AT5G51950.1
SIN_1015601	Suberin Synthesis & Transport 1			PF05199,PF00732	AT1G12570.1, AT3G56060.1, AT5G51930.1, AT5G51950.1
SIN_1017787	Suberin Synthesis & Transport 1			PF05199,PF00732	AT1G12570.1, AT3G56060.1, AT5G51930.1, AT5G51950.1
SIN_1010817	Suberin Synthesis & Transport 1	4CL	4CL	PF00501,PF13193	AT1G51680.1, AT1G65060.1, AT3G21240.1
SIN_1022003	Suberin Synthesis & Transport 1	4CL	4CL	PF00501,PF13193	AT1G51680.1, AT1G65060.1, AT3G21240.1
SIN_1009267	Suberin Synthesis & Transport 1	4CL	4CL	PF00501,PF13193	AT1G51680.1, AT1G65060.1, AT3G21240.1
SIN_1017526	Suberin Synthesis & Transport 1			PF00732,PF05199	AT1G73050.1
SIN_1008643	Suberin Synthesis & Transport 1	GPAT	GPAT5/7	PF01553	AT3G11430.1, AT5G06090.1
SIN_1012236	Suberin Synthesis & Transport 1	GPAT	GPAT5/7	PF01553	AT3G11430.1, AT5G06090.1
SIN_1014884	Suberin Synthesis & Transport 1	CCoAOMT	CCoAOMT	PF01596,PF13578,PF12847	AT4G34050.1
SIN_1026198	Suberin Synthesis & Transport 1	CCoAOMT	CCoAOMT	PF01596,PF13578,PF12847	AT4G34050.1
SIN_1021191	Suberin Synthesis & Transport 1	FAH	FAH	PF00067	AT5G08250.1, AT5G23190.1
SIN_1012714	Suberin Synthesis & Transport 1	FAH	FAH	PF00067	AT5G58860.1
SIN_1024386	Suberin Synthesis & Transport 1;Suberin Synthesis & Transport 2	C4H	C4H	PF00067	AT2G30490.1
SIN_1023328	Suberin Synthesis & Transport 1;Suberin Synthesis & Transport 2	C4H	C4H	PF00067	AT2G30490.1
SIN_1022125	Suberin Synthesis & Transport 1;Suberin Synthesis & Transport 2	BAHD	BAHD	PF02458	AT5G41040.1
SIN_1024185	Suberin Synthesis & Transport 2	DIR	DIR	PF03018	AT1G07730.2, AT2G28670.1
SIN_1024476	Suberin Synthesis & Transport 2	DIR	DIR	PF03018	AT1G07730.2, AT2G28670.1
SIN_1017700	Suberin Synthesis & Transport 2	C3H	C3H	PF00067	AT2G40890.1
SIN_1020090	Suberin Synthesis & Transport 2	C3H	C3H	PF00067	AT2G40890.1
SIN_1002124	Oxylipin Metabolism 1	OPR	OPR	PF00724	AT1G09400.1, AT1G76680.2, AT1G76690.1
SIN_1002425	Oxylipin Metabolism 1	OPR	OPR	PF00724	AT1G09400.1, AT1G76680.2, AT1G76690.1
SIN_1022879	Oxylipin Metabolism 1	OPR	OPR	PF00724	AT1G09400.1, AT1G76680.2, AT1G76690.1
SIN_1022878	Oxylipin Metabolism 1	OPR	OPR	PF00724	AT1G09400.1, AT1G76680.2, AT1G76690.1
SIN_1022877	Oxylipin Metabolism 1	OPR	OPR	PF00724	AT1G09400.1, AT1G76680.2, AT1G76690.1
SIN_1022880	Oxylipin Metabolism 1	OPR	OPR	PF00724	AT1G09400.1, AT1G76680.2, AT1G76690.1
SIN_1011573	Oxylipin Metabolism 1	JCMT	JCMT	PF03492	AT1G19640.1
SIN_1024693	Oxylipin Metabolism 1	OPR	OPR	PF00724	AT2G06050.1
SIN_1018096	Oxylipin Metabolism 1	PAH	PAH	PF01734	AT2G26560.1, AT4G37050.1, AT4G37060.2, AT4G37070.2, AT5G43590.1
SIN_1021300	Oxylipin Metabolism 1	PAH	PAH	PF01734	AT2G26560.1, AT4G37050.1, AT4G37060.2, AT4G37070.2, AT5G43590.1
SIN_1003678	Oxylipin Metabolism 1	PAH	PAH	PF01734	AT2G26560.1, AT4G37050.1, AT4G37060.2, AT4G37070.2, AT5G43590.1
SIN_1003679	Oxylipin Metabolism 1	PAH	PAH	PF01734	AT2G26560.1, AT4G37050.1, AT4G37060.2, AT4G37070.2, AT5G43590.1
SIN_1020666	Oxylipin Metabolism 1	PAH	PAH	PF01734	AT2G26560.1, AT4G37050.1, AT4G37060.2, AT4G37070.2, AT5G43590.1
SIN_1019839	Oxylipin Metabolism 1	PAH	PAH	PF01734	AT2G26560.1, AT4G37050.1, AT4G37060.2, AT4G37070.2, AT5G43590.1
SIN_1007152	Oxylipin Metabolism 1	PAH	PAH	PF01734	AT2G39220.1, AT3G54950.1
SIN_1004790	Oxylipin Metabolism 1	PAH	PAH	PF01734	AT2G39220.1, AT3G54950.1
SIN_1012841	Oxylipin Metabolism 1	PAH	PAH	PF01734	AT3G63200.1
SIN_1012418	Oxylipin Metabolism 1	PAH	PAH	PF01734	AT3G63200.1
SIN_1016826	Oxylipin Metabolism 1	HPL	HPL	PF00067	AT4G15440.1
SIN_1009634	Oxylipin Metabolism 1;Oxylipin Metabolism 2	AH	AH	PF01764	AT1G06800.1, AT2G30550.2
SIN_1025540	Oxylipin Metabolism 1;Oxylipin Metabolism 2	AOS, AOX	AOS, AOX	PF06351	AT1G13280.1, AT3G25760.1, AT3G25770.1, AT3G25780.1
SIN_1013635	Oxylipin Metabolism 1;Oxylipin Metabolism 2	AOS, AOX	AOS, AOX	PF06351	AT1G13280.1, AT3G25760.1, AT3G25770.1, AT3G25780.1
SIN_1010450	Oxylipin Metabolism 1;Oxylipin Metabolism 2	LOX	LOX	PF00305,PF01477	AT1G17420.1, AT1G72520.1
SIN_1003289	Oxylipin Metabolism 1;Oxylipin Metabolism 2	AH	AH	PF01764	AT1G51440.1
SIN_1022704	Oxylipin Metabolism 1;Oxylipin Metabolism 2	LOX	LOX	PF00305,PF01477	AT1G55020.1, AT3G22400.1
SIN_1010045	Oxylipin Metabolism 1;Oxylipin Metabolism 2	LOX	LOX	PF00305,PF01477	AT1G55020.1, AT3G22400.1
SIN_1025794	Oxylipin Metabolism 1;Oxylipin Metabolism 2	LOX	LOX	PF00305,PF01477	AT1G55020.1, AT3G22400.1
SIN_1026518	Oxylipin Metabolism 1;Oxylipin Metabolism 2	LOX	LOX	PF00305,PF01477	AT1G67560.1
SIN_1022336	Oxylipin Metabolism 1;Oxylipin Metabolism 2	LAH	LAH	PF01764	AT2G42450.1
SIN_1022357	Oxylipin Metabolism 1;Oxylipin Metabolism 2	AH	AH	PF01764	AT2G42690.1
SIN_1013870	Oxylipin Metabolism 1;Oxylipin Metabolism 2	AH	AH	PF01764,PF11187	AT2G44810.1
SIN_1009850	Oxylipin Metabolism 1;Oxylipin Metabolism 2	AH	AH	PF01764,PF11187	AT2G44810.1
SIN_1013871	Oxylipin Metabolism 1;Oxylipin Metabolism 2	AH	AH	PF01764,PF11187	AT2G44810.1
SIN_1024322	Oxylipin Metabolism 1;Oxylipin Metabolism 2	LAH	LAH	PF01764	AT3G07400.1
SIN_1009485	Oxylipin Metabolism 1;Oxylipin Metabolism 2	LAH	LAH	PF03893,PF01764	AT3G14075.1
SIN_1009797	Oxylipin Metabolism 1;Oxylipin Metabolism 2	LOX	LOX	PF00305,PF01477	AT3G45140.1
SIN_1016536	Oxylipin Metabolism 1;Oxylipin Metabolism 2	LAH	LAH	PF03893,PF01764	AT3G49050.1, AT4G00500.1
SIN_1014066	Oxylipin Metabolism 1;Oxylipin Metabolism 2	LAH	LAH	PF01764,PF03893	AT3G49050.1, AT4G00500.1
SIN_1009135	Oxylipin Metabolism 1;Oxylipin Metabolism 2	LAH	LAH	PF01764,PF03893	AT3G49050.1, AT4G00500.1
SIN_1005710	Oxylipin Metabolism 1;Oxylipin Metabolism 2	LAH	LAH	PF01764	AT3G61680.1
SIN_1010239	Oxylipin Metabolism 1;Oxylipin Metabolism 2	LAH	LAH	PF03893,PF01764	AT4G16070.1
SIN_1018559	Oxylipin Metabolism 1;Oxylipin Metabolism 2	AH	AH	PF01764	AT4G16820.1
SIN_1009001	Oxylipin Metabolism 1;Oxylipin Metabolism 2	AH	AH	PF01764	AT4G18550.1
SIN_1013362	Oxylipin Metabolism 1;Oxylipin Metabolism 2	AH	AH	PF01764	AT4G18550.1
SIN_1016850	Oxylipin Metabolism 1;Oxylipin Metabolism 2	AH	AH	PF01764	AT4G18550.1
SIN_1004066	Oxylipin Metabolism 1;Oxylipin Metabolism 2	LAH	LAH	PF03893,PF01764	AT5G37710.1
SIN_1011466	Oxylipin Metabolism 1;Oxylipin Metabolism 2	AOS	AOS	PF00067	AT5G42650.1
SIN_1024367	Oxylipin Metabolism 1;Oxylipin Metabolism 2;Phospholipid Signaling	PLA1	PLA1	PF02862	AT1G31480.1
SIN_1023369	Oxylipin Metabolism 1;Oxylipin Metabolism 2;Phospholipid Signaling	PLA1	PLA1	PF02862	AT1G31480.1
SIN_1014802	Oxylipin Metabolism 1;Oxylipin Metabolism 2;Phospholipid Signaling	PLA2	PLA2	PF08324,PF00400,PF09070	AT3G18860.1
SIN_1010454	Oxylipin Metabolism 2	OR	OR	PF00171	AT1G54100.1
SIN_1015873	Phospholipid Signaling	PI5P-II	PI5P-II	PF03372	AT1G05630.1, AT1G65580.1, AT2G31830.2, AT2G43900.1
SIN_1008625	Phospholipid Signaling	PI5P-II	PI5P-II	PF03372	AT1G05630.1, AT1G65580.1, AT2G31830.2, AT2G43900.1
SIN_1009330	Phospholipid Signaling	PI5P-II	PI5P-II	PF03372	AT1G05630.1, AT1G65580.1, AT2G31830.2, AT2G43900.1
SIN_1004747	Phospholipid Signaling	FAAH	FAAH	PF01425	AT1G08980.1
SIN_1022946	Phospholipid Signaling	PIPK-IB	PIPK-IB	PF01504,PF02493	AT1G10900.1, AT1G60890.2
SIN_1026044	Phospholipid Signaling	PIPK-IB	PIPK-IB	PF01504,PF02493	AT1G10900.1, AT1G60890.2
SIN_1018266	Phospholipid Signaling	PI4K &gamma;	PI4K &gamma;	PF00454	AT1G13640.1, AT1G26270.1, AT2G03890.1
SIN_1012605	Phospholipid Signaling	PI4K &gamma;	PI4K &gamma;	PF00454	AT1G13640.1, AT1G26270.1, AT2G03890.1
SIN_1000513	Phospholipid Signaling	PI4K &gamma;	PI4K &gamma;	PF00454	AT1G13640.1, AT1G26270.1, AT2G03890.1
SIN_1008913	Phospholipid Signaling	PIPK-IB	PIPK-IB	PF01504,PF02493	AT1G21980.1, AT1G77740.1
SIN_1017105	Phospholipid Signaling	PIPK-IB	PIPK-IB	PF01504,PF02493	AT1G21980.1, AT1G77740.1
SIN_1017213	Phospholipid Signaling	Sac-PIP	Sac-PIP	PF02383,PF13280	AT1G22620.1
SIN_1017134	Phospholipid Signaling	PIPK-III	PIPK-III	PF01504,PF00118	AT1G34260.1
SIN_1008898	Phospholipid Signaling	PIPK-III	PIPK-III	PF01504,PF00118	AT1G34260.1
SIN_1014788	Phospholipid Signaling	PI4K &alpha;	PI4K &alpha;	PF00454,PF00613	AT1G49340.1, AT1G51040.1
SIN_1004570	Phospholipid Signaling	PI4K &alpha;	PI4K &alpha;	PF00454,PF00613	AT1G49340.1, AT1G51040.1
SIN_1021882	Phospholipid Signaling	PLD &alpha;	PLD &alpha;	PF12357,PF00614,PF00168,PF13091	AT1G52570.1, AT3G15730.1
SIN_1009622	Phospholipid Signaling	PLD &alpha;	PLD &alpha;	PF12357,PF00614,PF00168,PF13091	AT1G52570.1, AT3G15730.1
SIN_1013533	Phospholipid Signaling	PLD &alpha;	PLD &alpha;	PF12357,PF00614,PF00168,PF13091	AT1G52570.1, AT3G15730.1
SIN_1005102	Phospholipid Signaling	LPLA	LPLA	PF02230,PF12695,PF12697,PF03959	AT1G52700.1, AT3G15650.2, AT5G20060.1
SIN_1020690	Phospholipid Signaling	LPLA	LPLA	PF02230,PF12695,PF12697,PF03959	AT1G52700.1, AT3G15650.2, AT5G20060.1
SIN_1021610	Phospholipid Signaling	LPLA	LPLA	PF02230,PF12695,PF12697,PF03583,PF03959	AT1G52700.1, AT3G15650.2, AT5G20060.1
SIN_1010390	Phospholipid Signaling	PLD &alpha;	PLD &alpha;	PF05212,PF12357,PF00614,PF13091	AT1G55180.1
SIN_1003787	Phospholipid Signaling	PI3k	PI3k	PF00613,PF00454,PF00792	AT1G60490.1
SIN_1013749	Phospholipid Signaling	PIPK-III	PIPK-III	PF01504,PF00118	AT1G71010.1
SIN_1021361	Phospholipid Signaling	PIPK-III	PIPK-III	PF01504,PF00118	AT1G71010.1
SIN_1011801	Phospholipid Signaling	DAGK	DAGK	PF00609,PF00781	AT2G18730.1, AT4G30340.1, AT5G57690.1
SIN_1016924	Phospholipid Signaling	DAGK	DAGK	PF00609,PF00781	AT2G20900.1, AT4G28130.1
SIN_1020053	Phospholipid Signaling	DAGK	DAGK	PF00609,PF00781	AT2G20900.1, AT4G28130.1
SIN_1019530	Phospholipid Signaling	DAGK	DAGK	PF00609,PF00781	AT2G20900.1, AT4G28130.1
SIN_1008736	Phospholipid Signaling	PIPLC	PIPLC	PF00388,PF00387,PF00168,PF09279	AT2G40116.1, AT3G08510.1, AT3G55940.1, AT5G58700.1
SIN_1012154	Phospholipid Signaling	PIPLC	PIPLC	PF00388,PF00387,PF00168,PF09279	AT2G40116.1, AT3G08510.1, AT3G55940.1, AT5G58700.1
SIN_1012155	Phospholipid Signaling	PIPLC	PIPLC	PF00388,PF00387,PF09279,PF00168	AT2G40116.1, AT3G08510.1, AT3G55940.1, AT5G58700.1
SIN_1003888	Phospholipid Signaling	PIPLC	PIPLC	PF00388,PF00387,PF00168,PF09279	AT2G40116.1, AT3G08510.1, AT3G55940.1, AT5G58700.1
SIN_1008737	Phospholipid Signaling	PIPLC	PIPLC	PF00388,PF00387,PF09279,PF00168	AT2G40116.1, AT3G08510.1, AT3G55940.1, AT5G58700.1
SIN_1023713	Phospholipid Signaling	PI4K &gamma;	PI4K &gamma;	PF00454	AT2G40850.1, AT3G56600.1
SIN_1020092	Phospholipid Signaling	PI4K &gamma;	PI4K &gamma;	PF00454	AT2G40850.1, AT3G56600.1
SIN_1008096	Phospholipid Signaling	PIPK-IB	PIPK-IB	PF01504,PF02493	AT2G41210.1, AT3G07960.1, AT3G56960.1
SIN_1017643	Phospholipid Signaling	PIPK-IB	PIPK-IB	PF01504,PF02493	AT2G41210.1, AT3G07960.1, AT3G56960.1
SIN_1014001	Phospholipid Signaling	PLD &beta;, PLD &gamma;	PLD &beta;, PLD &gamma;	PF12357,PF00168,PF00614,PF13091	AT2G42010.1, AT4G00240.1, AT4G11830.2, AT4G11840.1, AT4G11850.1
SIN_1017782	Phospholipid Signaling	PLD &beta;, PLD &gamma;	PLD &beta;, PLD &gamma;	PF12357,PF00168,PF00614,PF13091	AT2G42010.1, AT4G00240.1, AT4G11830.2, AT4G11840.1, AT4G11850.1
SIN_1015607	Phospholipid Signaling	PLD &beta;, PLD &gamma;	PLD &beta;, PLD &gamma;	PF12357,PF00168,PF00614,PF13091	AT2G42010.1, AT4G00240.1, AT4G11830.2, AT4G11840.1, AT4G11850.1
SIN_1005667	Phospholipid Signaling	DAGK	DAGK	PF00781	AT2G46090.1
SIN_1014102	Phospholipid Signaling	DAGK	DAGK	PF00781	AT2G46090.1
SIN_1016424	Phospholipid Signaling	PI4K &gamma;	PI4K &gamma;	PF00454,PF00240,PF11976	AT2G46500.1, AT5G24240.1
SIN_1005447	Phospholipid Signaling	PIPK-IB	PIPK-IB	PF01504,PF02493	AT3G09920.1
SIN_1004465	Phospholipid Signaling	PIPK-IB	PIPK-IB	PF02493,PF01504	AT3G09920.1
SIN_1001082	Phospholipid Signaling	PI3P	PI3P	PF06602	AT3G10550.1, AT5G04540.1
SIN_1012045	Phospholipid Signaling	LPLA	LPLA	PF12697,PF00561,PF12695,PF06821	AT3G10840.1
SIN_1017551	Phospholipid Signaling	Sac-PIP	Sac-PIP	PF02383	AT3G14205.1, AT3G43220.1, AT5G20840.1
SIN_1024639	Phospholipid Signaling	Sac-PIP	Sac-PIP	PF02383	AT3G14205.1, AT3G43220.1, AT5G20840.1
SIN_1007541	Phospholipid Signaling	Sac-PIP	Sac-PIP	PF02383	AT3G14205.1, AT3G43220.1, AT5G20840.1
SIN_1017544	Phospholipid Signaling	PIPK-III	PIPK-III	PF01504,PF00118,PF01363	AT3G14270.1, AT4G33240.1
SIN_1009467	Phospholipid Signaling	PIPK-III	PIPK-III	PF01504,PF00227,PF00118,PF01363,PF10584	AT3G14270.1, AT4G33240.1
SIN_1024634	Phospholipid Signaling	PIPK-III	PIPK-III	PF01504,PF00118,PF01363	AT3G14270.1, AT4G33240.1
SIN_1014866	Phospholipid Signaling	PI3P	PI3P	PF08553	AT3G19240.1, AT4G33400.1
SIN_1009454	Phospholipid Signaling	Sac-PIP	Sac-PIP	PF02383	AT3G51460.1, AT5G66020.1
SIN_1011071	Phospholipid Signaling	Sac-PIP	Sac-PIP	PF02383	AT3G51830.1
SIN_1019090	Phospholipid Signaling	Sac-PIP	Sac-PIP	PF02383,PF00397	AT3G59770.3
SIN_1006946	Phospholipid Signaling	LPLA	LPLA	PF02230,PF12697,PF01738,PF00326,PF12695	AT1G18773.1, AT4G22300.1, AT4G22305.1
SIN_1025292	Phospholipid Signaling	PLD &delta;	PLD &delta;	PF12357,PF00168,PF00614,PF13091	AT4G35790.1
SIN_1005813	Phospholipid Signaling	PLD &delta;	PLD &delta;	PF12357,PF00168,PF00614,PF13091	AT4G35790.1
SIN_1009033	Phospholipid Signaling	PLD &delta;	PLD &delta;	PF12357,PF00168,PF00614,PF13091	AT4G35790.1
SIN_1021993	Phospholipid Signaling	FAAH	FAAH	PF01425	AT5G07360.1
SIN_1022647	Phospholipid Signaling	DAGK	DAGK	PF00609,PF00781,PF00130	AT5G07920.1
SIN_1025392	Phospholipid Signaling	PI4K &beta;	PI4K &beta;	PF00454	AT5G09350.1, AT5G64070.1
SIN_1008054	Phospholipid Signaling	PI3P	PI3P	PF00782,PF10409,PF13350	AT5G39400.1
SIN_1002201	Phospholipid Signaling	DAGK	DAGK	PF00609,PF00781,PF00130	AT5G63770.1
SIN_1023115	Phospholipid Signaling	FAAH	FAAH	PF01425	AT5G64440.1
SIN_1018552	Eukaryotic Phospholipid Synthesis & Editing;Mitochondrial Lipopolysaccharide Synthesis	PSD	PSD	PF02666	AT4G16700.1
SIN_1017860	Mitochondrial Lipopolysaccharide Synthesis	CDP-DAGS	CDP-DAGS	PF12799,PF08263,PF07714,PF13855,PF00560,PF00069	AT1G63430.2, AT5G41180.1
SIN_1025847	Mitochondrial Lipopolysaccharide Synthesis	Cardiolipin Transacylase	Cardiolipin Transacylase	PF01553	AT3G05510.1
SIN_1009711	Eukaryotic Phospholipid Synthesis & Editing;Unknown	PLAT	PLAT	PF02450	AT1G04010.1
SIN_1022860	Unknown	short-chain dehydrogenase/reductase	short-chain dehydrogenase/reductase	PF00106,PF13561,PF08659,PF01370	AT1G10310.1
SIN_1018288	Unknown	TL	TL	PF00122,PF12710,PF00702,PF13246	AT1G13210.1, AT1G26130.2, AT1G68710.1, AT3G18700.1, AT3G25610.1, AT3G27870.1
SIN_1013610	Unknown	TL	TL	PF00122,PF12710,PF00702,PF13246	AT1G13210.1, AT1G26130.2, AT1G68710.1, AT3G18700.1, AT3G25610.1, AT3G27870.1
SIN_1007906	Unknown	TL	TL	PF12710,PF00122,PF00702,PF13246	AT1G13210.1, AT1G26130.2, AT1G68710.1, AT3G18700.1, AT3G25610.1, AT3G27870.1
SIN_1009510	Unknown	TL	TL	PF00122,PF12710,PF00702,PF13246	AT1G17500.1, AT1G54280.1, AT1G72700.1, AT3G13900.1
SIN_1010415	Unknown	TL	TL	PF00122,PF12710,PF13246,PF00702	AT1G17500.1, AT1G54280.1, AT1G72700.1, AT3G13900.1
SIN_1024638	Unknown	GDSL-Motif Lipase, GDSL lipase	GDSL-Motif Lipase, GDSL lipase	PF00657	AT1G53920.1, AT1G53940.1, AT1G53990.1, AT3G14225.1, AT5G40990.1
SIN_1017549	Unknown	GDSL-Motif Lipase, GDSL lipase	GDSL-Motif Lipase, GDSL lipase	PF00657	AT1G53920.1, AT1G53940.1, AT1G53990.1, AT3G14225.1, AT5G40990.1
SIN_1006884	Unknown	Sec14	Sec14	PF00650,PF03765	AT1G55840.1, AT5G47730.1
SIN_1014324	Unknown	Sec14	Sec14	PF00650,PF03765	AT1G55840.1, AT5G47730.1
SIN_1017421	Unknown	GPDEPDE	GPDEPDE	PF03009	AT1G74210.1, AT5G08030.1
SIN_1024348	Unknown	ACT	ACT	PF03061	AT2G30720.1, AT5G48370.1
SIN_1012682	Unknown	LP	LP	PF04755	AT2G35490.1
SIN_1001910	Unknown	PLAT	PLAT	PF02450,PF07819,PF05057	AT3G03310.1, AT3G03370.2
SIN_1015653	Unknown	PLAT	PLAT	PF02450,PF05057,PF07819	AT3G03310.1, AT3G03370.2
SIN_1020515	Unknown	Enhanced disease susceptibility 1	Enhanced disease susceptibility 1	PF01764	AT3G48080.1, AT3G48090.1
SIN_1025448	Unknown	Phytoalexin deficient 4	Phytoalexin deficient 4	PF01764	AT3G52430.1
SIN_1002055	Unknown	Phytoalexin deficient 4	Phytoalexin deficient 4	PF01764	AT3G52430.1
SIN_1018526	Unknown	TE	TE	PF02089	AT3G60340.1
SIN_1026935	Unknown	LP	LP	PF04755	AT4G04020.1, AT4G22240.1
SIN_1020829	Unknown	TL	TL	PF00702,PF12710,PF00122,PF13246	AT5G44240.1
SIN_1009506	Unknown	PMT	PMT	PF02799,PF01233	AT2G44175.1, AT5G57020.1
SIN_1010418	Unknown	PMT	PMT	PF02799,PF01233	AT2G44175.1, AT5G57020.1
SIN_1024725	Unknown	PMT	PMT	PF02799,PF01233	AT2G44175.1, AT5G57020.1
SIN_1012719	Eukaryotic Galactolipid & Sulfolipid Synthesis	nsPLC	nsPLC	PF04185	AT1G07230.1
SIN_1003331	Eukaryotic Galactolipid & Sulfolipid Synthesis	nsPLC	nsPLC	PF04185	AT2G26870.1
SIN_1008280	Eukaryotic Galactolipid & Sulfolipid Synthesis	nsPLC	nsPLC	PF04185	AT3G03520.1, AT3G03530.1, AT3G03540.1
SIN_1008281	Eukaryotic Galactolipid & Sulfolipid Synthesis	nsPLC	nsPLC	PF04185	AT3G03520.1, AT3G03530.1, AT3G03540.1
SIN_1016202	Eukaryotic Galactolipid & Sulfolipid Synthesis	PLD &zeta;	PLD &zeta;	PF00614,PF13091,PF00169	AT3G05630.1, AT3G16785.1
SIN_1010236	Eukaryotic Galactolipid & Sulfolipid Synthesis	PLD &zeta;	PLD &zeta;	PF00614,PF13091	AT3G05630.1, AT3G16785.1
SIN_1025871	Eukaryotic Galactolipid & Sulfolipid Synthesis	PLD &zeta;	PLD &zeta;	PF00614,PF13091	AT3G05630.1, AT3G16785.1
SIN_1010895	Eukaryotic Galactolipid & Sulfolipid Synthesis	nsPLC	nsPLC	PF04185	AT3G48610.1
SIN_1022143	Eukaryotic Galactolipid & Sulfolipid Synthesis	nsPLC	nsPLC	PF04185	AT3G48610.1
SIN_1013718	Eukaryotic Phospholipid Synthesis & Editing	BE-PSS	BE-PSS	PF03034	AT1G15110.2
SIN_1018390	Eukaryotic Phospholipid Synthesis & Editing	BE-PSS	BE-PSS	PF03034	AT1G15110.2
SIN_1013810	Eukaryotic Phospholipid Synthesis & Editing	ACBP	ACBP	PF00887	AT1G31812.1
SIN_1026242	Eukaryotic Phospholipid Synthesis & Editing	ACBP	ACBP	PF00887	AT1G31812.1
SIN_1002311	Eukaryotic Phospholipid Synthesis & Editing	PIS	PIS	PF01066	AT1G68000.1, AT4G38570.1
SIN_1019243	Eukaryotic Phospholipid Synthesis & Editing	LPCAT	LPLAT	PF01553	AT1G78690.1
SIN_1010751	Eukaryotic Phospholipid Synthesis & Editing	GKI	GKI	PF00370,PF02782	AT1G80460.1
SIN_1021907	Eukaryotic Phospholipid Synthesis & Editing	GKI	GKI	PF02782,PF00370	AT1G80460.1
SIN_1010785	Eukaryotic Phospholipid Synthesis & Editing	PLMT	PLMT	PF04191	AT1G80860.1
SIN_1011487	Eukaryotic Phospholipid Synthesis & Editing	LPCAT;LPEAT	LPEAT1	PF01553	AT1G80950.1
SIN_1011623	Eukaryotic Phospholipid Synthesis & Editing	LPCAT;LPEAT	LPEAT1	PF01553	AT1G80950.1
SIN_1004338	Eukaryotic Phospholipid Synthesis & Editing	MIPS	MIPS	PF07994,PF01658	AT2G22240.1, AT4G39800.1, AT5G10170.1
SIN_1005177	Eukaryotic Phospholipid Synthesis & Editing	MIPS	MIPS	PF07994,PF01658	AT2G22240.1, AT4G39800.1, AT5G10170.1
SIN_1007311	Eukaryotic Phospholipid Synthesis & Editing	EK	EK	PF01633,PF01636	AT2G26830.1
SIN_1012058	Eukaryotic Phospholipid Synthesis & Editing	GPDH	GPDH	PF07479,PF01210,PF02558	AT2G40690.1
SIN_1022706	Eukaryotic Phospholipid Synthesis & Editing	ACBP	ACBP	PF13415,PF13418,PF13964,PF13854,PF01344,PF07646,PF00887	AT3G05420.2, AT5G27630.1
SIN_1005855	Eukaryotic Phospholipid Synthesis & Editing	ACBP	ACBP	PF00887,PF00023,PF12796,PF13857,PF13637,PF13606	AT4G27780.1, AT5G53470.1

## Sheet: B. napus
Supplementary Dataset S1：ALM-related genes identified in different species
Gene Locus	Pathway	Protein Family Abbreviation	Isoform/Gene Specific Abbreviation	PFAM id	A.thaliana ortholog
BnaA09G0714400ZS	Fatty Acid Synthesis	alpha-PDH	alpha-PDH	PF00676,PF02775,PF00456	AT1G01090.1
BnaA10G0008100ZS	Fatty Acid Synthesis	alpha-PDH	alpha-PDH	PF00676,PF02775,PF00456	AT1G01090.1
BnaA09G0692900ZS	Fatty Acid Synthesis	alpha-PDH	alpha-PDH	PF00676,PF02775,PF00456	AT1G01090.1
BnaA09G0431800ZS	Fatty Acid Synthesis	KAR	KAR	PF00106,PF13561,PF08659	AT1G24360.1
Bnascaffold2694G0000200ZS	Fatty Acid Synthesis	KAR	KAR	PF00106,PF13561,PF08659	AT1G24360.1
BnaC05G0233300ZS	Fatty Acid Synthesis	KAR	KAR	PF00106,PF08659,PF13561	AT1G24360.1
BnaA07G0101700ZS	Fatty Acid Synthesis	KAR	KAR	PF00106,PF13561,PF08659	AT1G24360.1
BnaC05G0258700ZS	Fatty Acid Synthesis	beta-PDH	beta-PDH	PF02779,PF02780	AT1G30120.1, AT2G34590.1
BnaA09G0412600ZS	Fatty Acid Synthesis	beta-PDH	beta-PDH	PF02779,PF02780	AT1G30120.1, AT2G34590.1
BnaA08G0206100ZS	Fatty Acid Synthesis	beta-PDH	beta-PDH	PF02779,PF02780	AT1G30120.1, AT2G34590.1
BnaC03G0662300ZS	Fatty Acid Synthesis	beta-PDH	beta-PDH	PF02779,PF02780	AT1G30120.1, AT2G34590.1
BnaC06G0099600ZS	Fatty Acid Synthesis	DHLAT	DHLAT	PF00198,PF00364,PF02817	AT1G34430.1
BnaA09G0377000ZS	Fatty Acid Synthesis	DHLAT	DHLAT	PF00198,PF00364,PF02817	AT1G34430.1
BnaC08G0093500ZS	Fatty Acid Synthesis, Fatty Acid Elongation & Wax Biosynthesis	HmACC	HmACC	PF08326,PF01039,PF02786,PF00289,PF02785,PF13535,PF15632,PF00364,PF02655,PF02222	AT1G36160.1, AT1G36180.1
BnaA08G0066900ZS	Fatty Acid Synthesis, Fatty Acid Elongation & Wax Biosynthesis	HmACC	HmACC	PF08326,PF01039,PF02786,PF00289,PF02785,PF13535,PF15632,PF02655,PF00364,PF02222	AT1G36160.1, AT1G36180.1
BnaA06G0043200ZS	Fatty Acid Synthesis, Fatty Acid Elongation & Wax Biosynthesis	HmACC	HmACC	PF08326,PF01039,PF02786,PF00289,PF02785,PF13535,PF15632,PF02655,PF00364,PF02222	AT1G36160.1, AT1G36180.1
BnaC06G0025000ZS	Fatty Acid Synthesis, Fatty Acid Elongation & Wax Biosynthesis	HmACC	HmACC	PF08326,PF01039,PF02786,PF00289,PF02785,PF13535,PF15632,PF02655,PF00364,PF02222	AT1G36160.1, AT1G36180.1
BnaA09G0183100ZS	Fatty Acid Synthesis	ACP	ACP	PF00550,PF14573	AT1G54580.1, AT1G54630.1, AT4G25050.2
BnaC09G0208300ZS	Fatty Acid Synthesis	ACP	ACP	PF00550,PF14573	AT1G54580.1, AT1G54630.1, AT4G25050.2
BnaA01G0145800ZS	Fatty Acid Synthesis	ACP	ACP	PF00550,PF14573	AT1G54580.1, AT1G54630.1, AT4G25050.2
BnaA08G0173800ZS	Fatty Acid Synthesis	ACP	ACP	PF00550,PF14573	AT1G54580.1, AT1G54630.1, AT4G25050.2
BnaC01G0185600ZS	Fatty Acid Synthesis	ACP	ACP	PF00550,PF14573	AT1G54580.1, AT1G54630.1, AT4G25050.2
BnaC07G0461300ZS	Fatty Acid Synthesis	ACP	ACP	PF00550,PF14573	AT1G54580.1, AT1G54630.1, AT4G25050.2
BnaA03G0483400ZS	Fatty Acid Synthesis	ACP	ACP	PF00550,PF14573	AT1G54580.1, AT1G54630.1, AT4G25050.2
BnaA06G0314300ZS	Fatty Acid Synthesis, Mitochondrial Fatty Acid & Lipoic Acid Synthesis	KAR	KAR	PF00106,PF13561,PF08659	AT1G62610.4, AT1G63380.1, AT2G17845.1, AT3G46170.1, AT3G55290.1, AT3G55310.1
BnaC07G0047300ZS	Fatty Acid Synthesis, Mitochondrial Fatty Acid & Lipoic Acid Synthesis	KAR	KAR	PF00106,PF13561,PF08659	AT1G62610.4, AT1G63380.1, AT2G17845.1, AT3G46170.1, AT3G55290.1, AT3G55310.1
BnaA09G0154900ZS	Fatty Acid Synthesis	KASIII	KASIII	PF08541,PF08545,PF02797	AT1G62640.1
BnaC09G0169800ZS	Fatty Acid Synthesis	KASIII	KASIII	PF08541,PF08545,PF02797	AT1G62640.1
BnaC09G0135500ZS	Fatty Acid Synthesis	KASIII	KASIII	PF08541,PF08545,PF02797	AT1G62640.1
BnaC07G0081400ZS	Fatty Acid Synthesis	ER	ENR1	PF13561	AT2G05990.1
BnaA03G0389700ZS	Fatty Acid Synthesis	ER	ENR1	PF13561	AT2G05990.1
BnaA03G0389600ZS	Fatty Acid Synthesis	ER	ENR1	PF13561	AT2G05990.1
BnaA02G0035300ZS	Fatty Acid Synthesis	HAD	HAD	PF07977,PF01575	AT2G22230.1, AT5G10160.1
BnaC02G0039300ZS	Fatty Acid Synthesis	HAD	HAD	PF07977	AT2G22230.1, AT5G10160.1
BnaA03G0039300ZS	Fatty Acid Synthesis	HAD	HAD	PF07977	AT2G22230.1, AT5G10160.1
BnaC03G0046400ZS	Fatty Acid Synthesis	HAD	HAD	PF07977	AT2G22230.1, AT5G10160.1
BnaA09G0594100ZS	Fatty Acid Synthesis	HAD	HAD	PF07977	AT2G22230.1, AT5G10160.1
BnaC04G0177400ZS	Fatty Acid Synthesis	MCMT;MCAMT	MCMT	PF00698	AT2G30200.1
BnaA04G0194500ZS	Fatty Acid Synthesis	MCMT;MCAMT	MCMT	PF00698	AT2G30200.1
BnaA03G0182500ZS	Fatty Acid Synthesis	&alpha;-CT	&alpha;-CT	PF03255,PF01039	AT2G38040.1
BnaC03G0213800ZS	Fatty Acid Synthesis	&alpha;-CT	&alpha;-CT	PF03255,PF01039	AT2G38040.1
BnaC04G0085200ZS	Fatty Acid Synthesis	&alpha;-CT	&alpha;-CT	PF03255,PF01039	AT2G38040.1
BnaA05G0074300ZS	Fatty Acid Synthesis	&alpha;-CT	&alpha;-CT	PF03255,PF01039	AT2G38040.1
BnaC01G0514500ZS	Fatty Acid Synthesis	ACP	ACP	PF00550	AT3G05020.1
BnaA09G0385000ZS	Fatty Acid Synthesis	ACP	ACP	PF00550	AT3G05020.1
BnaA05G0478500ZS	Fatty Acid Synthesis	ACP	ACP	PF00550	AT3G05020.1
BnaA01G0399900ZS	Fatty Acid Synthesis	ACP	ACP	PF00550	AT3G05020.1
BnaC03G0356500ZS	Fatty Acid Synthesis	ACP	ACP	PF00550	AT3G05020.1
BnaC05G0540400ZS	Fatty Acid Synthesis	ACP	ACP	PF00550	AT3G05020.1
BnaC05G0487800ZS	Fatty Acid Synthesis, Unknown	HACPS	HACPS	PF01648	AT2G02770.1, AT3G11470.1
BnaA05G0433500ZS	Fatty Acid Synthesis, Unknown	HACPS	HACPS	PF01648	AT2G02770.1, AT3G11470.1
BnaC05G0449100ZS	Fatty Acid Synthesis, Unknown	HACPS	HACPS	PF01648	AT2G02770.1, AT3G11470.1
BnaA05G0400300ZS	Fatty Acid Synthesis, Unknown	HACPS	HACPS	PF01648	AT2G02770.1, AT3G11470.1
BnaC03G0419600ZS	Fatty Acid Synthesis	LPD	LPD	PF07992,PF02852,PF00070,PF01134,PF00890,PF12831,PF13738	AT3G16950.2, AT4G16155.1
BnaA03G0347600ZS	Fatty Acid Synthesis	LPD	LPD	PF07992,PF02852,PF00070,PF01134,PF00890,PF12831,PF13738	AT3G16950.2, AT4G16155.1
BnaA01G0190400ZS	Fatty Acid Synthesis	LPD	LPD	PF07992,PF02852,PF00070,PF00890,PF01134,PF12831,PF13738	AT3G16950.2, AT4G16155.1
BnaC01G0241100ZS	Fatty Acid Synthesis	LPD	LPD	PF07992,PF02852,PF00070,PF00890,PF01134,PF12831,PF13738	AT3G16950.2, AT4G16155.1
BnaC07G0292500ZS	Fatty Acid Synthesis	DHLAT	DHLAT	PF00198,PF00364,PF02817	AT3G25860.1
BnaA06G0393000ZS	Fatty Acid Synthesis	DHLAT	DHLAT	PF00198,PF00364,PF02817	AT3G25860.1
BnaC09G0268200ZS	Fatty Acid Synthesis	DHLAT	DHLAT	PF00198,PF00364,PF02817	AT3G25860.1
BnaA09G0228700ZS	Fatty Acid Synthesis	DHLAT	DHLAT	PF00198,PF00364,PF02817	AT3G25860.1
BnaC03G0329500ZS	Fatty Acid Synthesis	PII/GLB1	PII/GLB1	PF00543	AT4G01900.1
BnaA03G0274000ZS	Fatty Acid Synthesis	PII/GLB1	PII/GLB1	PF00543	AT4G01900.1
BnaA03G0033000ZS	Fatty Acid Synthesis	LS	LS	PF04055	AT5G08415.1
BnaC02G0032400ZS	Fatty Acid Synthesis	LS	LS	PF04055	AT5G08415.1
BnaA02G0029400ZS	Fatty Acid Synthesis	LS	LS	PF04055	AT5G08415.1
BnaA03G0063900ZS	Fatty Acid Synthesis	BCCP	BCCP	PF00364	AT5G15530.1
BnaC09G0509200ZS	Fatty Acid Synthesis	BCCP	BCCP	PF00364,PF13533	AT5G15530.1
BnaC03G0073100ZS	Fatty Acid Synthesis	BCCP	BCCP	PF00364	AT5G15530.1
BnaA10G0208500ZS	Fatty Acid Synthesis	BCCP	BCCP	PF00364	AT5G15530.1
BnaC03G0078600ZS	Fatty Acid Synthesis	BCCP	BCCP	PF00364	AT5G16390.1
BnaA02G0063800ZS	Fatty Acid Synthesis	BCCP	BCCP	PF00364	AT5G16390.1
BnaC02G0073800ZS	Fatty Acid Synthesis	BCCP	BCCP	PF00364	AT5G16390.1
BnaA03G0069400ZS	Fatty Acid Synthesis	BCCP	BCCP	PF00364	AT5G16390.1
BnaA09G0055300ZS	Fatty Acid Synthesis	ACP	ACP	PF00550,PF14573	AT5G27200.1
BnaA06G0064500ZS	Fatty Acid Synthesis	BC	BC	PF02786,PF00289,PF02785,PF13535,PF15632,PF02222,PF07478,PF08443	AT5G35360.3
BnaC05G0080000ZS	Fatty Acid Synthesis	BC	BC	PF02786,PF00289,PF02785,PF13535,PF15632,PF02222,PF07478,PF08443	AT5G35360.3
BnaA06G0425000ZS	Fatty Acid Synthesis	KASI	KASI	PF00109,PF02801	AT5G46290.3
BnaC07G0248000ZS	Fatty Acid Synthesis	KASI	KASI	PF00109,PF02801	AT5G46290.3
BnaA02G0298900ZS	Fatty Acid Synthesis	KASI	KASI	PF00109,PF02801	AT5G46290.3
BnaA09G0207100ZS	Fatty Acid Synthesis	KASI	KASI	PF00109,PF02801	AT5G46290.3
BnaC09G0238900ZS	Fatty Acid Synthesis	KASI	KASI	PF00109,PF02801	AT5G46290.3
BnaC02G0407200ZS	Fatty Acid Synthesis	KASI	KASI	PF00109,PF02801	AT5G46290.3
BnaA06G0199800ZS	Fatty Acid Synthesis	&beta;-CT	&beta;-CT	PF01039	ATCG00500.1
BnaC09G0332200ZS	Fatty Acid Synthesis	&beta;-CT	&beta;-CT	PF01039	ATCG00500.1
BnaC05G0134000ZS	Fatty Acid Synthesis;Cutin Synthesis & Transport 1	AP2 / EREBP Transcription Factors	AP2 / EREBP Transcription Factors	PF00847	AT1G16060.1, AT1G79700.2
BnaA06G0108500ZS	Fatty Acid Synthesis;Cutin Synthesis & Transport 1	AP2 / EREBP Transcription Factors	AP2 / EREBP Transcription Factors	PF00847	AT1G16060.1, AT1G79700.2
BnaA07G0384400ZS	Fatty Acid Synthesis;Cutin Synthesis & Transport 1	AP2 / EREBP Transcription Factors	AP2 / EREBP Transcription Factors	PF00847	AT1G16060.1, AT1G79700.2
BnaC06G0452100ZS	Fatty Acid Synthesis;Cutin Synthesis & Transport 1	AP2 / EREBP Transcription Factors	AP2 / EREBP Transcription Factors	PF00847	AT1G16060.1, AT1G79700.2
BnaC06G0411700ZS	"Fatty Acid Synthesis;Fatty Acid Elongation, Desaturation & Export From Plastid"	KAS II	KAS II	PF00109,PF02801	AT1G74960.1
BnaA07G0349400ZS	"Fatty Acid Synthesis;Fatty Acid Elongation, Desaturation & Export From Plastid"	KAS II	KAS II	PF00109,PF02801	AT1G74960.1
BnaC06G0274700ZS	"Fatty Acid Synthesis;Fatty Acid Elongation, Desaturation & Export From Plastid"	KAS II	KAS II	PF00109,PF02801	AT1G74960.1
BnaA07G0249000ZS	"Fatty Acid Synthesis;Fatty Acid Elongation, Desaturation & Export From Plastid"	KAS II	KAS II	PF00109,PF02801	AT1G74960.1
BnaC02G0285400ZS	"Fatty Acid Synthesis;Fatty Acid Elongation, Desaturation & Export From Plastid"	KAS II	KAS II	PF00109,PF02801	AT1G74960.1
BnaA02G0213600ZS	"Fatty Acid Synthesis;Fatty Acid Elongation, Desaturation & Export From Plastid"	KAS II	KAS II	PF00109,PF02801	AT1G74960.1
BnaC08G0530500ZS	"Fatty Acid Synthesis;Fatty Acid Elongation, Desaturation & Export From Plastid;Prokaryotic Galactolipid, Sulfolipid, & Phospholipid Synthesis 1"	FATB	FATB	PF01643,PF12590	AT1G08510.1
BnaA09G0665700ZS	"Fatty Acid Synthesis;Fatty Acid Elongation, Desaturation & Export From Plastid;Prokaryotic Galactolipid, Sulfolipid, & Phospholipid Synthesis 1"	FATB	FATB	PF01643,PF12590	AT1G08510.1
BnaC05G0063400ZS	"Fatty Acid Synthesis;Fatty Acid Elongation, Desaturation & Export From Plastid;Prokaryotic Galactolipid, Sulfolipid, & Phospholipid Synthesis 1"	FATB	FATB	PF01643,PF12590	AT1G08510.1
BnaA06G0050800ZS	"Fatty Acid Synthesis;Fatty Acid Elongation, Desaturation & Export From Plastid;Prokaryotic Galactolipid, Sulfolipid, & Phospholipid Synthesis 1"	FATB	FATB	PF01643,PF12590	AT1G08510.1
BnaA08G0299100ZS	"Fatty Acid Synthesis;Fatty Acid Elongation, Desaturation & Export From Plastid;Prokaryotic Galactolipid, Sulfolipid, & Phospholipid Synthesis 1"	FATB	FATB	PF01643,PF12590	AT1G08510.1
BnaC08G0184300ZS	"Fatty Acid Synthesis;Fatty Acid Elongation, Desaturation & Export From Plastid;Prokaryotic Galactolipid, Sulfolipid, & Phospholipid Synthesis 1"	FATB	FATB	PF01643,PF12590	AT1G08510.1
BnaC04G0043700ZS	"Fatty Acid Synthesis;Fatty Acid Elongation, Desaturation & Export From Plastid;Prokaryotic Galactolipid, Sulfolipid, & Phospholipid Synthesis 1"	SAD	SAD	PF03405	AT1G43800.1, AT2G43710.1, AT3G02630.1, AT5G16240.1
BnaA05G0039900ZS	"Fatty Acid Synthesis;Fatty Acid Elongation, Desaturation & Export From Plastid;Prokaryotic Galactolipid, Sulfolipid, & Phospholipid Synthesis 1"	SAD	SAD	PF03405	AT1G43800.1, AT2G43710.1, AT3G02630.1, AT5G16240.1
BnaA03G0212900ZS	"Fatty Acid Synthesis;Fatty Acid Elongation, Desaturation & Export From Plastid;Prokaryotic Galactolipid, Sulfolipid, & Phospholipid Synthesis 1"	SAD	SAD	PF03405	AT1G43800.1, AT2G43710.1, AT3G02630.1, AT5G16240.1
BnaC03G0251400ZS	"Fatty Acid Synthesis;Fatty Acid Elongation, Desaturation & Export From Plastid;Prokaryotic Galactolipid, Sulfolipid, & Phospholipid Synthesis 1"	SAD	SAD	PF03405	AT1G43800.1, AT2G43710.1, AT3G02630.1, AT5G16240.1
BnaC03G0347000ZS	"Fatty Acid Synthesis;Fatty Acid Elongation, Desaturation & Export From Plastid;Prokaryotic Galactolipid, Sulfolipid, & Phospholipid Synthesis 1"	SAD	SAD	PF03405	AT1G43800.1, AT2G43710.1, AT3G02630.1, AT5G16240.1
BnaA03G0288900ZS	"Fatty Acid Synthesis;Fatty Acid Elongation, Desaturation & Export From Plastid;Prokaryotic Galactolipid, Sulfolipid, & Phospholipid Synthesis 1"	SAD	SAD	PF03405	AT1G43800.1, AT2G43710.1, AT3G02630.1, AT5G16240.1
BnaC01G0240300ZS	"Fatty Acid Synthesis;Fatty Acid Elongation, Desaturation & Export From Plastid;Prokaryotic Galactolipid, Sulfolipid, & Phospholipid Synthesis 1"	ABCAT	ABCAT	PF06472,PF00005,PF05992,PF05729	AT1G54350.1
BnaA01G0189500ZS	"Fatty Acid Synthesis;Fatty Acid Elongation, Desaturation & Export From Plastid;Prokaryotic Galactolipid, Sulfolipid, & Phospholipid Synthesis 1"	ABCAT	ABCAT	PF06472,PF00005,PF05992,PF05729,PF02463	AT1G54350.1
BnaC06G0260700ZS	"Fatty Acid Synthesis;Fatty Acid Elongation, Desaturation & Export From Plastid;Prokaryotic Galactolipid, Sulfolipid, & Phospholipid Synthesis 1"	LACS	LACS9	PF00501	AT1G77590.1, AT2G04350.1
BnaA07G0238900ZS	"Fatty Acid Synthesis;Fatty Acid Elongation, Desaturation & Export From Plastid;Prokaryotic Galactolipid, Sulfolipid, & Phospholipid Synthesis 1"	LACS	LACS9	PF00501	AT1G77590.1, AT2G04350.1
BnaC03G0473600ZS	"Fatty Acid Synthesis;Fatty Acid Elongation, Desaturation & Export From Plastid;Prokaryotic Galactolipid, Sulfolipid, & Phospholipid Synthesis 1"	LACS	LACS8	PF00501	AT1G77590.1, AT2G04350.1
BnaA03G0382800ZS	"Fatty Acid Synthesis;Fatty Acid Elongation, Desaturation & Export From Plastid;Prokaryotic Galactolipid, Sulfolipid, & Phospholipid Synthesis 1"	LACS	LACS8	PF00501	AT1G77590.1, AT2G04350.1
BnaA10G0202600ZS	"Fatty Acid Synthesis;Fatty Acid Elongation, Desaturation & Export From Plastid;Prokaryotic Galactolipid, Sulfolipid, & Phospholipid Synthesis 1"	SAD	SAD	PF03405	AT3G02610.1, AT3G02620.1, AT5G16230.1
BnaA07G0062900ZS	"Fatty Acid Synthesis;Fatty Acid Elongation, Desaturation & Export From Plastid;Prokaryotic Galactolipid, Sulfolipid, & Phospholipid Synthesis 1"	FATA	FATA	PF01643	AT3G25110.1, AT4G13050.1
BnaC07G0095500ZS	"Fatty Acid Synthesis;Fatty Acid Elongation, Desaturation & Export From Plastid;Prokaryotic Galactolipid, Sulfolipid, & Phospholipid Synthesis 1"	FATA	FATA	PF01643	AT3G25110.1, AT4G13050.1
BnaA04G0078900ZS	"Fatty Acid Synthesis;Fatty Acid Elongation, Desaturation & Export From Plastid;Prokaryotic Galactolipid, Sulfolipid, & Phospholipid Synthesis 1"	FATA	FATA	PF01643	AT3G25110.1, AT4G13050.1
BnaC04G0365000ZS	"Fatty Acid Synthesis;Fatty Acid Elongation, Desaturation & Export From Plastid;Prokaryotic Galactolipid, Sulfolipid, & Phospholipid Synthesis 1"	FATA	FATA	PF01643	AT3G25110.1, AT4G13050.1
BnaA04G0054300ZS	"Fatty Acid Synthesis;Prokaryotic Galactolipid, Sulfolipid, & Phospholipid Synthesis 1"	AAS	AAS	PF00501	AT3G23790.1, AT4G14070.1
BnaC04G0356100ZS	"Fatty Acid Synthesis;Prokaryotic Galactolipid, Sulfolipid, & Phospholipid Synthesis 1"	AAS	AAS	PF00501	AT3G23790.1, AT4G14070.1
BnaC03G0461600ZS	"Fatty Acid Synthesis;Prokaryotic Galactolipid, Sulfolipid, & Phospholipid Synthesis 1"	AAS	AAS	PF00501	AT3G23790.1, AT4G14070.1
BnaA03G0376800ZS	"Fatty Acid Synthesis;Prokaryotic Galactolipid, Sulfolipid, & Phospholipid Synthesis 1"	AAS	AAS	PF00501	AT3G23790.1, AT4G14070.1
BnaC08G0255600ZS	"Fatty Acid Synthesis;Prokaryotic Galactolipid, Sulfolipid, & Phospholipid Synthesis 1;Eukaryotic Galactolipid & Sulfolipid Synthesis;Lipid Trafficking"	TGD1	TGD1	PF02405,PF03151	AT1G19800.1
BnaC05G0167900ZS	"Fatty Acid Synthesis;Prokaryotic Galactolipid, Sulfolipid, & Phospholipid Synthesis 1;Eukaryotic Galactolipid & Sulfolipid Synthesis;Lipid Trafficking"	TGD1	TGD1	PF02405	AT1G19800.1
BnaA06G0139200ZS	"Fatty Acid Synthesis;Prokaryotic Galactolipid, Sulfolipid, & Phospholipid Synthesis 1;Eukaryotic Galactolipid & Sulfolipid Synthesis;Lipid Trafficking"	TGD1	TGD1	PF02405	AT1G19800.1
BnaA08G0250500ZS	"Fatty Acid Synthesis;Prokaryotic Galactolipid, Sulfolipid, & Phospholipid Synthesis 1;Eukaryotic Galactolipid & Sulfolipid Synthesis;Lipid Trafficking"	TGD1	TGD1	PF02405	AT1G19800.1
BnaC08G0252000ZS	"Prokaryotic Galactolipid, Sulfolipid, & Phospholipid Synthesis 1"	auxin response factor	auxin response factor	PF06507,PF02309,PF02362	AT1G19220.1, AT5G20730.1
BnaA06G0133700ZS	"Prokaryotic Galactolipid, Sulfolipid, & Phospholipid Synthesis 1"	auxin response factor	auxin response factor	PF06507,PF02309,PF02362	AT1G19220.1, AT5G20730.1
BnaC05G0161200ZS	"Prokaryotic Galactolipid, Sulfolipid, & Phospholipid Synthesis 1"	auxin response factor	auxin response factor	PF06507,PF02309,PF02362	AT1G19220.1, AT5G20730.1
Bnascaffold0025G0003800ZS	"Prokaryotic Galactolipid, Sulfolipid, & Phospholipid Synthesis 1"	auxin response factor	auxin response factor	PF06507,PF02309,PF02362	AT1G19220.1, AT5G20730.1
BnaA10G0171500ZS	"Prokaryotic Galactolipid, Sulfolipid, & Phospholipid Synthesis 1"	auxin response factor	auxin response factor	PF06507,PF02309,PF02362	AT1G19220.1, AT5G20730.1
BnaC09G0458000ZS	"Prokaryotic Galactolipid, Sulfolipid, & Phospholipid Synthesis 1"	auxin response factor	auxin response factor	PF06507,PF02309,PF02362	AT1G19220.1, AT5G20730.1
Bnascaffold0026G0026200ZS	"Prokaryotic Galactolipid, Sulfolipid, & Phospholipid Synthesis 1"	auxin response factor	auxin response factor	PF06507,PF02309,PF02362	AT1G19220.1, AT5G20730.1
BnaA02G0002500ZS	"Prokaryotic Galactolipid, Sulfolipid, & Phospholipid Synthesis 1"	auxin response factor	auxin response factor	PF06507,PF02309,PF02362	AT1G19220.1, AT5G20730.1
BnaC08G0107200ZS	"Prokaryotic Galactolipid, Sulfolipid, & Phospholipid Synthesis 1"	GPAT	ATS1	PF14829,PF01553	AT1G32200.1
BnaA08G0075600ZS	"Prokaryotic Galactolipid, Sulfolipid, & Phospholipid Synthesis 1"	GPAT	ATS1	PF14829,PF01553	AT1G32200.1
BnaC05G0343500ZS	"Prokaryotic Galactolipid, Sulfolipid, & Phospholipid Synthesis 1"	GPAT	ATS1	PF14829,PF01553	AT1G32200.1
BnaA05G0326300ZS	"Prokaryotic Galactolipid, Sulfolipid, & Phospholipid Synthesis 1"	GPAT	ATS1	PF14829,PF01553	AT1G32200.1
BnaC07G0498300ZS	"Prokaryotic Galactolipid, Sulfolipid, & Phospholipid Synthesis 1"	LPAAT	LPAAT1	PF01553	AT4G30580.1
BnaA03G0520300ZS	"Prokaryotic Galactolipid, Sulfolipid, & Phospholipid Synthesis 1"	LPAAT	LPAAT1	PF01553	AT4G30580.1
Bnascaffold0025G0008500ZS	"Prokaryotic Galactolipid, Sulfolipid, & Phospholipid Synthesis 1"	LPAAT	LPAAT1	PF01553	AT4G30580.1
BnaC06G0166800ZS	"Prokaryotic Galactolipid, Sulfolipid, & Phospholipid Synthesis 1"	GPDH	GPDH	PF07479,PF01210	AT5G40610.1
BnaA07G0174000ZS	"Prokaryotic Galactolipid, Sulfolipid, & Phospholipid Synthesis 1"	GPDH	GPDH	PF01210,PF07479	AT5G40610.1
BnaA06G0437200ZS	"Prokaryotic Galactolipid, Sulfolipid, & Phospholipid Synthesis 1"	golden2-like	golden2-like	PF00249	AT5G44190.1
BnaA02G0286500ZS	"Prokaryotic Galactolipid, Sulfolipid, & Phospholipid Synthesis 1"	golden2-like	golden2-like	PF00249	AT5G44190.1
BnaC02G0389300ZS	"Prokaryotic Galactolipid, Sulfolipid, & Phospholipid Synthesis 1"	golden2-like	golden2-like	PF00249	AT5G44190.1
BnaC07G0227200ZS	"Prokaryotic Galactolipid, Sulfolipid, & Phospholipid Synthesis 1"	golden2-like	golden2-like	PF00249	AT5G44190.1
BnaC05G0571400ZS	"Prokaryotic Galactolipid, Sulfolipid, & Phospholipid Synthesis 1;Eukaryotic Galactolipid & Sulfolipid Synthesis;Mitochondrial Lipopolysaccharide Synthesis;Phospholipid Signaling", "Prokaryotic Galactolipid, Sulfolipid, & Phospholipid Synthesis 1;Eukaryotic Galactolipid & Sulfolipid Synthesis;Phospholipid Signaling"	PP	LPP1/2/3	PF01569	AT1G15080.1, AT2G01180.1, AT3G02600.1
BnaC05G0568600ZS	"Prokaryotic Galactolipid, Sulfolipid, & Phospholipid Synthesis 1;Eukaryotic Galactolipid & Sulfolipid Synthesis;Mitochondrial Lipopolysaccharide Synthesis;Phospholipid Signaling", "Prokaryotic Galactolipid, Sulfolipid, & Phospholipid Synthesis 1;Eukaryotic Galactolipid & Sulfolipid Synthesis;Phospholipid Signaling"	PP	LPP1/2/3	PF01569	AT1G15080.1, AT2G01180.1, AT3G02600.1
BnaA03G0288800ZS	"Prokaryotic Galactolipid, Sulfolipid, & Phospholipid Synthesis 1;Eukaryotic Galactolipid & Sulfolipid Synthesis;Mitochondrial Lipopolysaccharide Synthesis;Phospholipid Signaling", "Prokaryotic Galactolipid, Sulfolipid, & Phospholipid Synthesis 1;Eukaryotic Galactolipid & Sulfolipid Synthesis;Phospholipid Signaling"	PP	LPP1/2/3	PF01569	AT1G15080.1, AT2G01180.1, AT3G02600.1
BnaC03G0346900ZS	"Prokaryotic Galactolipid, Sulfolipid, & Phospholipid Synthesis 1;Eukaryotic Galactolipid & Sulfolipid Synthesis;Mitochondrial Lipopolysaccharide Synthesis;Phospholipid Signaling", "Prokaryotic Galactolipid, Sulfolipid, & Phospholipid Synthesis 1;Eukaryotic Galactolipid & Sulfolipid Synthesis;Phospholipid Signaling"	PP	LPP1/2/3	PF01569	AT1G15080.1, AT2G01180.1, AT3G02600.1
BnaC07G0265000ZS	"Prokaryotic Galactolipid, Sulfolipid, & Phospholipid Synthesis 1;Eukaryotic Galactolipid & Sulfolipid Synthesis;Mitochondrial Lipopolysaccharide Synthesis;Phospholipid Signaling", "Prokaryotic Galactolipid, Sulfolipid, & Phospholipid Synthesis 1;Eukaryotic Galactolipid & Sulfolipid Synthesis;Phospholipid Signaling"	PP	LPP1/2/3	PF01569	AT1G15080.1, AT2G01180.1, AT3G02600.1
BnaC09G0251100ZS	"Prokaryotic Galactolipid, Sulfolipid, & Phospholipid Synthesis 1;Eukaryotic Galactolipid & Sulfolipid Synthesis;Mitochondrial Lipopolysaccharide Synthesis;Phospholipid Signaling", "Prokaryotic Galactolipid, Sulfolipid, & Phospholipid Synthesis 1;Eukaryotic Galactolipid & Sulfolipid Synthesis;Phospholipid Signaling"	PP	LPP1/2/3	PF01569	AT1G15080.1, AT2G01180.1, AT3G02600.1
BnaC07G0271300ZS	"Prokaryotic Galactolipid, Sulfolipid, & Phospholipid Synthesis 1;Eukaryotic Galactolipid & Sulfolipid Synthesis;Mitochondrial Lipopolysaccharide Synthesis;Phospholipid Signaling", "Prokaryotic Galactolipid, Sulfolipid, & Phospholipid Synthesis 1;Eukaryotic Galactolipid & Sulfolipid Synthesis;Phospholipid Signaling"	PP	LPP1/2/3	PF01569	AT1G15080.1, AT2G01180.1, AT3G02600.1
BnaA09G0216300ZS	"Prokaryotic Galactolipid, Sulfolipid, & Phospholipid Synthesis 1;Eukaryotic Galactolipid & Sulfolipid Synthesis;Mitochondrial Lipopolysaccharide Synthesis;Phospholipid Signaling", "Prokaryotic Galactolipid, Sulfolipid, & Phospholipid Synthesis 1;Eukaryotic Galactolipid & Sulfolipid Synthesis;Phospholipid Signaling"	PP	LPP1/2/3	PF01569	AT1G15080.1, AT2G01180.1, AT3G02600.1
BnaC05G0419400ZS	"Prokaryotic Galactolipid, Sulfolipid, & Phospholipid Synthesis 1;Eukaryotic Galactolipid & Sulfolipid Synthesis;Phospholipid Signaling"	PP;DAGPP	LPP4	PF01569	AT3G18220.1
BnaA05G0377100ZS	"Prokaryotic Galactolipid, Sulfolipid, & Phospholipid Synthesis 1;Eukaryotic Galactolipid & Sulfolipid Synthesis;Phospholipid Signaling"	PP;DAGPP	LPP4	PF01569	AT3G18220.1
BnaC07G0390500ZS	"Prokaryotic Galactolipid, Sulfolipid, & Phospholipid Synthesis 1;Eukaryotic Galactolipid & Sulfolipid Synthesis;Phospholipid Signaling"	PP	LPP &epsilon;	PF01569	AT3G50920.1, AT5G66450.1
BnaA03G0417900ZS	"Prokaryotic Galactolipid, Sulfolipid, & Phospholipid Synthesis 1;Eukaryotic Galactolipid & Sulfolipid Synthesis;Phospholipid Signaling"	PP	LPP &epsilon;	PF01569	AT3G50920.1, AT5G66450.1
BnaC02G0555900ZS	"Prokaryotic Galactolipid, Sulfolipid, & Phospholipid Synthesis 1;Eukaryotic Galactolipid & Sulfolipid Synthesis;Phospholipid Signaling"	PP	LPP &epsilon;	PF01569	AT3G50920.1, AT5G66450.1
BnaA07G0149300ZS	"Prokaryotic Galactolipid, Sulfolipid, & Phospholipid Synthesis 1;Eukaryotic Galactolipid & Sulfolipid Synthesis;Phospholipid Signaling"	PP	LPP &epsilon;	PF01569	AT3G50920.1, AT5G66450.1
BnaC09G0100200ZS	"Prokaryotic Galactolipid, Sulfolipid, & Phospholipid Synthesis 1;Eukaryotic Galactolipid & Sulfolipid Synthesis;Phospholipid Signaling"	PP	LPP &epsilon;	PF01569	AT3G50920.1, AT5G66450.1
BnaC08G0311300ZS	"Prokaryotic Galactolipid, Sulfolipid, & Phospholipid Synthesis 1;Eukaryotic Galactolipid & Sulfolipid Synthesis;Phospholipid Signaling"	PP	LPP &epsilon;	PF01569	AT3G50920.1, AT5G66450.1
BnaC07G0215100ZS	"Prokaryotic Galactolipid, Sulfolipid, & Phospholipid Synthesis 1;Eukaryotic Galactolipid & Sulfolipid Synthesis;Phospholipid Signaling"	PP	LPP &epsilon;	PF01569	AT3G50920.1, AT5G66450.1
BnaA09G0100500ZS	"Prokaryotic Galactolipid, Sulfolipid, & Phospholipid Synthesis 1;Eukaryotic Galactolipid & Sulfolipid Synthesis;Phospholipid Signaling"	PP	LPP &epsilon;	PF01569	AT3G50920.1, AT5G66450.1
BnaA02G0419100ZS	"Prokaryotic Galactolipid, Sulfolipid, & Phospholipid Synthesis 1;Eukaryotic Galactolipid & Sulfolipid Synthesis;Phospholipid Signaling"	PP	LPP &epsilon;	PF01569	AT3G50920.1, AT5G66450.1
BnaA09G0474700ZS	"Prokaryotic Galactolipid, Sulfolipid, & Phospholipid Synthesis 1;Eukaryotic Galactolipid & Sulfolipid Synthesis;Phospholipid Signaling"	PP	LPP &epsilon;	PF01569	AT3G50920.1, AT5G66450.1
BnaC01G0155200ZS	"Prokaryotic Galactolipid, Sulfolipid, & Phospholipid Synthesis 1;Eukaryotic Galactolipid & Sulfolipid Synthesis;Phospholipid Signaling"	PP	LPP &beta;	PF01569	AT4G22550.1
BnaA01G0124900ZS	"Prokaryotic Galactolipid, Sulfolipid, & Phospholipid Synthesis 1;Eukaryotic Galactolipid & Sulfolipid Synthesis;Phospholipid Signaling"	PP	LPP &beta;	PF01569	AT4G22550.1
BnaC03G0730200ZS	"Prokaryotic Galactolipid, Sulfolipid, & Phospholipid Synthesis 1;Eukaryotic Galactolipid & Sulfolipid Synthesis;Phospholipid Signaling"	PP	LPP &beta;	PF01569,PF14378	AT4G22550.1
BnaA07G0204600ZS	"Prokaryotic Galactolipid, Sulfolipid, & Phospholipid Synthesis 1;Eukaryotic Galactolipid & Sulfolipid Synthesis;Sphingolipid Biosynthesis 1;Phospholipid Signaling"	PP;LCBPP	LPP &delta;	PF01569	AT3G58490.1
BnaC06G0214100ZS	"Prokaryotic Galactolipid, Sulfolipid, & Phospholipid Synthesis 1;Eukaryotic Galactolipid & Sulfolipid Synthesis;Sphingolipid Biosynthesis 1;Phospholipid Signaling"	PP;LCBPP	LPP &delta;	PF01569	AT3G58490.1
BnaC09G0613000ZS	"Prokaryotic Galactolipid, Sulfolipid, & Phospholipid Synthesis 1;Eukaryotic Galactolipid & Sulfolipid Synthesis;Sphingolipid Biosynthesis 1;Phospholipid Signaling"	PP;LCBPP	LPP &gamma;	PF01569	AT5G03080.1
BnaA10G0293300ZS	"Prokaryotic Galactolipid, Sulfolipid, & Phospholipid Synthesis 1;Eukaryotic Galactolipid & Sulfolipid Synthesis;Sphingolipid Biosynthesis 1;Phospholipid Signaling"	PP;LCBPP	LPP &gamma;	PF01569	AT5G03080.1
BnaA02G0010600ZS	"Prokaryotic Galactolipid, Sulfolipid, & Phospholipid Synthesis 1;Eukaryotic Galactolipid & Sulfolipid Synthesis;Sphingolipid Biosynthesis 1;Phospholipid Signaling"	PP;LCBPP	LPP &gamma;	PF01569	AT5G03080.1
BnaC02G0007900ZS	"Prokaryotic Galactolipid, Sulfolipid, & Phospholipid Synthesis 1;Eukaryotic Galactolipid & Sulfolipid Synthesis;Sphingolipid Biosynthesis 1;Phospholipid Signaling"	PP;LCBPP	LPP &gamma;	PF01569	AT5G03080.1
BnaA05G0441200ZS	"Prokaryotic Galactolipid, Sulfolipid, & Phospholipid Synthesis 1;Eukaryotic Galactolipid & Sulfolipid Synthesis;Triacylglycerol Biosynthesis;Eukaryotic Phospholipid Synthesis & Editing"	PP	PAH1	PF08235,PF04571	AT3G09560.1
BnaA01G0382800ZS	"Prokaryotic Galactolipid, Sulfolipid, & Phospholipid Synthesis 1;Eukaryotic Galactolipid & Sulfolipid Synthesis;Triacylglycerol Biosynthesis;Eukaryotic Phospholipid Synthesis & Editing"	PP	PAH1	PF08235,PF04571	AT3G09560.1
BnaC01G0480700ZS	"Prokaryotic Galactolipid, Sulfolipid, & Phospholipid Synthesis 1;Eukaryotic Galactolipid & Sulfolipid Synthesis;Triacylglycerol Biosynthesis;Eukaryotic Phospholipid Synthesis & Editing"	PP	PAH1	PF08235,PF04571	AT3G09560.1
BnaC05G0503100ZS	"Prokaryotic Galactolipid, Sulfolipid, & Phospholipid Synthesis 1;Eukaryotic Galactolipid & Sulfolipid Synthesis;Triacylglycerol Biosynthesis;Eukaryotic Phospholipid Synthesis & Editing"	PP	PAH1	PF08235,PF04571	AT3G09560.1
BnaC04G0214600ZS	"Prokaryotic Galactolipid, Sulfolipid, & Phospholipid Synthesis 1;Eukaryotic Galactolipid & Sulfolipid Synthesis;Triacylglycerol Biosynthesis;Eukaryotic Phospholipid Synthesis & Editing"	PP	PAH2	PF08235,PF04571	AT5G42870.1
BnaA09G0187800ZS	"Prokaryotic Galactolipid, Sulfolipid, & Phospholipid Synthesis 1;Eukaryotic Galactolipid & Sulfolipid Synthesis;Triacylglycerol Biosynthesis;Eukaryotic Phospholipid Synthesis & Editing"	PP	PAH2	PF08235,PF04571	AT5G42870.1
BnaC09G0215700ZS	"Prokaryotic Galactolipid, Sulfolipid, & Phospholipid Synthesis 1;Eukaryotic Galactolipid & Sulfolipid Synthesis;Triacylglycerol Biosynthesis;Eukaryotic Phospholipid Synthesis & Editing"	PP	PAH2	PF08235,PF04571	AT5G42870.1
BnaA06G0444900ZS	"Prokaryotic Galactolipid, Sulfolipid, & Phospholipid Synthesis 1;Eukaryotic Galactolipid & Sulfolipid Synthesis;Triacylglycerol Biosynthesis;Eukaryotic Phospholipid Synthesis & Editing"	PP	PAH2	PF08235,PF04571	AT5G42870.1
BnaC01G0206900ZS	"Prokaryotic Galactolipid, Sulfolipid, & Phospholipid Synthesis 1;Mitochondrial Lipopolysaccharide Synthesis", Eukaryotic Phospholipid Synthesis & Editing;Mitochondrial Lipopolysaccharide Synthesis, Eukaryotic Phospholipid Synthesis & Editing	CDP-DAGS	CDP-DAGS	PF01148	AT1G62430.1, AT4G22340.3, AT4G26770.1
BnaA01G0161800ZS	"Prokaryotic Galactolipid, Sulfolipid, & Phospholipid Synthesis 1;Mitochondrial Lipopolysaccharide Synthesis", Eukaryotic Phospholipid Synthesis & Editing;Mitochondrial Lipopolysaccharide Synthesis, Eukaryotic Phospholipid Synthesis & Editing	CDP-DAGS	CDP-DAGS	PF01148	AT1G62430.1, AT4G22340.3, AT4G26770.1
BnaA09G0156200ZS	"Prokaryotic Galactolipid, Sulfolipid, & Phospholipid Synthesis 1;Mitochondrial Lipopolysaccharide Synthesis", Eukaryotic Phospholipid Synthesis & Editing;Mitochondrial Lipopolysaccharide Synthesis, Eukaryotic Phospholipid Synthesis & Editing	CDP-DAGS	CDP-DAGS	PF01148	AT1G62430.1, AT4G22340.3, AT4G26770.1
BnaC04G0244200ZS	"Prokaryotic Galactolipid, Sulfolipid, & Phospholipid Synthesis 1;Mitochondrial Lipopolysaccharide Synthesis", Eukaryotic Phospholipid Synthesis & Editing;Mitochondrial Lipopolysaccharide Synthesis, Eukaryotic Phospholipid Synthesis & Editing	CDP-DAGS	CDP-DAGS	PF01148	AT1G62430.1, AT4G22340.3, AT4G26770.1
BnaA01G0123400ZS	"Prokaryotic Galactolipid, Sulfolipid, & Phospholipid Synthesis 1;Mitochondrial Lipopolysaccharide Synthesis", Eukaryotic Phospholipid Synthesis & Editing;Mitochondrial Lipopolysaccharide Synthesis, Eukaryotic Phospholipid Synthesis & Editing	CDP-DAGS	CDP-DAGS	PF01148	AT1G62430.1, AT4G22340.3, AT4G26770.1
BnaC03G0225100ZS	"Prokaryotic Galactolipid, Sulfolipid, & Phospholipid Synthesis 1;Mitochondrial Phospholipid Synthesis;Mitochondrial Lipopolysaccharide Synthesis", Eukaryotic Phospholipid Synthesis & Editing;Mitochondrial Lipopolysaccharide Synthesis	PGPS	PGPS	PF01066	AT2G39290.1, AT3G55030.1
BnaA03G0191800ZS	"Prokaryotic Galactolipid, Sulfolipid, & Phospholipid Synthesis 1;Mitochondrial Phospholipid Synthesis;Mitochondrial Lipopolysaccharide Synthesis", Eukaryotic Phospholipid Synthesis & Editing;Mitochondrial Lipopolysaccharide Synthesis	PGPS	PGPS	PF01066	AT2G39290.1, AT3G55030.1
BnaA07G0084200ZS	"Prokaryotic Galactolipid, Sulfolipid, & Phospholipid Synthesis 1;Mitochondrial Phospholipid Synthesis;Mitochondrial Lipopolysaccharide Synthesis", Eukaryotic Phospholipid Synthesis & Editing;Mitochondrial Lipopolysaccharide Synthesis	PGPS	PGPS	PF01066	AT2G39290.1, AT3G55030.1
Bnascaffold0026G0030400ZS	"Prokaryotic Galactolipid, Sulfolipid, & Phospholipid Synthesis 1;Mitochondrial Phospholipid Synthesis;Mitochondrial Lipopolysaccharide Synthesis", Eukaryotic Phospholipid Synthesis & Editing;Mitochondrial Lipopolysaccharide Synthesis	PGPS	PGPS	PF01066	AT2G39290.1, AT3G55030.1
Bnascaffold0027G0065300ZS	"Prokaryotic Galactolipid, Sulfolipid, & Phospholipid Synthesis 1;Mitochondrial Phospholipid Synthesis;Mitochondrial Lipopolysaccharide Synthesis", Eukaryotic Phospholipid Synthesis & Editing;Mitochondrial Lipopolysaccharide Synthesis	PGPS	PGPS	PF01066	AT2G39290.1, AT3G55030.1
BnaA04G0256500ZS	"Prokaryotic Galactolipid, Sulfolipid, & Phospholipid Synthesis 1;Mitochondrial Phospholipid Synthesis;Mitochondrial Lipopolysaccharide Synthesis", Eukaryotic Phospholipid Synthesis & Editing;Mitochondrial Lipopolysaccharide Synthesis	PGPS	PGPS	PF01066	AT2G39290.1, AT3G55030.1
BnaA04G0044200ZS	"Prokaryotic Galactolipid, Sulfolipid, & Phospholipid Synthesis 1;Mitochondrial Phospholipid Synthesis;Mitochondrial Lipopolysaccharide Synthesis", Eukaryotic Phospholipid Synthesis & Editing;Mitochondrial Lipopolysaccharide Synthesis	PGPS	PGPS	PF01066	AT2G39290.1, AT3G55030.1
BnaC04G0319400ZS	"Prokaryotic Galactolipid, Sulfolipid, & Phospholipid Synthesis 1;Mitochondrial Phospholipid Synthesis;Mitochondrial Lipopolysaccharide Synthesis", Eukaryotic Phospholipid Synthesis & Editing;Mitochondrial Lipopolysaccharide Synthesis	PGPS	PGPS	PF01066	AT2G39290.1, AT3G55030.1
BnaC08G0350600ZS	"Prokaryotic Galactolipid, Sulfolipid, & Phospholipid Synthesis 1;Mitochondrial Phospholipid Synthesis;Mitochondrial Lipopolysaccharide Synthesis", Eukaryotic Phospholipid Synthesis & Editing;Mitochondrial Lipopolysaccharide Synthesis	PGPS	PGPS	PF01066	AT2G39290.1, AT3G55030.1
BnaA07G0191300ZS	"Prokaryotic Galactolipid, Sulfolipid, & Phospholipid Synthesis 1;Mitochondrial Phospholipid Synthesis;Mitochondrial Lipopolysaccharide Synthesis", Eukaryotic Phospholipid Synthesis & Editing;Mitochondrial Lipopolysaccharide Synthesis	PGPS	PGPS	PF01066	AT2G39290.1, AT3G55030.1
BnaA09G0509700ZS	"Prokaryotic Galactolipid, Sulfolipid, & Phospholipid Synthesis 1;Mitochondrial Phospholipid Synthesis;Mitochondrial Lipopolysaccharide Synthesis", Eukaryotic Phospholipid Synthesis & Editing;Mitochondrial Lipopolysaccharide Synthesis	PGPS	PGPS	PF01066	AT2G39290.1, AT3G55030.1
BnaC06G0193400ZS	"Prokaryotic Galactolipid, Sulfolipid, & Phospholipid Synthesis 1;Mitochondrial Phospholipid Synthesis;Mitochondrial Lipopolysaccharide Synthesis", Eukaryotic Phospholipid Synthesis & Editing;Mitochondrial Lipopolysaccharide Synthesis	PGPS	PGPS	PF01066	AT2G39290.1, AT3G55030.1
BnaA03G0219200ZS	"Prokaryotic Galactolipid, Sulfolipid, & Phospholipid Synthesis 1;Mitochondrial Phospholipid Synthesis;Mitochondrial Lipopolysaccharide Synthesis"	CDP-DAGS	CDP-DAGS	PF01148,PF01864	AT2G45150.1, AT3G60620.1
BnaC03G0258100ZS	"Prokaryotic Galactolipid, Sulfolipid, & Phospholipid Synthesis 1;Mitochondrial Phospholipid Synthesis;Mitochondrial Lipopolysaccharide Synthesis"	CDP-DAGS	CDP-DAGS	PF01148	AT2G45150.1, AT3G60620.1
BnaA09G0551100ZS	"Prokaryotic Galactolipid, Sulfolipid, & Phospholipid Synthesis 1;Mitochondrial Phospholipid Synthesis;Mitochondrial Lipopolysaccharide Synthesis"	CDP-DAGS	CDP-DAGS	PF01148	AT2G45150.1, AT3G60620.1
BnaC08G0397600ZS	"Prokaryotic Galactolipid, Sulfolipid, & Phospholipid Synthesis 1;Mitochondrial Phospholipid Synthesis;Mitochondrial Lipopolysaccharide Synthesis"	CDP-DAGS	CDP-DAGS	PF01148	AT2G45150.1, AT3G60620.1
BnaC05G0064500ZS	"Prokaryotic Galactolipid, Sulfolipid, & Phospholipid Synthesis 2"	Chloroplast J-like Domain 1	Chloroplast J-like Domain 1	PF11833	AT1G08640.1
BnaA03G0343200ZS	"Prokaryotic Galactolipid, Sulfolipid, & Phospholipid Synthesis 2"	FAD5 like (ADS)	FAD5 like (ADS)	PF00487	AT3G15850.1
BnaC03G0414300ZS	"Prokaryotic Galactolipid, Sulfolipid, & Phospholipid Synthesis 2"	FAD5 like (ADS)	FAD5 like (ADS)	PF00487	AT3G15850.1
BnaC05G0442300ZS	"Prokaryotic Galactolipid, Sulfolipid, & Phospholipid Synthesis 2"	FAD5 like (ADS)	FAD5 like (ADS)	PF00487	AT3G15850.1
BnaA05G0395400ZS	"Prokaryotic Galactolipid, Sulfolipid, & Phospholipid Synthesis 2"	FAD5 like (ADS)	FAD5 like (ADS)	PF00487	AT3G15850.1
BnaA08G0168400ZS	"Prokaryotic Galactolipid, Sulfolipid, & Phospholipid Synthesis 2", Unknown	FAD4 like	FAD4 like	PF10520	AT1G62190.1, AT2G22890.1, AT4G27030.1
BnaA01G0163900ZS	"Prokaryotic Galactolipid, Sulfolipid, & Phospholipid Synthesis 2", Unknown	FAD4 like	FAD4 like	PF10520	AT1G62190.1, AT2G22890.1, AT4G27030.1
BnaC01G0210300ZS	"Prokaryotic Galactolipid, Sulfolipid, & Phospholipid Synthesis 2", Unknown	FAD4 like	FAD4 like	PF10520	AT1G62190.1, AT2G22890.1, AT4G27030.1
BnaC08G0171600ZS	"Prokaryotic Galactolipid, Sulfolipid, & Phospholipid Synthesis 2", Unknown	FAD4 like	FAD4 like	PF10520	AT1G62190.1, AT2G22890.1, AT4G27030.1
BnaC07G0472100ZS	"Prokaryotic Galactolipid, Sulfolipid, & Phospholipid Synthesis 2", Unknown	FAD4 like	FAD4 like	PF10520	AT1G62190.1, AT2G22890.1, AT4G27030.1
BnaC08G0171200ZS	"Prokaryotic Galactolipid, Sulfolipid, & Phospholipid Synthesis 2", Unknown	FAD4 like	FAD4 like	PF10520	AT1G62190.1, AT2G22890.1, AT4G27030.1
BnaC08G0171400ZS	"Prokaryotic Galactolipid, Sulfolipid, & Phospholipid Synthesis 2", Unknown	FAD4 like	FAD4 like	PF10520	AT1G62190.1, AT2G22890.1, AT4G27030.1
BnaA08G0168500ZS	"Prokaryotic Galactolipid, Sulfolipid, & Phospholipid Synthesis 2", Unknown	FAD4 like	FAD4 like	PF10520	AT1G62190.1, AT2G22890.1, AT4G27030.1
BnaA03G0495500ZS	"Prokaryotic Galactolipid, Sulfolipid, & Phospholipid Synthesis 2", Unknown	FAD4 like	FAD4 like	PF10520	AT1G62190.1, AT2G22890.1, AT4G27030.1
BnaA03G0322500ZS	"Prokaryotic Galactolipid, Sulfolipid, & Phospholipid Synthesis 2;Eukaryotic Galactolipid & Sulfolipid Synthesis", Triacylglycerol Biosynthesis;Eukaryotic Phospholipid Synthesis & Editing	FAD7;FAD8	FAD7;FAD8	PF11960,PF00487	AT2G29980.1, AT3G11170.1, AT5G05580.1
BnaA05G0436000ZS	"Prokaryotic Galactolipid, Sulfolipid, & Phospholipid Synthesis 2;Eukaryotic Galactolipid & Sulfolipid Synthesis", Triacylglycerol Biosynthesis;Eukaryotic Phospholipid Synthesis & Editing	FAD7;FAD8	FAD7;FAD8	PF11960,PF00487	AT2G29980.1, AT3G11170.1, AT5G05580.1
BnaC03G0386400ZS	"Prokaryotic Galactolipid, Sulfolipid, & Phospholipid Synthesis 2;Eukaryotic Galactolipid & Sulfolipid Synthesis", Triacylglycerol Biosynthesis;Eukaryotic Phospholipid Synthesis & Editing	FAD7;FAD8	FAD7;FAD8	PF11960,PF00487	AT2G29980.1, AT3G11170.1, AT5G05580.1
BnaC05G0490400ZS	"Prokaryotic Galactolipid, Sulfolipid, & Phospholipid Synthesis 2;Eukaryotic Galactolipid & Sulfolipid Synthesis", Triacylglycerol Biosynthesis;Eukaryotic Phospholipid Synthesis & Editing	FAD7;FAD8	FAD7;FAD8	PF11960,PF00487	AT2G29980.1, AT3G11170.1, AT5G05580.1
BnaA02G0020200ZS	"Prokaryotic Galactolipid, Sulfolipid, & Phospholipid Synthesis 2;Eukaryotic Galactolipid & Sulfolipid Synthesis", Triacylglycerol Biosynthesis;Eukaryotic Phospholipid Synthesis & Editing	FAD7;FAD8	FAD7;FAD8	PF11960,PF00487	AT2G29980.1, AT3G11170.1, AT5G05580.1
BnaC02G0021100ZS	"Prokaryotic Galactolipid, Sulfolipid, & Phospholipid Synthesis 2;Eukaryotic Galactolipid & Sulfolipid Synthesis", Triacylglycerol Biosynthesis;Eukaryotic Phospholipid Synthesis & Editing	FAD7;FAD8	FAD7;FAD8	PF11960,PF00487	AT2G29980.1, AT3G11170.1, AT5G05580.1
BnaC03G0167300ZS	"Prokaryotic Galactolipid, Sulfolipid, & Phospholipid Synthesis 2;Eukaryotic Galactolipid & Sulfolipid Synthesis", Triacylglycerol Biosynthesis;Eukaryotic Phospholipid Synthesis & Editing	FAD3	FAD3	PF00487,PF11960	AT2G29980.1, AT3G11170.1, AT5G05580.1
BnaA04G0191900ZS	"Prokaryotic Galactolipid, Sulfolipid, & Phospholipid Synthesis 2;Eukaryotic Galactolipid & Sulfolipid Synthesis", Triacylglycerol Biosynthesis;Eukaryotic Phospholipid Synthesis & Editing	FAD3	FAD3	PF00487,PF11960	AT2G29980.1, AT3G11170.1, AT5G05580.1
BnaC04G0496200ZS	"Prokaryotic Galactolipid, Sulfolipid, & Phospholipid Synthesis 2;Eukaryotic Galactolipid & Sulfolipid Synthesis", Triacylglycerol Biosynthesis;Eukaryotic Phospholipid Synthesis & Editing	FAD3	FAD3	PF00487,PF11960	AT2G29980.1, AT3G11170.1, AT5G05580.1
BnaA05G0136600ZS	"Prokaryotic Galactolipid, Sulfolipid, & Phospholipid Synthesis 2;Eukaryotic Galactolipid & Sulfolipid Synthesis", Triacylglycerol Biosynthesis;Eukaryotic Phospholipid Synthesis & Editing	FAD3	FAD3	PF00487,PF11960	AT2G29980.1, AT3G11170.1, AT5G05580.1
BnaC04G0180200ZS	"Prokaryotic Galactolipid, Sulfolipid, & Phospholipid Synthesis 2;Eukaryotic Galactolipid & Sulfolipid Synthesis", Triacylglycerol Biosynthesis;Eukaryotic Phospholipid Synthesis & Editing	FAD3	FAD3	PF00487,PF11960	AT2G29980.1, AT3G11170.1, AT5G05580.1
BnaA05G0431900ZS	"Prokaryotic Galactolipid, Sulfolipid, & Phospholipid Synthesis 2;Eukaryotic Galactolipid & Sulfolipid Synthesis"	DGDGS	DGDGS	PF00534,PF13692	AT3G11670.1
BnaC05G0484900ZS	"Prokaryotic Galactolipid, Sulfolipid, & Phospholipid Synthesis 2;Eukaryotic Galactolipid & Sulfolipid Synthesis"	DGDGS	DGDGS	PF00534,PF13692	AT3G11670.1
BnaA09G0004600ZS	"Prokaryotic Galactolipid, Sulfolipid, & Phospholipid Synthesis 2;Eukaryotic Galactolipid & Sulfolipid Synthesis"	DGDGS	DGDGS	PF00534,PF13692	AT4G00550.1
BnaA03G0528400ZS	"Prokaryotic Galactolipid, Sulfolipid, & Phospholipid Synthesis 2;Eukaryotic Galactolipid & Sulfolipid Synthesis"	MGDGS	MGDGS	PF06925,PF04101,PF13528	AT4G31780.2
BnaC07G0506100ZS	"Prokaryotic Galactolipid, Sulfolipid, & Phospholipid Synthesis 2;Eukaryotic Galactolipid & Sulfolipid Synthesis"	MGDGS	MGDGS	PF06925,PF04101,PF13528	AT4G31780.2
BnaC01G0070600ZS	"Prokaryotic Galactolipid, Sulfolipid, & Phospholipid Synthesis 2;Eukaryotic Galactolipid & Sulfolipid Synthesis"	MGDGS	MGDGS	PF06925,PF04101,PF13528	AT4G31780.2
BnaA01G0058800ZS	"Prokaryotic Galactolipid, Sulfolipid, & Phospholipid Synthesis 2;Eukaryotic Galactolipid & Sulfolipid Synthesis"	MGDGS	MGDGS	PF06925,PF04101,PF13528	AT4G31780.2
BnaA01G0048400ZS	"Prokaryotic Galactolipid, Sulfolipid, & Phospholipid Synthesis 2;Eukaryotic Galactolipid & Sulfolipid Synthesis"	SQS	SQS	PF01370	AT4G33030.1
BnaC07G0511900ZS	"Prokaryotic Galactolipid, Sulfolipid, & Phospholipid Synthesis 2;Eukaryotic Galactolipid & Sulfolipid Synthesis"	SQS	SQS	PF01370	AT4G33030.1
BnaA03G0004000ZS	"Prokaryotic Galactolipid, Sulfolipid, & Phospholipid Synthesis 2;Eukaryotic Galactolipid & Sulfolipid Synthesis"	SLS	SLS	PF00534,PF13579,PF13692,PF13524,PF13439,PF13477	AT5G01220.1
BnaC03G0006100ZS	"Prokaryotic Galactolipid, Sulfolipid, & Phospholipid Synthesis 2;Eukaryotic Galactolipid & Sulfolipid Synthesis"	SLS	SLS	PF00534,PF13579,PF13692,PF13524,PF13439,PF13477	AT5G01220.1
BnaA02G0085500ZS	"Prokaryotic Galactolipid, Sulfolipid, & Phospholipid Synthesis 2;Eukaryotic Galactolipid & Sulfolipid Synthesis"	MGDGS	MGDGS	PF06925,PF04101,PF13528	AT2G11810.1, AT5G20410.1
BnaC02G0101600ZS	"Prokaryotic Galactolipid, Sulfolipid, & Phospholipid Synthesis 2;Eukaryotic Galactolipid & Sulfolipid Synthesis"	MGDGS	MGDGS	PF06925,PF04101,PF13528	AT2G11810.1, AT5G20410.1
BnaC09G0104000ZS	"Prokaryotic Galactolipid, Sulfolipid, & Phospholipid Synthesis 2;Eukaryotic Galactolipid & Sulfolipid Synthesis"	MGDGS	MGDGS	PF06925,PF04101,PF13528	AT2G11810.1, AT5G20410.1
BnaA09G0103100ZS	"Prokaryotic Galactolipid, Sulfolipid, & Phospholipid Synthesis 2;Eukaryotic Galactolipid & Sulfolipid Synthesis"	MGDGS	MGDGS	PF06925,PF04101,PF13528	AT2G11810.1, AT5G20410.1
BnaA09G0234300ZS	"Prokaryotic Galactolipid, Sulfolipid, & Phospholipid Synthesis 2;Sphingolipid Biosynthesis 1"	DSD	DSD	PF08557,PF00487	AT4G04930.1
BnaC06G0188700ZS	Fatty Acid Synthesis;Triacylglycerol Biosynthesis	WRI1	WRI1	PF00847	AT3G54320.1
BnaA07G0188000ZS	Fatty Acid Synthesis;Triacylglycerol Biosynthesis	WRI1	WRI1	PF00847	AT3G54320.1
BnaA09G0503100ZS	Fatty Acid Synthesis;Triacylglycerol Biosynthesis	WRI1	WRI1	PF00847	AT3G54320.1
BnaC08G0343700ZS	Fatty Acid Synthesis;Triacylglycerol Biosynthesis	WRI1	WRI1	PF00847	AT3G54320.1
BnaA10G0008700ZS	Triacylglycerol Biosynthesis	Pyrophosphatase	Pyrophosphatase	PF00719	AT1G01050.1, AT2G46860.1, AT3G53620.1, AT4G01480.1
BnaC05G0010200ZS	Triacylglycerol Biosynthesis	Pyrophosphatase	Pyrophosphatase	PF00719	AT1G01050.1, AT2G46860.1, AT3G53620.1, AT4G01480.1
BnaA09G0019600ZS	Triacylglycerol Biosynthesis	Pyrophosphatase	Pyrophosphatase	PF00719	AT1G01050.1, AT2G46860.1, AT3G53620.1, AT4G01480.1
BnaC09G0002400ZS	Triacylglycerol Biosynthesis	Pyrophosphatase	Pyrophosphatase	PF00719	AT1G01050.1, AT2G46860.1, AT3G53620.1, AT4G01480.1
BnaA09G0714000ZS	Triacylglycerol Biosynthesis	Pyrophosphatase	Pyrophosphatase	PF00719	AT1G01050.1, AT2G46860.1, AT3G53620.1, AT4G01480.1
BnaA02G0251700ZS	Triacylglycerol Biosynthesis	Pyrophosphatase	Pyrophosphatase	PF00719	AT1G01050.1, AT2G46860.1, AT3G53620.1, AT4G01480.1
BnaC02G0338200ZS	Triacylglycerol Biosynthesis	Pyrophosphatase	Pyrophosphatase	PF00719	AT1G01050.1, AT2G46860.1, AT3G53620.1, AT4G01480.1
BnaA09G0692600ZS	Triacylglycerol Biosynthesis	Pyrophosphatase	Pyrophosphatase	PF00719	AT1G01050.1, AT2G46860.1, AT3G53620.1, AT4G01480.1
BnaA05G0010900ZS	Triacylglycerol Biosynthesis	Pyrophosphatase	Pyrophosphatase	PF00719	AT1G01050.1, AT2G46860.1, AT3G53620.1, AT4G01480.1
BnaC04G0331700ZS	Triacylglycerol Biosynthesis	Pyrophosphatase	Pyrophosphatase	PF00719	AT1G01050.1, AT2G46860.1, AT3G53620.1, AT4G01480.1
BnaC04G0613000ZS	Triacylglycerol Biosynthesis	Pyrophosphatase	Pyrophosphatase	PF00719	AT1G01050.1, AT2G46860.1, AT3G53620.1, AT4G01480.1
BnaA07G0266500ZS	Triacylglycerol Biosynthesis	CALO	CALO	PF05042	AT1G23240.1, AT1G23250.1, AT1G70670.1, AT1G70680.1
BnaA02G0189800ZS	Triacylglycerol Biosynthesis	CALO	CALO	PF05042	AT1G23240.1, AT1G23250.1, AT1G70670.1, AT1G70680.1
BnaC02G0251600ZS	Triacylglycerol Biosynthesis	CALO	CALO	PF05042	AT1G23240.1, AT1G23250.1, AT1G70670.1, AT1G70680.1
BnaC06G0373300ZS	Triacylglycerol Biosynthesis	CALO	CALO	PF05042	AT1G23240.1, AT1G23250.1, AT1G70670.1, AT1G70680.1
BnaA07G0320400ZS	Triacylglycerol Biosynthesis	CALO	CALO	PF05042	AT1G23240.1, AT1G23250.1, AT1G70670.1, AT1G70680.1
BnaC06G0299400ZS	Triacylglycerol Biosynthesis	CALO	CALO	PF05042	AT1G23240.1, AT1G23250.1, AT1G70670.1, AT1G70680.1
BnaC05G0244700ZS	Triacylglycerol Biosynthesis	LEC2	LEC2	PF02362	AT1G28300.1
BnaA07G0095400ZS	Triacylglycerol Biosynthesis	LEC2	LEC2	PF02362	AT1G28300.1
BnaA09G0424100ZS	Triacylglycerol Biosynthesis	LEC2	LEC2	PF02362	AT1G28300.1
BnaC07G0145400ZS	Triacylglycerol Biosynthesis	LEC2	LEC2	PF02362	AT1G28300.1
BnaC08G0042100ZS	Triacylglycerol Biosynthesis	OBO	OBO	PF01277	AT1G48990.1, AT3G18570.1
BnaC01G0403700ZS	Triacylglycerol Biosynthesis	OBO	OBO	PF01277	AT1G48990.1, AT3G18570.1
BnaA03G0354100ZS	Triacylglycerol Biosynthesis	OBO	OBO	PF01277	AT1G48990.1, AT3G18570.1
BnaA01G0326200ZS	Triacylglycerol Biosynthesis	OBO	OBO	PF01277	AT1G48990.1, AT3G18570.1
BnaC03G0429600ZS	Triacylglycerol Biosynthesis	OBO	OBO	PF01277	AT1G48990.1, AT3G18570.1
BnaA05G0373400ZS	Triacylglycerol Biosynthesis	OBO	OBO	PF01277	AT1G48990.1, AT3G18570.1
BnaC05G0413200ZS	Triacylglycerol Biosynthesis	OBO	OBO	PF01277	AT1G48990.1, AT3G18570.1
BnaC06G0135800ZS	Triacylglycerol Biosynthesis	ASIL1	ASIL1	PF13837	AT1G54060.1
BnaA05G0156500ZS	Triacylglycerol Biosynthesis	ASIL1	ASIL1	PF13837	AT1G54060.1
BnaA06G0008200ZS	Triacylglycerol Biosynthesis	ASIL1	ASIL1	PF13837,PF05564	AT1G54060.1
BnaC03G0804100ZS	Triacylglycerol Biosynthesis	ASIL1	ASIL1	PF13837	AT1G54060.1
BnaA08G0011200ZS	Triacylglycerol Biosynthesis	ASIL1	ASIL1	PF13837	AT1G54060.1
BnaA07G0272400ZS	Triacylglycerol Biosynthesis	a MADS domain protein homologous to SRF transcription factors	a MADS domain protein homologous to SRF transcription factors	PF01486,PF00319	AT1G26310.1, AT1G69120.1, AT5G60910.1
BnaA02G0179200ZS	Triacylglycerol Biosynthesis	a MADS domain protein homologous to SRF transcription factors	a MADS domain protein homologous to SRF transcription factors	PF01486,PF00319	AT1G26310.1, AT1G69120.1, AT5G60910.1
BnaC06G0356400ZS	Triacylglycerol Biosynthesis	a MADS domain protein homologous to SRF transcription factors	a MADS domain protein homologous to SRF transcription factors	PF01486,PF00319	AT1G26310.1, AT1G69120.1, AT5G60910.1
Bnascaffold0026G0050600ZS	Triacylglycerol Biosynthesis	a MADS domain protein homologous to SRF transcription factors	a MADS domain protein homologous to SRF transcription factors	PF01486,PF00319	AT1G26310.1, AT1G69120.1, AT5G60910.1
BnaC06G0308500ZS	Triacylglycerol Biosynthesis	a MADS domain protein homologous to SRF transcription factors	a MADS domain protein homologous to SRF transcription factors	PF01486,PF00319	AT1G26310.1, AT1G69120.1, AT5G60910.1
BnaA07G0307000ZS	Triacylglycerol Biosynthesis	a MADS domain protein homologous to SRF transcription factors	a MADS domain protein homologous to SRF transcription factors	PF01486,PF00319	AT1G26310.1, AT1G69120.1, AT5G60910.1
BnaA08G0229400ZS	Triacylglycerol Biosynthesis	a MADS domain protein homologous to SRF transcription factors	a MADS domain protein homologous to SRF transcription factors	PF01486,PF00319	AT1G26310.1, AT1G69120.1, AT5G60910.1
BnaA02G0391500ZS	Triacylglycerol Biosynthesis	a MADS domain protein homologous to SRF transcription factors	a MADS domain protein homologous to SRF transcription factors	PF01486,PF00319	AT1G26310.1, AT1G69120.1, AT5G60910.1
BnaC02G0523700ZS	Triacylglycerol Biosynthesis	a MADS domain protein homologous to SRF transcription factors	a MADS domain protein homologous to SRF transcription factors	PF01486,PF00319	AT1G26310.1, AT1G69120.1, AT5G60910.1
BnaC07G0377400ZS	Triacylglycerol Biosynthesis	a MADS domain protein homologous to SRF transcription factors	a MADS domain protein homologous to SRF transcription factors	PF00319,PF01486	AT1G26310.1, AT1G69120.1, AT5G60910.1
BnaC09G0064500ZS	Triacylglycerol Biosynthesis	a MADS domain protein homologous to SRF transcription factors	a MADS domain protein homologous to SRF transcription factors	PF01486,PF00319	AT1G26310.1, AT1G69120.1, AT5G60910.1
BnaC03G0627700ZS	Triacylglycerol Biosynthesis	a MADS domain protein homologous to SRF transcription factors	a MADS domain protein homologous to SRF transcription factors	PF01486,PF00319	AT1G26310.1, AT1G69120.1, AT5G60910.1
BnaA03G0404700ZS	Triacylglycerol Biosynthesis	a MADS domain protein homologous to SRF transcription factors	a MADS domain protein homologous to SRF transcription factors	PF01486,PF00319	AT1G26310.1, AT1G69120.1, AT5G60910.1
BnaA07G0307300ZS	Triacylglycerol Biosynthesis	"Transcription factor with zinc finger and helix-loop-helix domains, the later similar to HMG boxes"	"Transcription factor with zinc finger and helix-loop-helix domains, the later similar to HMG boxes"	PF04690	AT1G69180.1
BnaC06G0356800ZS	Triacylglycerol Biosynthesis	"Transcription factor with zinc finger and helix-loop-helix domains, the later similar to HMG boxes"	"Transcription factor with zinc finger and helix-loop-helix domains, the later similar to HMG boxes"	PF04690	AT1G69180.1
BnaC09G0126800ZS	Triacylglycerol Biosynthesis	DGAT	DGAT1	PF03062,PF13813	AT2G19450.1
BnaA09G0121200ZS	Triacylglycerol Biosynthesis	DGAT	DGAT1	PF03062,PF13813	AT2G19450.1
BnaC08G0428100ZS	Triacylglycerol Biosynthesis	a SWI / SWF nuclear-localized chromatin remodeling factor of the CHD3 group	PKL	PF00176,PF06461,PF00385,PF06465,PF00271,PF04851,PF11496,PF00628	AT2G25170.1, AT4G31900.1
BnaA09G0576500ZS	Triacylglycerol Biosynthesis	a SWI / SWF nuclear-localized chromatin remodeling factor of the CHD3 group	PKL	PF00176,PF06461,PF00385,PF06465,PF00271,PF04851,PF11496,PF00628	AT2G25170.1, AT4G31900.1
BnaA04G0171900ZS	Triacylglycerol Biosynthesis	OBO	OBO	PF01277	AT2G25890.1, AT3G01570.1, AT3G27660.1, AT5G40420.1
BnaC04G0469500ZS	Triacylglycerol Biosynthesis	OBO	OBO	PF01277	AT2G25890.1, AT3G01570.1, AT3G27660.1, AT5G40420.1
BnaC03G0171500ZS	Triacylglycerol Biosynthesis	HSI2/VAL1	HSI2/VAL1	PF02362,PF07496	AT2G30470.1, AT4G32010.1
BnaA03G0147200ZS	Triacylglycerol Biosynthesis	HSI2/VAL1	HSI2/VAL1	PF02362,PF07496	AT2G30470.1, AT4G32010.1
BnaC04G0174800ZS	Triacylglycerol Biosynthesis	HSI2/VAL1	HSI2/VAL1	PF02362,PF07496	AT2G30470.1, AT4G32010.1
BnaA05G0132200ZS	Triacylglycerol Biosynthesis	HSI2/VAL1	HSI2/VAL1	PF02362,PF07496	AT2G30470.1, AT4G32010.1
BnaA04G0196600ZS	Triacylglycerol Biosynthesis	HSI2/VAL1	HSI2/VAL1	PF02362,PF07496	AT2G30470.1, AT4G32010.1
BnaC04G0500300ZS	Triacylglycerol Biosynthesis	HSI2/VAL1	HSI2/VAL1	PF02362,PF07496	AT2G30470.1, AT4G32010.1
BnaC07G0507700ZS	Triacylglycerol Biosynthesis	HSL1/VAL2	HSL1/VAL2	PF02362,PF07496	AT2G30470.1, AT4G32010.1
BnaA03G0530000ZS	Triacylglycerol Biosynthesis	HSL1/VAL2	HSL1/VAL2	PF02362,PF07496	AT2G30470.1, AT4G32010.1
BnaC03G0187300ZS	Triacylglycerol Biosynthesis	CALO	CALO	PF05042	AT2G33380.1, AT4G26740.1, AT5G55240.1
BnaC04G0135700ZS	Triacylglycerol Biosynthesis	CALO	CALO	PF05042	AT2G33380.1, AT4G26740.1, AT5G55240.1
BnaA03G0160900ZS	Triacylglycerol Biosynthesis	CALO	CALO	PF05042	AT2G33380.1, AT4G26740.1, AT5G55240.1
BnaC04G0525300ZS	Triacylglycerol Biosynthesis	CALO	CALO	PF05042	AT2G33380.1, AT4G26740.1, AT5G55240.1
BnaA04G0214400ZS	Triacylglycerol Biosynthesis	CALO	CALO	PF05042	AT2G33380.1, AT4G26740.1, AT5G55240.1
BnaA05G0108500ZS	Triacylglycerol Biosynthesis	CALO	CALO	PF05042	AT2G33380.1, AT4G26740.1, AT5G55240.1
BnaC08G0170100ZS	Triacylglycerol Biosynthesis	CALO	CALO	PF05042	AT2G33380.1, AT4G26740.1, AT5G55240.1
BnaA01G0161500ZS	Triacylglycerol Biosynthesis	CALO	CALO	PF05042	AT2G33380.1, AT4G26740.1, AT5G55240.1
BnaC01G0206600ZS	Triacylglycerol Biosynthesis	CALO	CALO	PF05042	AT2G33380.1, AT4G26740.1, AT5G55240.1
BnaA10G0113200ZS	Triacylglycerol Biosynthesis	CALO	CALO	PF05042	AT2G33380.1, AT4G26740.1, AT5G55240.1
BnaC09G0377100ZS	Triacylglycerol Biosynthesis	CALO	CALO	PF05042	AT2G33380.1, AT4G26740.1, AT5G55240.1
BnaA03G0197400ZS	Triacylglycerol Biosynthesis	ABI4	ABI4	PF00847	AT2G40220.1
BnaC03G0231100ZS	Triacylglycerol Biosynthesis	ABI4	ABI4	PF00847	AT2G40220.1
BnaA05G0059700ZS	Triacylglycerol Biosynthesis	ABI4	ABI4	PF00847	AT2G40220.1
BnaC04G0065500ZS	Triacylglycerol Biosynthesis	ABI4	ABI4	PF00847	AT2G40220.1
BnaC03G0340600ZS	Triacylglycerol Biosynthesis	OBO	OBO	PF01277	AT2G25890.1, AT3G01570.1, AT3G27660.1, AT5G40420.1
BnaC04G0404100ZS	Triacylglycerol Biosynthesis	OBO	OBO	PF01277	AT2G25890.1, AT3G01570.1, AT3G27660.1, AT5G40420.1
BnaA09G0039900ZS	Triacylglycerol Biosynthesis	OBO	OBO	PF01277	AT2G25890.1, AT3G01570.1, AT3G27660.1, AT5G40420.1
BnaC09G0025400ZS	Triacylglycerol Biosynthesis	OBO	OBO	PF01277	AT2G25890.1, AT3G01570.1, AT3G27660.1, AT5G40420.1
BnaC02G0465400ZS	Triacylglycerol Biosynthesis	OBO	OBO	PF01277	AT2G25890.1, AT3G01570.1, AT3G27660.1, AT5G40420.1
BnaA02G0345800ZS	Triacylglycerol Biosynthesis	OBO	OBO	PF01277	AT2G25890.1, AT3G01570.1, AT3G27660.1, AT5G40420.1
BnaA04G0117500ZS	Triacylglycerol Biosynthesis	OBO	OBO	PF01277	AT2G25890.1, AT3G01570.1, AT3G27660.1, AT5G40420.1
BnaC03G0034900ZS	Triacylglycerol Biosynthesis	OBO	OBO	PF01277	AT2G25890.1, AT3G01570.1, AT3G27660.1, AT5G40420.1
BnaC05G0442500ZS	Triacylglycerol Biosynthesis	PDCT	PDCT	PF14378	AT3G15820.1, AT3G15830.1
BnaA05G0395600ZS	Triacylglycerol Biosynthesis	PDCT	PDCT	PF14378	AT3G15820.1, AT3G15830.1
BnaA03G0343000ZS	Triacylglycerol Biosynthesis	PDCT	PDCT	PF14378	AT3G15820.1, AT3G15830.1
BnaC03G0414100ZS	Triacylglycerol Biosynthesis	PDCT	PDCT	PF14378	AT3G15820.1, AT3G15830.1
BnaC01G0428000ZS	Triacylglycerol Biosynthesis	PDCT	PDCT	PF14378	AT3G15820.1, AT3G15830.1
BnaA01G0345800ZS	Triacylglycerol Biosynthesis	PDCT	PDCT	PF14378	AT3G15820.1, AT3G15830.1
BnaA02G0128300ZS	Triacylglycerol Biosynthesis	PDCT	PDCT	PF14378,PF14360	AT3G15820.1, AT3G15830.1
BnaC02G0160200ZS	Triacylglycerol Biosynthesis	PDCT	PDCT	PF14378,PF14360	AT3G15820.1, AT3G15830.1
BnaA03G0380800ZS	Triacylglycerol Biosynthesis	ABI3	ABI3	PF02362	AT3G24650.1
BnaC03G0468900ZS	Triacylglycerol Biosynthesis	ABI3	ABI3	PF02362	AT3G24650.1
BnaC02G0456000ZS	Triacylglycerol Biosynthesis	FUS3	FUS3	PF02362	AT3G26790.1
BnaA02G0339300ZS	Triacylglycerol Biosynthesis	FUS3	FUS3	PF02362	AT3G26790.1
BnaC07G0299600ZS	Triacylglycerol Biosynthesis	FUS3	FUS3	PF02362	AT3G26790.1
BnaA06G0387700ZS	Triacylglycerol Biosynthesis	FUS3	FUS3	PF02362	AT3G26790.1
BnaA06G0189500ZS	Triacylglycerol Biosynthesis	Basic leucine zipper transcription factor	Basic leucine zipper transcription factor	PF00170,PF07716	AT3G44460.1
BnaC03G0598400ZS	Triacylglycerol Biosynthesis	Basic leucine zipper transcription factor	Basic leucine zipper transcription factor	PF00170,PF07716	AT3G44460.1
BnaA10G0220200ZS	Triacylglycerol Biosynthesis	PDAT	PDAT	PF02450	AT3G44830.1, AT5G13640.1
BnaA02G0049700ZS	Triacylglycerol Biosynthesis	PDAT	PDAT	PF02450	AT3G44830.1, AT5G13640.1
BnaC09G0524800ZS	Triacylglycerol Biosynthesis	PDAT	PDAT	PF02450	AT3G44830.1, AT5G13640.1
BnaC02G0057200ZS	Triacylglycerol Biosynthesis	PDAT	PDAT	PF02450	AT3G44830.1, AT5G13640.1
BnaA06G0259900ZS	Triacylglycerol Biosynthesis	STERO	STERO	PF00106,PF13561,PF08659	AT3G47350.2, AT3G47360.1, AT5G50590.1, AT5G50690.1
BnaC07G0404100ZS	Triacylglycerol Biosynthesis	STERO	STERO	PF00106,PF13561,PF08659	AT3G47350.2, AT3G47360.1, AT5G50590.1, AT5G50690.1
BnaA03G0430100ZS	Triacylglycerol Biosynthesis	STERO	STERO	PF00106,PF13561,PF08659	AT3G47350.2, AT3G47360.1, AT5G50590.1, AT5G50690.1
BnaC09G0327500ZS	Triacylglycerol Biosynthesis	STERO	STERO	PF00106,PF08659,PF13561	AT3G47350.2, AT3G47360.1, AT5G50590.1, AT5G50690.1
BnaA10G0081400ZS	Triacylglycerol Biosynthesis	STERO	STERO	PF00106,PF08659,PF13561	AT3G47350.2, AT3G47360.1, AT5G50590.1, AT5G50690.1
BnaA01G0228500ZS	Triacylglycerol Biosynthesis	STERO	STERO	PF00106,PF08659,PF13561	AT3G47350.2, AT3G47360.1, AT5G50590.1, AT5G50690.1
BnaC01G0259700ZS	Triacylglycerol Biosynthesis	DGAT;MAGAT	DGAT2	PF03982	AT3G51520.1
BnaC07G0393500ZS	Triacylglycerol Biosynthesis	DGAT;MAGAT	DGAT2	PF03982	AT3G51520.1
BnaA01G0206700ZS	Triacylglycerol Biosynthesis	DGAT;MAGAT	DGAT2	PF03982	AT3G51520.1
BnaA03G0420700ZS	Triacylglycerol Biosynthesis	DGAT;MAGAT	DGAT2	PF03982	AT3G51520.1
BnaA09G0260600ZS	Triacylglycerol Biosynthesis	transparent testa??	transparent testa??	PF14215,PF00010	AT4G09820.1
BnaC09G0307800ZS	Triacylglycerol Biosynthesis	transparent testa??	transparent testa??	PF14215,PF00010	AT4G09820.1
BnaA03G0253100ZS	Triacylglycerol Biosynthesis	STERO	STERO	PF00106,PF13561,PF08659	AT4G10020.1
BnaC03G0300500ZS	Triacylglycerol Biosynthesis	STERO	STERO	PF00106,PF13561,PF08659	AT4G10020.1
BnaA08G0173700ZS	Triacylglycerol Biosynthesis	OBO	OBO	PF01277	AT4G25140.1
BnaC08G0164400ZS	Triacylglycerol Biosynthesis	OBO	OBO	PF01277	AT4G25140.1
BnaC01G0186400ZS	Triacylglycerol Biosynthesis	OBO	OBO	PF01277	AT4G25140.1
BnaA01G0146600ZS	Triacylglycerol Biosynthesis	OBO	OBO	PF01277	AT4G25140.1
BnaA03G0484200ZS	Triacylglycerol Biosynthesis	OBO	OBO	PF01277	AT4G25140.1
BnaC07G0462300ZS	Triacylglycerol Biosynthesis	OBO	OBO	PF01277	AT4G25140.1
BnaA10G0263200ZS	Triacylglycerol Biosynthesis	PO	PO	PF01277	AT5G07520.1, AT5G07530.1, AT5G07540.1, AT5G07550.1, AT5G07600.1
BnaC09G0577600ZS	Triacylglycerol Biosynthesis	PO	PO	PF01277	AT5G07520.1, AT5G07530.1, AT5G07540.1, AT5G07550.1, AT5G07600.1
BnaA03G0028300ZS	Triacylglycerol Biosynthesis	PO	PO	PF01277	AT5G07560.1, AT5G07571.1
BnaC02G0028400ZS	Triacylglycerol Biosynthesis	PO	PO	PF01277	AT5G07560.1, AT5G07571.1
BnaA02G0368700ZS	Triacylglycerol Biosynthesis	CALO	CALO	PF05042	AT5G29560.1
BnaC07G0337800ZS	Triacylglycerol Biosynthesis	CALO	CALO	PF05042	AT5G29560.1
BnaC02G0494300ZS	Triacylglycerol Biosynthesis	CALO	CALO	PF05042	AT5G29560.1
BnaA08G0077800ZS	Triacylglycerol Biosynthesis	R2R3 MYB factor	R2R3 MYB factor	PF00249,PF13921	AT5G35550.1
BnaC08G0110000ZS	Triacylglycerol Biosynthesis	R2R3 MYB factor	R2R3 MYB factor	PF00249,PF13921	AT5G35550.1
BnaC02G0194900ZS	Triacylglycerol Biosynthesis	STERO;OBO or OBP	STERO;OBO or OBP	PF00106,PF13561,PF08659	AT5G50600.1, AT5G50700.1
BnaA02G0152200ZS	Triacylglycerol Biosynthesis	STERO;OBO or OBP	STERO;OBO or OBP	PF00106,PF13561,PF08659	AT5G50600.1, AT5G50700.1
BnaC03G0290800ZS	Triacylglycerol Biosynthesis	STERO;OBO or OBP	STERO;OBO or OBP	PF00106,PF13561,PF08659	AT5G50600.1, AT5G50700.1
BnaA03G0246000ZS	Triacylglycerol Biosynthesis	STERO;OBO or OBP	STERO;OBO or OBP	PF00106,PF13561,PF08659	AT5G50600.1, AT5G50700.1
BnaA02G0152000ZS	Triacylglycerol Biosynthesis	STERO	STERO	PF00106	AT5G50770.1
BnaC02G0194700ZS	Triacylglycerol Biosynthesis	STERO	STERO	PF00106	AT5G50770.1
BnaC09G0330400ZS	Triacylglycerol Biosynthesis	OBO	OBO	PF01277	AT5G51210.1
BnaA10G0084300ZS	Triacylglycerol Biosynthesis	OBO	OBO	PF01277	AT5G51210.1
BnaC07G0383700ZS	Triacylglycerol Biosynthesis	PO	PO	PF01277	AT5G61610.1
BnaA06G0081400ZS	Triacylglycerol Biosynthesis;Eukaryotic Phospholipid Synthesis & Editing	LPCAT	LPCAT1/2	PF03062	AT1G12640.1, AT1G63050.1
BnaA09G0151800ZS	Triacylglycerol Biosynthesis;Eukaryotic Phospholipid Synthesis & Editing	LPCAT	LPCAT1/2	PF03062	AT1G12640.1, AT1G63050.1
BnaC09G0165000ZS	Triacylglycerol Biosynthesis;Eukaryotic Phospholipid Synthesis & Editing	LPCAT	LPCAT1/2	PF03062	AT1G12640.1, AT1G63050.1
BnaC05G0100600ZS	Triacylglycerol Biosynthesis;Eukaryotic Phospholipid Synthesis & Editing	LPCAT	LPCAT1/2	PF03062	AT1G12640.1, AT1G63050.1
BnaA05G0173700ZS	Triacylglycerol Biosynthesis;Eukaryotic Phospholipid Synthesis & Editing	LPAAT	LPAAT3	PF01553	AT1G51260.1
BnaC06G0382900ZS	Triacylglycerol Biosynthesis;Eukaryotic Phospholipid Synthesis & Editing	CK	CK	PF01633,PF01636	AT1G71697.1, AT1G74320.1
BnaA07G0327000ZS	Triacylglycerol Biosynthesis;Eukaryotic Phospholipid Synthesis & Editing	CK	CK	PF01633,PF01636	AT1G71697.1, AT1G74320.1
BnaC06G0406600ZS	Triacylglycerol Biosynthesis;Eukaryotic Phospholipid Synthesis & Editing	CK	CK	PF01633,PF01636	AT1G71697.1, AT1G74320.1
BnaA07G0345000ZS	Triacylglycerol Biosynthesis;Eukaryotic Phospholipid Synthesis & Editing	CK	CK	PF01633,PF01636	AT1G71697.1, AT1G74320.1
BnaA01G0323800ZS	Triacylglycerol Biosynthesis;Eukaryotic Phospholipid Synthesis & Editing	LPAAT	LPAAT4/5	PF01553	AT1G75020.1, AT3G18850.1
BnaC01G0400700ZS	Triacylglycerol Biosynthesis;Eukaryotic Phospholipid Synthesis & Editing	LPAAT	LPAAT4/5	PF01553	AT1G75020.1, AT3G18850.1
BnaC05G0408900ZS	Triacylglycerol Biosynthesis;Eukaryotic Phospholipid Synthesis & Editing	LPAAT	LPAAT4/5	PF01553	AT1G75020.1, AT3G18850.1
BnaC04G0148000ZS	Triacylglycerol Biosynthesis;Eukaryotic Phospholipid Synthesis & Editing	CCT	CCT	PF01467	AT2G32260.1, AT4G15130.1
BnaC03G0181100ZS	Triacylglycerol Biosynthesis;Eukaryotic Phospholipid Synthesis & Editing	CCT	CCT	PF01467	AT2G32260.1, AT4G15130.1
BnaA01G0198600ZS	Triacylglycerol Biosynthesis;Eukaryotic Phospholipid Synthesis & Editing	CCT	CCT	PF01467	AT2G32260.1, AT4G15130.1
BnaA03G0203200ZS	Triacylglycerol Biosynthesis;Eukaryotic Phospholipid Synthesis & Editing	GPDH	GPDH	PF07479,PF01210	AT2G41540.1, AT3G07690.1
BnaC03G0240100ZS	Triacylglycerol Biosynthesis;Eukaryotic Phospholipid Synthesis & Editing	GPDH	GPDH	PF07479,PF01210	AT2G41540.1, AT3G07690.1
BnaA05G0025400ZS	Triacylglycerol Biosynthesis;Eukaryotic Phospholipid Synthesis & Editing	GPDH	GPDH	PF07479,PF01210	AT2G41540.1, AT3G07690.1
BnaC04G0027000ZS	Triacylglycerol Biosynthesis;Eukaryotic Phospholipid Synthesis & Editing	GPDH	GPDH	PF07479,PF01210	AT2G41540.1, AT3G07690.1
BnaA05G0455700ZS	Triacylglycerol Biosynthesis;Eukaryotic Phospholipid Synthesis & Editing	GPDH	GPDH	PF07479,PF01210	AT2G41540.1, AT3G07690.1
BnaC01G0461200ZS	Triacylglycerol Biosynthesis;Eukaryotic Phospholipid Synthesis & Editing	FAD2	FAD2	PF00487,PF11960	AT3G12120.1
BnaC02G0446700ZS	Triacylglycerol Biosynthesis;Eukaryotic Phospholipid Synthesis & Editing, Eukaryotic Phospholipid Synthesis & Editing	DAG-CPT (AAPT)	DAG-CPT (AAPT)	PF01066	AT1G13560.1, AT3G25585.1
BnaC05G0107000ZS	Triacylglycerol Biosynthesis;Eukaryotic Phospholipid Synthesis & Editing, Eukaryotic Phospholipid Synthesis & Editing	DAG-CPT (AAPT)	DAG-CPT (AAPT)	PF01066	AT1G13560.1, AT3G25585.1
BnaC08G0497300ZS	Triacylglycerol Biosynthesis;Eukaryotic Phospholipid Synthesis & Editing, Eukaryotic Phospholipid Synthesis & Editing	DAG-CPT (AAPT)	DAG-CPT (AAPT)	PF01066	AT1G13560.1, AT3G25585.1
BnaA09G0640000ZS	Triacylglycerol Biosynthesis;Eukaryotic Phospholipid Synthesis & Editing, Eukaryotic Phospholipid Synthesis & Editing	DAG-CPT (AAPT)	DAG-CPT (AAPT)	PF01066	AT1G13560.1, AT3G25585.1
BnaA06G0395000ZS	Triacylglycerol Biosynthesis;Eukaryotic Phospholipid Synthesis & Editing, Eukaryotic Phospholipid Synthesis & Editing	DAG-CPT (AAPT)	DAG-CPT (AAPT)	PF01066	AT1G13560.1, AT3G25585.1
BnaA09G0530700ZS	Triacylglycerol Biosynthesis;Eukaryotic Phospholipid Synthesis & Editing	LPAAT	LPAAT2	PF01553	AT3G57650.1
BnaC08G0376200ZS	Triacylglycerol Biosynthesis;Eukaryotic Phospholipid Synthesis & Editing	LPAAT	LPAAT2	PF01553	AT3G57650.1
BnaA07G0200200ZS	Triacylglycerol Biosynthesis;Eukaryotic Phospholipid Synthesis & Editing	LPAAT	LPAAT2	PF01553	AT3G57650.1
BnaC06G0207500ZS	Triacylglycerol Biosynthesis;Eukaryotic Phospholipid Synthesis & Editing	LPAAT	LPAAT2	PF01553	AT3G57650.1
BnaC06G0102900ZS	Triacylglycerol Biosynthesis;Eukaryotic Phospholipid Synthesis & Editing	CK	CK	PF01633,PF01636	AT4G09760.1
BnaA09G0261200ZS	Triacylglycerol Biosynthesis;Eukaryotic Phospholipid Synthesis & Editing	CK	CK	PF01633,PF01636	AT4G09760.1
BnaC09G0308400ZS	Triacylglycerol Biosynthesis;Eukaryotic Phospholipid Synthesis & Editing	CK	CK	PF01633,PF01636	AT4G09760.1
BnaA09G0379200ZS	Triacylglycerol Biosynthesis;Eukaryotic Phospholipid Synthesis & Editing	CK	CK	PF01633,PF01636	AT4G09760.1
BnaA01G0031200ZS	Triacylglycerol Biosynthesis;Eukaryotic Phospholipid Synthesis & Editing	GPAT	GPAT9	PF01553	AT5G60620.1
BnaC01G0036200ZS	Triacylglycerol Biosynthesis;Eukaryotic Phospholipid Synthesis & Editing	GPAT	GPAT9	PF01553	AT5G60620.1
BnaC09G0441500ZS	Triacylglycerol Biosynthesis;Eukaryotic Phospholipid Synthesis & Editing	GPAT	GPAT9	PF01553	AT5G60620.1
BnaC03G0809200ZS	Triacylglycerol Biosynthesis;Fatty Acid Elongation & Wax Biosynthesis	Ubiquitin ligase	Ubiquitin ligase	PF13920,PF13923,PF00097,PF13639,PF14634	AT1G55250.1
BnaA08G0007100ZS	Triacylglycerol Biosynthesis;Fatty Acid Elongation & Wax Biosynthesis	Ubiquitin ligase	Ubiquitin ligase	PF13920,PF13923,PF00097,PF13639,PF14634	AT1G55250.1
BnaA05G0111000ZS	Triacylglycerol & Fatty Acid Degradation	KAT	KAT	PF00108,PF02803	AT1G04710.1, AT2G33150.1, AT5G48880.2
BnaC04G0139100ZS	Triacylglycerol & Fatty Acid Degradation	KAT	KAT	PF00108,PF02803	AT1G04710.1, AT2G33150.1, AT5G48880.2
BnaC03G0186100ZS	Triacylglycerol & Fatty Acid Degradation	KAT	KAT	PF00108,PF02803	AT1G04710.1, AT2G33150.1, AT5G48880.2
BnaA04G0212800ZS	Triacylglycerol & Fatty Acid Degradation	KAT	KAT	PF00108,PF02803	AT1G04710.1, AT2G33150.1, AT5G48880.2
BnaC04G0523500ZS	Triacylglycerol & Fatty Acid Degradation	KAT	KAT	PF00108,PF02803	AT1G04710.1, AT2G33150.1, AT5G48880.2
BnaA02G0364200ZS	Triacylglycerol & Fatty Acid Degradation	KAT	KAT	PF00108,PF02803	AT1G04710.1, AT2G33150.1, AT5G48880.2
BnaA10G0045000ZS	Triacylglycerol & Fatty Acid Degradation	ACX	ACX	PF01756,PF02770,PF00441	AT1G06290.1, AT1G06310.1, AT3G06690.1
BnaC05G0045500ZS	Triacylglycerol & Fatty Acid Degradation	ACX	ACX	PF01756,PF02770,PF00441	AT1G06290.1, AT1G06310.1, AT3G06690.1
BnaA10G0045100ZS	Triacylglycerol & Fatty Acid Degradation	ACX	ACX	PF01756,PF02770,PF00441	AT1G06290.1, AT1G06310.1, AT3G06690.1
BnaC08G0245200ZS	Triacylglycerol & Fatty Acid Degradation	MAGL	MAGL	PF12697,PF12146,PF12695,PF00561	AT1G18360.1, AT1G73480.1
BnaA08G0257200ZS	Triacylglycerol & Fatty Acid Degradation	MAGL	MAGL	PF12697,PF12146,PF12695,PF00561	AT1G18360.1, AT1G73480.1
BnaC06G0283500ZS	Triacylglycerol & Fatty Acid Degradation	MAGL	MAGL	PF12146,PF12697,PF12695,PF00561	AT1G18360.1, AT1G73480.1
BnaA07G0255600ZS	Triacylglycerol & Fatty Acid Degradation	MAGL	MAGL	PF12146,PF12697,PF12695,PF00561	AT1G18360.1, AT1G73480.1
BnaC06G0398400ZS	Triacylglycerol & Fatty Acid Degradation	MAGL	MAGL	PF12146,PF12697,PF12695,PF00561	AT1G18360.1, AT1G73480.1
BnaA07G0338800ZS	Triacylglycerol & Fatty Acid Degradation	MAGL	MAGL	PF12146,PF12697,PF12695,PF00561	AT1G18360.1, AT1G73480.1
BnaA10G0062000ZS	Triacylglycerol & Fatty Acid Degradation	TAGL	TAGL	PF01764	AT1G45201.1
BnaA10G0062200ZS	Triacylglycerol & Fatty Acid Degradation	TAGL	TAGL	PF01764	AT1G45201.1
BnaC06G0015700ZS	Triacylglycerol & Fatty Acid Degradation	TAGL	TAGL	PF01764	AT1G45201.1
BnaC06G0015900ZS	Triacylglycerol & Fatty Acid Degradation	TAGL	TAGL	PF01764	AT1G45201.1
BnaA08G0048500ZS	Triacylglycerol & Fatty Acid Degradation	TAGL	TAGL	PF01764	AT1G45201.1
BnaC04G0219300ZS	Triacylglycerol & Fatty Acid Degradation	TAGL	TAGL	PF01764	AT1G45201.1
BnaC08G0063300ZS	Triacylglycerol & Fatty Acid Degradation	TAGL	TAGL	PF01764	AT1G45201.1
BnaC06G0069500ZS	Triacylglycerol & Fatty Acid Degradation	MAGL	MAGL	PF12695,PF12697,PF12146	AT1G52760.1
BnaC06G0069700ZS	Triacylglycerol & Fatty Acid Degradation	MAGL	MAGL	PF12695,PF12697,PF12146	AT1G52760.1
BnaC06G0069900ZS	Triacylglycerol & Fatty Acid Degradation	MAGL	MAGL	PF12695,PF12697,PF12146	AT1G52760.1
BnaA02G0157100ZS	Triacylglycerol & Fatty Acid Degradation	Isom	Isom	PF00378	AT1G65520.1
BnaA09G0046800ZS	Triacylglycerol & Fatty Acid Degradation	Isom	Isom	PF00378	AT1G65520.1
BnaC09G0032500ZS	Triacylglycerol & Fatty Acid Degradation	Isom	Isom	PF00378	AT1G65520.1
BnaC02G0200800ZS	Triacylglycerol & Fatty Acid Degradation	Isom	Isom	PF00378	AT1G65520.1
BnaA07G0358300ZS	Triacylglycerol & Fatty Acid Degradation	ECH2;ECH	ECH2;ECH	PF01575,PF13452	AT1G76150.1
BnaC06G0421600ZS	Triacylglycerol & Fatty Acid Degradation	ECH2;ECH	ECH2;ECH	PF01575,PF13452	AT1G76150.1
BnaA02G0226100ZS	Triacylglycerol & Fatty Acid Degradation	MAGL	MAGL	PF12697,PF12146,PF12695,PF00561,PF02230	AT1G77420.1
BnaC07G0073900ZS	Triacylglycerol & Fatty Acid Degradation	TAGL	TAGL	PF04083,PF12695,PF12697,PF00561	AT2G15230.1
BnaA07G0043100ZS	Triacylglycerol & Fatty Acid Degradation	TAGL	TAGL	PF04083,PF12695,PF12697,PF00561	AT2G15230.1
BnaA02G0420000ZS	Triacylglycerol & Fatty Acid Degradation	HIBCH	HIBCH	PF13766,PF00378	AT2G30650.1, AT2G30660.1, AT5G65940.1
BnaC02G0557000ZS	Triacylglycerol & Fatty Acid Degradation	HIBCH	HIBCH	PF13766,PF00378	AT2G30650.1, AT2G30660.1, AT5G65940.1
BnaA04G0189700ZS	Triacylglycerol & Fatty Acid Degradation	HIBCH	HIBCH	PF13766,PF00378	AT2G30650.1, AT2G30660.1, AT5G65940.1
BnaC04G0492100ZS	Triacylglycerol & Fatty Acid Degradation	HIBCH	HIBCH	PF13766,PF00378	AT2G30650.1, AT2G30660.1, AT5G65940.1
BnaC04G0493100ZS	Triacylglycerol & Fatty Acid Degradation	HIBCH	HIBCH	PF13766,PF00378	AT2G30650.1, AT2G30660.1, AT5G65940.1
BnaA04G0189100ZS	Triacylglycerol & Fatty Acid Degradation	HIBCH	HIBCH	PF00378,PF13766	AT2G30650.1, AT2G30660.1, AT5G65940.1
BnaC03G0198000ZS	Triacylglycerol & Fatty Acid Degradation	ACX	ACX	PF01756,PF14749,PF02770	AT2G35690.1, AT4G16760.1
BnaA03G0170700ZS	Triacylglycerol & Fatty Acid Degradation	ACX	ACX	PF01756,PF14749,PF02770	AT2G35690.1, AT4G16760.1
BnaA01G0182700ZS	Triacylglycerol & Fatty Acid Degradation	ACX	ACX	PF01756,PF14749,PF02770	AT2G35690.1, AT4G16760.1
BnaC01G0233300ZS	Triacylglycerol & Fatty Acid Degradation	ACX	ACX	PF01756,PF14749,PF02770	AT2G35690.1, AT4G16760.1
BnaC04G0567100ZS	Triacylglycerol & Fatty Acid Degradation	MAGL	MAGL	PF12146,PF12695,PF12697,PF02230,PF00561	AT2G39400.1, AT2G39410.2, AT2G39420.1, AT3G55180.1
BnaA04G0255800ZS	Triacylglycerol & Fatty Acid Degradation	MAGL	MAGL	PF12146,PF12695,PF12697,PF02230,PF00561,PF01738,PF00326,PF00756,PF03959	AT2G39400.1, AT2G39410.2, AT2G39420.1, AT3G55180.1
BnaC08G0352100ZS	Triacylglycerol & Fatty Acid Degradation	MAGL	MAGL	PF12146,PF12697,PF12695,PF02230,PF00326,PF00561,PF01738	AT2G39400.1, AT2G39410.2, AT2G39420.1, AT3G55180.1
BnaA09G0510600ZS	Triacylglycerol & Fatty Acid Degradation	MAGL	MAGL	PF12146,PF12697,PF12695,PF02230,PF00326,PF00561,PF01738	AT2G39400.1, AT2G39410.2, AT2G39420.1, AT3G55180.1
BnaA04G0255700ZS	Triacylglycerol & Fatty Acid Degradation	MAGL	MAGL	PF12146,PF12697,PF12695	AT2G39400.1, AT2G39410.2, AT2G39420.1, AT3G55180.1
BnaC04G0567300ZS	Triacylglycerol & Fatty Acid Degradation	MAGL	MAGL	PF12146,PF12695,PF12697	AT2G39400.1, AT2G39410.2, AT2G39420.1, AT3G55180.1
BnaA03G0192500ZS	Triacylglycerol & Fatty Acid Degradation	MAGL	MAGL	PF12146,PF12695,PF12697,PF00561	AT2G39400.1, AT2G39410.2, AT2G39420.1, AT3G55180.1
BnaC03G0226000ZS	Triacylglycerol & Fatty Acid Degradation	MAGL	MAGL	PF12146,PF12695,PF12697,PF00561	AT2G39400.1, AT2G39410.2, AT2G39420.1, AT3G55180.1
BnaC04G0567200ZS	Triacylglycerol & Fatty Acid Degradation	MAGL	MAGL	PF12697,PF12695,PF12146	AT2G39400.1, AT2G39410.2, AT2G39420.1, AT3G55180.1
BnaA03G0301400ZS	Triacylglycerol & Fatty Acid Degradation	LACS	LACS6/7	PF00501	AT3G05970.1, AT5G27600.1
BnaC03G0361100ZS	Triacylglycerol & Fatty Acid Degradation	LACS	LACS6/7	PF00501	AT3G05970.1, AT5G27600.1
BnaC05G0531100ZS	Triacylglycerol & Fatty Acid Degradation	LACS	LACS6/7	PF00501	AT3G05970.1, AT5G27600.1
BnaA05G0470300ZS	Triacylglycerol & Fatty Acid Degradation	LACS	LACS6/7	PF00501	AT3G05970.1, AT5G27600.1
BnaA06G0348800ZS	Triacylglycerol & Fatty Acid Degradation	LACS	LACS6/7	PF00501	AT3G05970.1, AT5G27600.1
BnaC07G0345700ZS	Triacylglycerol & Fatty Acid Degradation	LACS	LACS6/7	PF00501	AT3G05970.1, AT5G27600.1
BnaA05G0462800ZS	Triacylglycerol & Fatty Acid Degradation	MFP (=ECH +HACDH)	MFP (=ECH +HACDH)	PF02737,PF00378,PF00725	AT3G06860.1
BnaA03G0305700ZS	Triacylglycerol & Fatty Acid Degradation	MFP (=ECH +HACDH)	MFP (=ECH +HACDH)	PF02737,PF00378,PF00725	AT3G06860.1
BnaC05G0522700ZS	Triacylglycerol & Fatty Acid Degradation	MFP (=ECH +HACDH)	MFP (=ECH +HACDH)	PF02737,PF00378,PF00725	AT3G06860.1
BnaA01G0388200ZS	Triacylglycerol & Fatty Acid Degradation	MFP (=ECH +HACDH)	MFP (=ECH +HACDH)	PF02737,PF00378,PF00725	AT3G06860.1
BnaC03G0367100ZS	Triacylglycerol & Fatty Acid Degradation	MFP (=ECH +HACDH)	MFP (=ECH +HACDH)	PF02737,PF00378,PF00725	AT3G06860.1
BnaC01G0489200ZS	Triacylglycerol & Fatty Acid Degradation	MFP (=ECH +HACDH)	MFP (=ECH +HACDH)	PF02737,PF00378,PF00725	AT3G06860.1
BnaA03G0329900ZS	Triacylglycerol & Fatty Acid Degradation	Red	Red	PF13561,PF00106,PF08659	AT1G36580.1, AT2G07640.1, AT3G12800.1
BnaA09G0483400ZS	Triacylglycerol & Fatty Acid Degradation	ACX	ACX	PF02771,PF00441,PF02770	AT3G51840.1
BnaC08G0320100ZS	Triacylglycerol & Fatty Acid Degradation	ACX	ACX	PF02771,PF00441,PF02770	AT3G51840.1
BnaA04G0059400ZS	Triacylglycerol & Fatty Acid Degradation	ACX	ACX	PF02771,PF00441,PF02770	AT3G51840.1
BnaC04G0350600ZS	Triacylglycerol & Fatty Acid Degradation	ACX	ACX	PF02771,PF00441,PF02770	AT3G51840.1
BnaC04G0318100ZS	Triacylglycerol & Fatty Acid Degradation	MAGL	MAGL	PF12695,PF12146,PF12697,PF02230	AT3G55190.1
BnaA04G0004900ZS	Triacylglycerol & Fatty Acid Degradation	MAGL	MAGL	PF12146,PF12695,PF12697,PF00326	AT2G47630.1, AT3G62860.1
BnaC03G0268400ZS	Triacylglycerol & Fatty Acid Degradation	MAGL	MAGL	PF12146,PF12695,PF12697,PF00326,PF02230	AT2G47630.1, AT3G62860.1
BnaC04G0616300ZS	Triacylglycerol & Fatty Acid Degradation	MAGL	MAGL	PF12146,PF12695,PF12697,PF00326,PF02230	AT2G47630.1, AT3G62860.1
BnaA04G0299200ZS	Triacylglycerol & Fatty Acid Degradation	MAGL	MAGL	PF12146,PF12695,PF12697,PF00326,PF02230	AT2G47630.1, AT3G62860.1
BnaA08G0088600ZS	Triacylglycerol & Fatty Acid Degradation	Isom	Isom	PF00378	AT4G14430.1, AT4G14440.1
BnaC08G0126200ZS	Triacylglycerol & Fatty Acid Degradation	Isom	Isom	PF00378	AT4G14430.1, AT4G14440.1
BnaA04G0058700ZS	Triacylglycerol & Fatty Acid Degradation	Isom	Isom	PF00378	AT4G14430.1, AT4G14440.1
BnaC04G0351600ZS	Triacylglycerol & Fatty Acid Degradation	Isom	Isom	PF00378	AT4G14430.1, AT4G14440.1
BnaA01G0081100ZS	Triacylglycerol & Fatty Acid Degradation	MFP (=ECH +HACDH)	MFP (=ECH +HACDH)	PF02737,PF00378,PF00725	AT4G29010.1
BnaC08G0180400ZS	Triacylglycerol & Fatty Acid Degradation	MFP (=ECH +HACDH)	MFP (=ECH +HACDH)	PF02737,PF00378,PF00725	AT4G29010.1
BnaC01G0098300ZS	Triacylglycerol & Fatty Acid Degradation	MFP (=ECH +HACDH)	MFP (=ECH +HACDH)	PF02737,PF00378,PF00725	AT4G29010.1
BnaA08G0161300ZS	Triacylglycerol & Fatty Acid Degradation	MFP (=ECH +HACDH)	MFP (=ECH +HACDH)	PF00378,PF02737,PF00725	AT4G29010.1
BnaC07G0486800ZS	Triacylglycerol & Fatty Acid Degradation	MFP (=ECH +HACDH)	MFP (=ECH +HACDH)	PF02737,PF00378,PF00725	AT4G29010.1
BnaC07G0542200ZS	Triacylglycerol & Fatty Acid Degradation	ABCAT	ABCAT	PF06472,PF00005,PF13304,PF13555,PF13476,PF13191,PF02463	AT4G39850.3
BnaC03G0680000ZS	Triacylglycerol & Fatty Acid Degradation	ABCAT	ABCAT	PF06472,PF00005,PF13304,PF13555,PF13476,PF13191	AT4G39850.3
BnaA08G0193000ZS	Triacylglycerol & Fatty Acid Degradation	ABCAT	ABCAT	PF06472,PF00005,PF13304,PF13555,PF13476,PF13191	AT4G39850.3
BnaA10G0286900ZS	Triacylglycerol & Fatty Acid Degradation, Triacylglycerol & Fatty Acid Degradation;Oxylipin Metabolism 1	TAGL	TAGL	PF11815,PF01734	AT3G57140.1, AT5G04040.1
BnaC09G0605500ZS	Triacylglycerol & Fatty Acid Degradation, Triacylglycerol & Fatty Acid Degradation;Oxylipin Metabolism 1	TAGL	TAGL	PF11815,PF01734	AT3G57140.1, AT5G04040.1
BnaA03G0013100ZS	Triacylglycerol & Fatty Acid Degradation, Triacylglycerol & Fatty Acid Degradation;Oxylipin Metabolism 1	TAGL	TAGL	PF11815,PF01734	AT3G57140.1, AT5G04040.1
BnaC02G0014700ZS	Triacylglycerol & Fatty Acid Degradation, Triacylglycerol & Fatty Acid Degradation;Oxylipin Metabolism 1	TAGL	TAGL	PF11815,PF01734	AT3G57140.1, AT5G04040.1
BnaC03G0017200ZS	Triacylglycerol & Fatty Acid Degradation, Triacylglycerol & Fatty Acid Degradation;Oxylipin Metabolism 1	TAGL	TAGL	PF11815,PF01734	AT3G57140.1, AT5G04040.1
BnaA02G0014900ZS	Triacylglycerol & Fatty Acid Degradation, Triacylglycerol & Fatty Acid Degradation;Oxylipin Metabolism 1	TAGL	TAGL	PF11815,PF01734	AT3G57140.1, AT5G04040.1
BnaC06G0203900ZS	Triacylglycerol & Fatty Acid Degradation, Triacylglycerol & Fatty Acid Degradation;Oxylipin Metabolism 1	TAGL	TAGL	PF11815,PF01734	AT3G57140.1, AT5G04040.1
BnaA07G0198100ZS	Triacylglycerol & Fatty Acid Degradation, Triacylglycerol & Fatty Acid Degradation;Oxylipin Metabolism 1	TAGL	TAGL	PF11815,PF01734	AT3G57140.1, AT5G04040.1
BnaA10G0233900ZS	Triacylglycerol & Fatty Acid Degradation	MAGL	MAGL	PF12146,PF12697,PF12695,PF00561	AT5G11650.1
BnaC09G0539900ZS	Triacylglycerol & Fatty Acid Degradation	MAGL	MAGL	PF12697,PF12146,PF12695,PF00561	AT5G11650.1
BnaC02G0089200ZS	Triacylglycerol & Fatty Acid Degradation	TAGL	TAGL	PF01764	AT5G18630.1, AT5G18640.1
BnaC02G0089100ZS	Triacylglycerol & Fatty Acid Degradation	TAGL	TAGL	PF01764	AT5G18630.1, AT5G18640.1
BnaA09G0189700ZS	Triacylglycerol & Fatty Acid Degradation	DCI	DCI	PF00378	AT5G43280.1
BnaC09G0218100ZS	Triacylglycerol & Fatty Acid Degradation	DCI	DCI	PF00378	AT5G43280.1
BnaC03G0525600ZS	Triacylglycerol & Fatty Acid Degradation	ACX	ACX	PF01756,PF02770,PF00441	AT5G65110.1
BnaA06G0300700ZS	Triacylglycerol & Fatty Acid Degradation	ACX	ACX	PF01756,PF02770,PF00441	AT5G65110.1
BnaA09G0090400ZS	Triacylglycerol & Fatty Acid Degradation	ACX	ACX	PF01756,PF02770,PF00441	AT5G65110.1
BnaC09G0086600ZS	Triacylglycerol & Fatty Acid Degradation	ACX	ACX	PF01756,PF02770,PF00441	AT5G65110.1
BnaA01G0137800ZS	Triacylglycerol & Fatty Acid Degradation;Mitochondrial Lipopolysaccharide Synthesis	LPAAT	LPAAT;CGI-58	PF12697,PF00561,PF12695,PF03096	AT4G24160.1
BnaC01G0176100ZS	Triacylglycerol & Fatty Acid Degradation;Mitochondrial Lipopolysaccharide Synthesis	LPAAT	LPAAT;CGI-58	PF12697,PF00561,PF12695,PF03096	AT4G24160.1
BnaA03G0478200ZS	Triacylglycerol & Fatty Acid Degradation;Mitochondrial Lipopolysaccharide Synthesis	LPAAT	LPAAT;CGI-58	PF12697,PF00561,PF12695,PF03096	AT4G24160.1
BnaC07G0456500ZS	Triacylglycerol & Fatty Acid Degradation;Mitochondrial Lipopolysaccharide Synthesis	LPAAT	LPAAT;CGI-58	PF12697,PF00561,PF12695,PF03096	AT4G24160.1
BnaA06G0444400ZS	Triacylglycerol & Fatty Acid Degradation;Oxylipin Metabolism 1;Oxylipin Metabolism 2	TAGL;LAH	TAGL;LAH	PF01764,PF11187,PF01083	AT1G56630.1, AT5G42930.1
BnaC04G0154900ZS	Triacylglycerol & Fatty Acid Degradation;Oxylipin Metabolism 1;Oxylipin Metabolism 2, Oxylipin Metabolism 1;Oxylipin Metabolism 2	TAGL;AH, AH	TAGL;AH, AH	PF01764	AT1G05800.1, AT2G31690.1
BnaA10G0040300ZS	Triacylglycerol & Fatty Acid Degradation;Oxylipin Metabolism 1;Oxylipin Metabolism 2, Oxylipin Metabolism 1;Oxylipin Metabolism 2	TAGL;AH, AH	TAGL;AH, AH	PF01764	AT1G05800.1, AT2G31690.1
BnaC05G0041700ZS	Triacylglycerol & Fatty Acid Degradation;Oxylipin Metabolism 1;Oxylipin Metabolism 2, Oxylipin Metabolism 1;Oxylipin Metabolism 2	TAGL;AH, AH	TAGL;AH, AH	PF01764	AT1G05800.1, AT2G31690.1
BnaC05G0458800ZS	Triacylglycerol & Fatty Acid Degradation;Oxylipin Metabolism 1;Oxylipin Metabolism 2	TAGL;LAH	TAGL;LAH	PF01764	AT3G14360.1
BnaA05G0407800ZS	Triacylglycerol & Fatty Acid Degradation;Oxylipin Metabolism 1;Oxylipin Metabolism 2	TAGL;LAH	TAGL;LAH	PF01764	AT3G14360.1
BnaC04G0214100ZS	Triacylglycerol & Fatty Acid Degradation;Oxylipin Metabolism 1;Oxylipin Metabolism 2	TAGL;LAH	TAGL;LAH	PF01764,PF01083	AT1G56630.1, AT5G42930.1
BnaC09G0216400ZS	Triacylglycerol & Fatty Acid Degradation;Oxylipin Metabolism 1;Oxylipin Metabolism 2	TAGL;LAH	TAGL;LAH	PF01764,PF01083	AT1G56630.1, AT5G42930.1
BnaA09G0188400ZS	Triacylglycerol & Fatty Acid Degradation;Oxylipin Metabolism 1;Oxylipin Metabolism 2	TAGL;LAH	TAGL;LAH	PF01764,PF01083	AT1G56630.1, AT5G42930.1
BnaA09G0096200ZS	Triacylglycerol & Fatty Acid Degradation;Oxylipin Metabolism 1;Oxylipin Metabolism 2	TAGL;LAH	TAGL;LAH	PF01764,PF11187	AT5G67050.1
BnaC09G0095200ZS	Triacylglycerol & Fatty Acid Degradation;Oxylipin Metabolism 1;Oxylipin Metabolism 2	TAGL;LAH	TAGL;LAH	PF01764,PF11187	AT5G67050.1
BnaA02G0056800ZS	Triacylglycerol & Fatty Acid Degradation;Phospholipid Signaling	MAGL;LPLA	MAGL;LPLA	PF12146,PF12697,PF12695	AT5G14980.1, AT5G19290.1
BnaA02G0078500ZS	Triacylglycerol & Fatty Acid Degradation;Phospholipid Signaling	MAGL;LPLA	MAGL;LPLA	PF12697,PF12146,PF12695	AT5G14980.1, AT5G19290.1
BnaC02G0093200ZS	Triacylglycerol & Fatty Acid Degradation;Phospholipid Signaling	MAGL;LPLA	MAGL;LPLA	PF12697,PF12146,PF12695	AT5G14980.1, AT5G19290.1
BnaA10G0181700ZS	Triacylglycerol & Fatty Acid Degradation;Phospholipid Signaling	MAGL;LPLA	MAGL;LPLA	PF12146,PF12697,PF12695	AT5G14980.1, AT5G19290.1
BnaC09G0471400ZS	Triacylglycerol & Fatty Acid Degradation;Phospholipid Signaling	MAGL;LPLA	MAGL;LPLA	PF12146,PF12697,PF12695	AT5G14980.1, AT5G19290.1
BnaC05G0005000ZS	Triacylglycerol & Fatty Acid Degradation;Unknown	ACT	ACT	PF13622,PF02551,PF00027	AT1G01710.1, AT4G00520.2
BnaA10G0003100ZS	Triacylglycerol & Fatty Acid Degradation;Unknown	ACT	ACT	PF13622,PF02551,PF00027	AT1G01710.1, AT4G00520.2
BnaA03G0279800ZS	Triacylglycerol & Fatty Acid Degradation;Unknown	ACT	ACT	PF13622,PF02551,PF00027	AT1G01710.1, AT4G00520.2
BnaC03G0336800ZS	Triacylglycerol & Fatty Acid Degradation;Unknown	ACT	ACT	PF13622,PF02551,PF00027	AT1G01710.1, AT4G00520.2
BnaC02G0332900ZS	Triacylglycerol & Fatty Acid Degradation;Unknown	ACT	ACT	PF13622,PF02551,PF00027	AT1G01710.1, AT4G00520.2
BnaC01G0172700ZS	Eukaryotic Phospholipid Synthesis & Editing;Fatty Acid Elongation & Wax Biosynthesis, Fatty Acid Elongation & Wax Biosynthesis;Cutin Synthesis & Transport 1;Suberin Synthesis & Transport 1, Eukaryotic Phospholipid Synthesis & Editing	LACS	LACS	PF00501	AT1G64400.1, AT4G11030.1, AT4G23850.1
BnaA01G0134200ZS	Eukaryotic Phospholipid Synthesis & Editing;Fatty Acid Elongation & Wax Biosynthesis, Fatty Acid Elongation & Wax Biosynthesis;Cutin Synthesis & Transport 1;Suberin Synthesis & Transport 1, Eukaryotic Phospholipid Synthesis & Editing	LACS	LACS	PF00501	AT1G64400.1, AT4G11030.1, AT4G23850.1
BnaC09G0298300ZS	Eukaryotic Phospholipid Synthesis & Editing;Fatty Acid Elongation & Wax Biosynthesis, Fatty Acid Elongation & Wax Biosynthesis;Cutin Synthesis & Transport 1;Suberin Synthesis & Transport 1, Eukaryotic Phospholipid Synthesis & Editing	LACS	LACS	PF00501	AT1G64400.1, AT4G11030.1, AT4G23850.1
BnaA09G0252900ZS	Eukaryotic Phospholipid Synthesis & Editing;Fatty Acid Elongation & Wax Biosynthesis, Fatty Acid Elongation & Wax Biosynthesis;Cutin Synthesis & Transport 1;Suberin Synthesis & Transport 1, Eukaryotic Phospholipid Synthesis & Editing	LACS	LACS	PF00501	AT1G64400.1, AT4G11030.1, AT4G23850.1
BnaA02G0268800ZS	Eukaryotic Phospholipid Synthesis & Editing;Fatty Acid Elongation & Wax Biosynthesis, Fatty Acid Elongation & Wax Biosynthesis;Cutin Synthesis & Transport 1;Suberin Synthesis & Transport 1, Eukaryotic Phospholipid Synthesis & Editing	LACS	LACS	PF00501	AT1G64400.1, AT4G11030.1, AT4G23850.1
BnaC02G0365600ZS	Eukaryotic Phospholipid Synthesis & Editing;Fatty Acid Elongation & Wax Biosynthesis, Fatty Acid Elongation & Wax Biosynthesis;Cutin Synthesis & Transport 1;Suberin Synthesis & Transport 1, Eukaryotic Phospholipid Synthesis & Editing	LACS	LACS	PF00501	AT1G64400.1, AT4G11030.1, AT4G23850.1
BnaA09G0139900ZS	Eukaryotic Phospholipid Synthesis & Editing;Fatty Acid Elongation & Wax Biosynthesis, Fatty Acid Elongation & Wax Biosynthesis;Cutin Synthesis & Transport 1;Suberin Synthesis & Transport 1, Eukaryotic Phospholipid Synthesis & Editing	LACS	LACS	PF00501	AT1G64400.1, AT4G11030.1, AT4G23850.1
BnaC09G0149500ZS	Eukaryotic Phospholipid Synthesis & Editing;Fatty Acid Elongation & Wax Biosynthesis, Fatty Acid Elongation & Wax Biosynthesis;Cutin Synthesis & Transport 1;Suberin Synthesis & Transport 1, Eukaryotic Phospholipid Synthesis & Editing	LACS	LACS	PF00501	AT1G64400.1, AT4G11030.1, AT4G23850.1
BnaA09G0721400ZS	Fatty Acid Elongation & Wax Biosynthesis	CER1	CER1	PF12076,PF04116	AT1G02190.1, AT1G02205.3
BnaA09G0698500ZS	Fatty Acid Elongation & Wax Biosynthesis	CER1	CER1	PF12076,PF04116	AT1G02190.1, AT1G02205.3
BnaC09G0203700ZS	Fatty Acid Elongation & Wax Biosynthesis	CER1	CER1	PF12076	AT1G02190.1, AT1G02205.3
BnaC05G0056900ZS	Fatty Acid Elongation & Wax Biosynthesis	KCS	KCS	PF08392,PF08541,PF02797	AT1G07720.1, AT2G28630.1
BnaC08G0032100ZS	Fatty Acid Elongation & Wax Biosynthesis	KCS	KCS	PF08392,PF08541,PF02797	AT1G07720.1, AT2G28630.1
BnaA06G0045100ZS	Fatty Acid Elongation & Wax Biosynthesis	KCS	KCS	PF08392,PF08541,PF02797	AT1G07720.1, AT2G28630.1
BnaC04G0486300ZS	Fatty Acid Elongation & Wax Biosynthesis	KCS	KCS	PF08392,PF08541,PF02797	AT1G07720.1, AT2G28630.1
BnaA04G0185100ZS	Fatty Acid Elongation & Wax Biosynthesis	KCS	KCS	PF08392,PF08541,PF02797	AT1G07720.1, AT2G28630.1
BnaA07G0163400ZS	Fatty Acid Elongation & Wax Biosynthesis	KCS	KCS	PF08392,PF08541,PF02797	AT1G07720.1, AT2G28630.1
BnaC04G0195200ZS	Fatty Acid Elongation & Wax Biosynthesis	KCS	KCS	PF08392,PF08541,PF02797	AT1G07720.1, AT2G28630.1
BnaA08G0301900ZS	Fatty Acid Elongation & Wax Biosynthesis	KCS	KCS	PF08392,PF08541,PF02797	AT1G07720.1, AT2G28630.1
BnaA08G0295300ZS	Fatty Acid Elongation & Wax Biosynthesis	ECH	ECH	PF05832	AT1G09330.1
BnaC08G0526200ZS	Fatty Acid Elongation & Wax Biosynthesis	ECH	ECH	PF05832	AT1G09330.1
BnaA06G0056100ZS	Fatty Acid Elongation & Wax Biosynthesis	ECH	ECH	PF05832	AT1G09330.1
BnaC08G0192000ZS	Fatty Acid Elongation & Wax Biosynthesis	ECH	ECH	PF05832	AT1G09330.1
BnaA08G0294900ZS	Fatty Acid Elongation & Wax Biosynthesis	ATP-CL-&alpha;	ATP-CL-&alpha;	PF08442	AT1G09430.1, AT1G10670.3, AT1G60810.1
BnaC09G0182800ZS	Fatty Acid Elongation & Wax Biosynthesis	ATP-CL-&alpha;	ATP-CL-&alpha;	PF08442	AT1G09430.1, AT1G10670.3, AT1G60810.1
BnaC09G0183300ZS	Fatty Acid Elongation & Wax Biosynthesis	ATP-CL-&alpha;	ATP-CL-&alpha;	PF08442	AT1G09430.1, AT1G10670.3, AT1G60810.1
BnaA09G0165000ZS	Fatty Acid Elongation & Wax Biosynthesis	ATP-CL-&alpha;	ATP-CL-&alpha;	PF08442	AT1G09430.1, AT1G10670.3, AT1G60810.1
BnaA08G0287200ZS	Fatty Acid Elongation & Wax Biosynthesis	ATP-CL-&alpha;	ATP-CL-&alpha;	PF08442	AT1G09430.1, AT1G10670.3, AT1G60810.1
BnaC08G0244600ZS	Fatty Acid Elongation & Wax Biosynthesis	LTP	LTP	PF14368,PF00234	AT1G18280.1
BnaC05G0153200ZS	Fatty Acid Elongation & Wax Biosynthesis	LTP	LTP	PF14368	AT1G18280.1
BnaA08G0257800ZS	Fatty Acid Elongation & Wax Biosynthesis	LTP	LTP	PF14368,PF00234	AT1G18280.1
BnaA06G0125100ZS	Fatty Acid Elongation & Wax Biosynthesis	LTP	LTP	PF14368,PF00234	AT1G18280.1
BnaA07G0102200ZS	Fatty Acid Elongation & Wax Biosynthesis	KCR	KCR	PF00106,PF13561,PF08659	AT1G24470.1
BnaC07G0154300ZS	Fatty Acid Elongation & Wax Biosynthesis	KCR	KCR	PF00106,PF13561,PF08659	AT1G24470.1
BnaA09G0398000ZS	Fatty Acid Elongation & Wax Biosynthesis	ABC	ABC	PF01061,PF00005,PF13304,PF12698	AT1G31770.1
BnaC05G0276100ZS	Fatty Acid Elongation & Wax Biosynthesis	ABC	ABC	PF01061,PF00005,PF13304,PF12698	AT1G31770.1
BnaA05G0330500ZS	Fatty Acid Elongation & Wax Biosynthesis	ABC	ABC	PF01061,PF00005,PF13304,PF12698	AT1G31770.1
BnaA10G0124100ZS	Fatty Acid Elongation & Wax Biosynthesis	LTP	LTP	PF14368	AT1G32280.1, AT5G56480.1
BnaC09G0396400ZS	Fatty Acid Elongation & Wax Biosynthesis	LTP	LTP	PF14368	AT1G32280.1, AT5G56480.1
BnaC09G0379500ZS	Fatty Acid Elongation & Wax Biosynthesis, Unknown	WS, ACAT	WS, ACAT	PF13813,PF03062	AT1G34490.1, AT1G34500.1, AT1G34520.1, AT3G51970.1, AT5G51420.1, AT5G55320.1, AT5G55330.1, AT5G55340.1, AT5G55350.1, AT5G55360.1, AT5G55370.1, AT5G55380.1
BnaC02G0159700ZS	Fatty Acid Elongation & Wax Biosynthesis, Unknown	WS, ACAT	WS, ACAT	PF13813	AT1G34490.1, AT1G34500.1, AT1G34520.1, AT3G51970.1, AT5G51420.1, AT5G55320.1, AT5G55330.1, AT5G55340.1, AT5G55350.1, AT5G55360.1, AT5G55370.1, AT5G55380.1
BnaA10G0113700ZS	Fatty Acid Elongation & Wax Biosynthesis, Unknown	WS, ACAT	WS, ACAT	PF13813	AT1G34490.1, AT1G34500.1, AT1G34520.1, AT3G51970.1, AT5G51420.1, AT5G55320.1, AT5G55330.1, AT5G55340.1, AT5G55350.1, AT5G55360.1, AT5G55370.1, AT5G55380.1
BnaA10G0113900ZS	Fatty Acid Elongation & Wax Biosynthesis, Unknown	WS, ACAT	WS, ACAT	PF13813,PF03062	AT1G34490.1, AT1G34500.1, AT1G34520.1, AT3G51970.1, AT5G51420.1, AT5G55320.1, AT5G55330.1, AT5G55340.1, AT5G55350.1, AT5G55360.1, AT5G55370.1, AT5G55380.1
BnaC09G0376500ZS	Fatty Acid Elongation & Wax Biosynthesis, Unknown	WS, ACAT	WS, ACAT	PF13813	AT1G34490.1, AT1G34500.1, AT1G34520.1, AT3G51970.1, AT5G51420.1, AT5G55320.1, AT5G55330.1, AT5G55340.1, AT5G55350.1, AT5G55360.1, AT5G55370.1, AT5G55380.1
BnaA10G0114000ZS	Fatty Acid Elongation & Wax Biosynthesis, Unknown	WS, ACAT	WS, ACAT	PF13813,PF03062	AT1G34490.1, AT1G34500.1, AT1G34520.1, AT3G51970.1, AT5G51420.1, AT5G55320.1, AT5G55330.1, AT5G55340.1, AT5G55350.1, AT5G55360.1, AT5G55370.1, AT5G55380.1
BnaA03G0121800ZS	Fatty Acid Elongation & Wax Biosynthesis, Unknown	WS, ACAT	WS, ACAT	PF13813,PF03062	AT1G34490.1, AT1G34500.1, AT1G34520.1, AT3G51970.1, AT5G51420.1, AT5G55320.1, AT5G55330.1, AT5G55340.1, AT5G55350.1, AT5G55360.1, AT5G55370.1, AT5G55380.1
BnaA02G0128100ZS	Fatty Acid Elongation & Wax Biosynthesis, Unknown	WS, ACAT	WS, ACAT	PF13813	AT1G34490.1, AT1G34500.1, AT1G34520.1, AT3G51970.1, AT5G51420.1, AT5G55320.1, AT5G55330.1, AT5G55340.1, AT5G55350.1, AT5G55360.1, AT5G55370.1, AT5G55380.1
BnaC03G0141300ZS	Fatty Acid Elongation & Wax Biosynthesis, Unknown	WS, ACAT	WS, ACAT	PF13813,PF03062	AT1G34490.1, AT1G34500.1, AT1G34520.1, AT3G51970.1, AT5G51420.1, AT5G55320.1, AT5G55330.1, AT5G55340.1, AT5G55350.1, AT5G55360.1, AT5G55370.1, AT5G55380.1
BnaC02G0160000ZS	Fatty Acid Elongation & Wax Biosynthesis, Unknown	WS, ACAT	WS, ACAT	PF13813	AT1G34490.1, AT1G34500.1, AT1G34520.1, AT3G51970.1, AT5G51420.1, AT5G55320.1, AT5G55330.1, AT5G55340.1, AT5G55350.1, AT5G55360.1, AT5G55370.1, AT5G55380.1
BnaA03G0121900ZS	Fatty Acid Elongation & Wax Biosynthesis, Unknown	WS, ACAT	WS, ACAT	PF13813	AT1G34490.1, AT1G34500.1, AT1G34520.1, AT3G51970.1, AT5G51420.1, AT5G55320.1, AT5G55330.1, AT5G55340.1, AT5G55350.1, AT5G55360.1, AT5G55370.1, AT5G55380.1
BnaA02G0128200ZS	Fatty Acid Elongation & Wax Biosynthesis, Unknown	WS, ACAT	WS, ACAT	PF13813	AT1G34490.1, AT1G34500.1, AT1G34520.1, AT3G51970.1, AT5G51420.1, AT5G55320.1, AT5G55330.1, AT5G55340.1, AT5G55350.1, AT5G55360.1, AT5G55370.1, AT5G55380.1
BnaA09G0264600ZS	Fatty Acid Elongation & Wax Biosynthesis	WS	WS	PF13813,PF03062	AT1G34490.1, AT1G34500.1, AT1G34520.1, AT3G51970.1, AT5G51420.1, AT5G55320.1, AT5G55330.1, AT5G55340.1, AT5G55350.1, AT5G55360.1, AT5G55370.1, AT5G55380.1
BnaC09G0312100ZS	Fatty Acid Elongation & Wax Biosynthesis, Unknown	WS, ACAT	WS, ACAT	PF13813,PF03062	AT1G34490.1, AT1G34500.1, AT1G34520.1, AT3G51970.1, AT5G51420.1, AT5G55320.1, AT5G55330.1, AT5G55340.1, AT5G55350.1, AT5G55360.1, AT5G55370.1, AT5G55380.1
BnaA10G0114100ZS	Fatty Acid Elongation & Wax Biosynthesis, Unknown	WS, ACAT	WS, ACAT	PF13813	AT1G34490.1, AT1G34500.1, AT1G34520.1, AT3G51970.1, AT5G51420.1, AT5G55320.1, AT5G55330.1, AT5G55340.1, AT5G55350.1, AT5G55360.1, AT5G55370.1, AT5G55380.1
BnaC02G0159900ZS	Fatty Acid Elongation & Wax Biosynthesis	WS	WS	PF13813	AT1G34490.1, AT1G34500.1, AT1G34520.1, AT3G51970.1, AT5G51420.1, AT5G55320.1, AT5G55330.1, AT5G55340.1, AT5G55350.1, AT5G55360.1, AT5G55370.1, AT5G55380.1
BnaA03G0121700ZS	Fatty Acid Elongation & Wax Biosynthesis, Unknown	WS, ACAT	WS, ACAT	PF13813	AT1G34490.1, AT1G34500.1, AT1G34520.1, AT3G51970.1, AT5G51420.1, AT5G55320.1, AT5G55330.1, AT5G55340.1, AT5G55350.1, AT5G55360.1, AT5G55370.1, AT5G55380.1
BnaC03G0141100ZS	Fatty Acid Elongation & Wax Biosynthesis, Unknown	WS, ACAT	WS, ACAT	PF13813	AT1G34490.1, AT1G34500.1, AT1G34520.1, AT3G51970.1, AT5G51420.1, AT5G55320.1, AT5G55330.1, AT5G55340.1, AT5G55350.1, AT5G55360.1, AT5G55370.1, AT5G55380.1
BnaC02G0159500ZS	Fatty Acid Elongation & Wax Biosynthesis, Unknown	WS, ACAT	WS, ACAT	PF13813	AT1G34490.1, AT1G34500.1, AT1G34520.1, AT3G51970.1, AT5G51420.1, AT5G55320.1, AT5G55330.1, AT5G55340.1, AT5G55350.1, AT5G55360.1, AT5G55370.1, AT5G55380.1
BnaC03G0141400ZS	Fatty Acid Elongation & Wax Biosynthesis	WS	WS	PF13813	AT1G34490.1, AT1G34500.1, AT1G34520.1, AT3G51970.1, AT5G51420.1, AT5G55320.1, AT5G55330.1, AT5G55340.1, AT5G55350.1, AT5G55360.1, AT5G55370.1, AT5G55380.1
BnaA02G0128000ZS	Fatty Acid Elongation & Wax Biosynthesis, Unknown	WS, ACAT	WS, ACAT	PF13813	AT1G34490.1, AT1G34500.1, AT1G34520.1, AT3G51970.1, AT5G51420.1, AT5G55320.1, AT5G55330.1, AT5G55340.1, AT5G55350.1, AT5G55360.1, AT5G55370.1, AT5G55380.1
BnaC08G0421000ZS	Fatty Acid Elongation & Wax Biosynthesis, Unknown	WS, ACAT	WS, ACAT	PF13813,PF03062	AT1G34490.1, AT1G34500.1, AT1G34520.1, AT3G51970.1, AT5G51420.1, AT5G55320.1, AT5G55330.1, AT5G55340.1, AT5G55350.1, AT5G55360.1, AT5G55370.1, AT5G55380.1
BnaC08G0321900ZS	Fatty Acid Elongation & Wax Biosynthesis, Unknown	WS, ACAT	WS, ACAT	PF13813	AT1G34490.1, AT1G34500.1, AT1G34520.1, AT3G51970.1, AT5G51420.1, AT5G55320.1, AT5G55330.1, AT5G55340.1, AT5G55350.1, AT5G55360.1, AT5G55370.1, AT5G55380.1
BnaA09G0484400ZS	Fatty Acid Elongation & Wax Biosynthesis, Unknown	WS, ACAT	WS, ACAT	PF13813	AT1G34490.1, AT1G34500.1, AT1G34520.1, AT3G51970.1, AT5G51420.1, AT5G55320.1, AT5G55330.1, AT5G55340.1, AT5G55350.1, AT5G55360.1, AT5G55370.1, AT5G55380.1
BnaC06G0097700ZS	Fatty Acid Elongation & Wax Biosynthesis	LTP	LTP	PF14368	AT1G36150.1
BnaC08G0093600ZS	Fatty Acid Elongation & Wax Biosynthesis	LTP	LTP	PF14368	AT1G36150.1
BnaC07G0544200ZS	Fatty Acid Elongation & Wax Biosynthesis	"CYP450, 96A", "CYP450, 96A;SADH"	"CYP450, 96A", "CYP450, 96A;SADH"	PF00067	AT1G47620.1, AT1G57750.1, AT1G65340.1, AT2G21910.1, AT2G23180.1, AT4G32170.1, AT4G39480.1, AT4G39490.1, AT4G39500.1, AT4G39510.1, AT5G02900.1, AT5G51900.1, AT5G52320.1
BnaC01G0005900ZS	Fatty Acid Elongation & Wax Biosynthesis	"CYP450, 96A", "CYP450, 96A;SADH"	"CYP450, 96A", "CYP450, 96A;SADH"	PF00067	AT1G47620.1, AT1G57750.1, AT1G65340.1, AT2G21910.1, AT2G23180.1, AT4G32170.1, AT4G39480.1, AT4G39490.1, AT4G39500.1, AT4G39510.1, AT5G02900.1, AT5G51900.1, AT5G52320.1
BnaC07G0544100ZS	Fatty Acid Elongation & Wax Biosynthesis	"CYP450, 96A", "CYP450, 96A;SADH"	"CYP450, 96A", "CYP450, 96A;SADH"	PF00067	AT1G47620.1, AT1G57750.1, AT1G65340.1, AT2G21910.1, AT2G23180.1, AT4G32170.1, AT4G39480.1, AT4G39490.1, AT4G39500.1, AT4G39510.1, AT5G02900.1, AT5G51900.1, AT5G52320.1
BnaA06G0447100ZS	Fatty Acid Elongation & Wax Biosynthesis	"CYP450, 96A", "CYP450, 96A;SADH"	"CYP450, 96A", "CYP450, 96A;SADH"	PF00067	AT1G47620.1, AT1G57750.1, AT1G65340.1, AT2G21910.1, AT2G23180.1, AT4G32170.1, AT4G39480.1, AT4G39490.1, AT4G39500.1, AT4G39510.1, AT5G02900.1, AT5G51900.1, AT5G52320.1
BnaA08G0085500ZS	Fatty Acid Elongation & Wax Biosynthesis	"CYP450, 96A", "CYP450, 96A;SADH"	"CYP450, 96A", "CYP450, 96A;SADH"	PF00067	AT1G47620.1, AT1G57750.1, AT1G65340.1, AT2G21910.1, AT2G23180.1, AT4G32170.1, AT4G39480.1, AT4G39490.1, AT4G39500.1, AT4G39510.1, AT5G02900.1, AT5G51900.1, AT5G52320.1
BnaC08G0122300ZS	Fatty Acid Elongation & Wax Biosynthesis	"CYP450, 96A", "CYP450, 96A;SADH"	"CYP450, 96A", "CYP450, 96A;SADH"	PF00067	AT1G47620.1, AT1G57750.1, AT1G65340.1, AT2G21910.1, AT2G23180.1, AT4G32170.1, AT4G39480.1, AT4G39490.1, AT4G39500.1, AT4G39510.1, AT5G02900.1, AT5G51900.1, AT5G52320.1
BnaA06G0447200ZS	Fatty Acid Elongation & Wax Biosynthesis	"CYP450, 96A", "CYP450, 96A;SADH"	"CYP450, 96A", "CYP450, 96A;SADH"	PF00067	AT1G47620.1, AT1G57750.1, AT1G65340.1, AT2G21910.1, AT2G23180.1, AT4G32170.1, AT4G39480.1, AT4G39490.1, AT4G39500.1, AT4G39510.1, AT5G02900.1, AT5G51900.1, AT5G52320.1
BnaA08G0074500ZS	Fatty Acid Elongation & Wax Biosynthesis	"CYP450, 96A", "CYP450, 96A;SADH"	"CYP450, 96A", "CYP450, 96A;SADH"	PF00067	AT1G47620.1, AT1G57750.1, AT1G65340.1, AT2G21910.1, AT2G23180.1, AT4G32170.1, AT4G39480.1, AT4G39490.1, AT4G39500.1, AT4G39510.1, AT5G02900.1, AT5G51900.1, AT5G52320.1
BnaC09G0199300ZS	Fatty Acid Elongation & Wax Biosynthesis	"CYP450, 96A", "CYP450, 96A;SADH"	"CYP450, 96A", "CYP450, 96A;SADH"	PF00067	AT1G47620.1, AT1G57750.1, AT1G65340.1, AT2G21910.1, AT2G23180.1, AT4G32170.1, AT4G39480.1, AT4G39490.1, AT4G39500.1, AT4G39510.1, AT5G02900.1, AT5G51900.1, AT5G52320.1
BnaC09G0200300ZS	Fatty Acid Elongation & Wax Biosynthesis	"CYP450, 96A", "CYP450, 96A;SADH"	"CYP450, 96A", "CYP450, 96A;SADH"	PF00067	AT1G47620.1, AT1G57750.1, AT1G65340.1, AT2G21910.1, AT2G23180.1, AT4G32170.1, AT4G39480.1, AT4G39490.1, AT4G39500.1, AT4G39510.1, AT5G02900.1, AT5G51900.1, AT5G52320.1
BnaC09G0200100ZS	Fatty Acid Elongation & Wax Biosynthesis	"CYP450, 96A", "CYP450, 96A;SADH"	"CYP450, 96A", "CYP450, 96A;SADH"	PF00067	AT1G47620.1, AT1G57750.1, AT1G65340.1, AT2G21910.1, AT2G23180.1, AT4G32170.1, AT4G39480.1, AT4G39490.1, AT4G39500.1, AT4G39510.1, AT5G02900.1, AT5G51900.1, AT5G52320.1
BnaC09G0199400ZS	Fatty Acid Elongation & Wax Biosynthesis	"CYP450, 96A", "CYP450, 96A;SADH"	"CYP450, 96A", "CYP450, 96A;SADH"	PF00067	AT1G47620.1, AT1G57750.1, AT1G65340.1, AT2G21910.1, AT2G23180.1, AT4G32170.1, AT4G39480.1, AT4G39490.1, AT4G39500.1, AT4G39510.1, AT5G02900.1, AT5G51900.1, AT5G52320.1
BnaC09G0199200ZS	Fatty Acid Elongation & Wax Biosynthesis	"CYP450, 96A", "CYP450, 96A;SADH"	"CYP450, 96A", "CYP450, 96A;SADH"	PF00067	AT1G47620.1, AT1G57750.1, AT1G65340.1, AT2G21910.1, AT2G23180.1, AT4G32170.1, AT4G39480.1, AT4G39490.1, AT4G39500.1, AT4G39510.1, AT5G02900.1, AT5G51900.1, AT5G52320.1
BnaA05G0172200ZS	Fatty Acid Elongation & Wax Biosynthesis	ABC	ABC	PF01061,PF00005,PF13304,PF13481,PF13191	AT1G51460.1, AT1G51500.1, AT3G21090.1
BnaC05G0376900ZS	Fatty Acid Elongation & Wax Biosynthesis	ABC	ABC	PF01061,PF00005,PF13304,PF13481,PF13191	AT1G51460.1, AT1G51500.1, AT3G21090.1
BnaC03G0797500ZS	Fatty Acid Elongation & Wax Biosynthesis	ABC	ABC	PF01061,PF00005,PF13304	AT1G53270.1
BnaA08G0015200ZS	Fatty Acid Elongation & Wax Biosynthesis	ABC	ABC	PF01061,PF00005,PF13304	AT1G53270.1
BnaA05G0161500ZS	Fatty Acid Elongation & Wax Biosynthesis	ABC	ABC	PF00005,PF01061	AT1G53390.1, AT2G37010.1, AT5G60740.1
BnaC06G0077500ZS	Fatty Acid Elongation & Wax Biosynthesis	ABC	ABC	PF00005,PF01061	AT1G53390.1, AT2G37010.1, AT5G60740.1
BnaA09G0183400ZS	Fatty Acid Elongation & Wax Biosynthesis	phytyl ester synthase	phytyl ester synthase	PF12697,PF03982,PF12695	AT1G54570.1
BnaC09G0208500ZS	Fatty Acid Elongation & Wax Biosynthesis	phytyl ester synthase	phytyl ester synthase	PF12697,PF03982,PF12695	AT1G54570.1
BnaA08G0007000ZS	Fatty Acid Elongation & Wax Biosynthesis	LTP	LTP	PF14368,PF00234	AT1G55260.1
BnaC03G0809300ZS	Fatty Acid Elongation & Wax Biosynthesis	LTP	LTP	PF14368,PF00234	AT1G55260.1
BnaC06G0086300ZS	Fatty Acid Elongation & Wax Biosynthesis	LTP	LTP	PF14368,PF00234	AT1G55260.1
BnaA06G0005500ZS	Fatty Acid Elongation & Wax Biosynthesis	LTP	LTP	PF14368,PF00234	AT1G55260.1
BnaC09G0199600ZS	Fatty Acid Elongation & Wax Biosynthesis	"CYP450, 96A;SADH", "CYP450, 96A"	"CYP450, 96A;SADH", "CYP450, 96A"	PF00067	AT1G47620.1, AT1G57750.1, AT1G65340.1, AT2G21910.1, AT2G23180.1, AT4G32170.1, AT4G39480.1, AT4G39490.1, AT4G39500.1, AT4G39510.1, AT5G02900.1, AT5G51900.1, AT5G52320.1
BnaC09G0167500ZS	Fatty Acid Elongation & Wax Biosynthesis	LTP	LTP	PF14368	AT1G62790.1
BnaA09G0153100ZS	Fatty Acid Elongation & Wax Biosynthesis	LTP	LTP	PF14368	AT1G62790.1
BnaC04G0247900ZS	Fatty Acid Elongation & Wax Biosynthesis	LTP	LTP	PF14368	AT1G62790.1
BnaC02G0206800ZS	Fatty Acid Elongation & Wax Biosynthesis	LTP	LTP	PF14368	AT1G48750.1, AT1G66850.1, AT3G18280.1, AT5G38160.1, AT5G38170.1
BnaA02G0161700ZS	Fatty Acid Elongation & Wax Biosynthesis	LTP	LTP	PF14368	AT1G48750.1, AT1G66850.1, AT3G18280.1, AT5G38160.1, AT5G38170.1
BnaA07G0289900ZS	Fatty Acid Elongation & Wax Biosynthesis	LTP	LTP	PF14368	AT1G48750.1, AT1G66850.1, AT3G18280.1, AT5G38160.1, AT5G38170.1
BnaA05G0183300ZS	Fatty Acid Elongation & Wax Biosynthesis	LTP	LTP	PF14368	AT1G48750.1, AT1G66850.1, AT3G18280.1, AT5G38160.1, AT5G38170.1
BnaC05G0311800ZS	Fatty Acid Elongation & Wax Biosynthesis	LTP	LTP	PF14368	AT1G48750.1, AT1G66850.1, AT3G18280.1, AT5G38160.1, AT5G38170.1
BnaC01G0406200ZS	Fatty Acid Elongation & Wax Biosynthesis	LTP	LTP	PF14368	AT1G48750.1, AT1G66850.1, AT3G18280.1, AT5G38160.1, AT5G38170.1
BnaA01G0328000ZS	Fatty Acid Elongation & Wax Biosynthesis	LTP	LTP	PF14368	AT1G48750.1, AT1G66850.1, AT3G18280.1, AT5G38160.1, AT5G38170.1
BnaA01G0328700ZS	Fatty Acid Elongation & Wax Biosynthesis	LTP	LTP	PF14368	AT1G48750.1, AT1G66850.1, AT3G18280.1, AT5G38160.1, AT5G38170.1
BnaC02G0257000ZS	Fatty Acid Elongation & Wax Biosynthesis	KCS	KCS	PF08392,PF08541,PF02797	AT1G71160.1
BnaA02G0193200ZS	Fatty Acid Elongation & Wax Biosynthesis	KCS	KCS	PF08392,PF08541,PF02797	AT1G71160.1
BnaC06G0296800ZS	Fatty Acid Elongation & Wax Biosynthesis	KCS	KCS	PF08392,PF08541,PF02797	AT1G71160.1
BnaA07G0265100ZS	Fatty Acid Elongation & Wax Biosynthesis	KCS	KCS	PF08392,PF08541,PF02797	AT1G71160.1
BnaC06G0385900ZS	Fatty Acid Elongation & Wax Biosynthesis	ABC	ABC	PF01061,PF00005,PF12698,PF13304	AT1G71960.1
BnaA07G0329600ZS	Fatty Acid Elongation & Wax Biosynthesis	ABC	ABC	PF01061,PF00005,PF12698,PF13304	AT1G71960.1
BnaC02G0261200ZS	Fatty Acid Elongation & Wax Biosynthesis	ABC	ABC	PF01061,PF00005,PF12698,PF13304,PF12846	AT1G71960.1
BnaA02G0196600ZS	Fatty Acid Elongation & Wax Biosynthesis	ABC	ABC	PF01061,PF00005,PF12698,PF13304	AT1G71960.1
BnaA07G0261700ZS	Fatty Acid Elongation & Wax Biosynthesis	ABC	ABC	PF01061,PF00005,PF12698,PF13304	AT1G71960.1
BnaC06G0292300ZS	Fatty Acid Elongation & Wax Biosynthesis	ABC	ABC	PF01061,PF00005,PF12698,PF13304	AT1G71960.1
BnaC02G0262500ZS	Fatty Acid Elongation & Wax Biosynthesis	WSD	WSD	PF06974,PF03007	AT1G72110.1
BnaA02G0197500ZS	Fatty Acid Elongation & Wax Biosynthesis	WSD	WSD	PF06974,PF03007	AT1G72110.1
BnaC02G0262800ZS	Fatty Acid Elongation & Wax Biosynthesis	WSD	WSD	PF06974,PF03007	AT1G72110.1
BnaA07G0339300ZS	Fatty Acid Elongation & Wax Biosynthesis	LTP	LTP	PF14368,PF00234	AT1G73550.1, AT1G73560.1
BnaC06G0398900ZS	Fatty Acid Elongation & Wax Biosynthesis	LTP	LTP	PF14368,PF00234	AT1G73550.1, AT1G73560.1
BnaA07G0255300ZS	Fatty Acid Elongation & Wax Biosynthesis	LTP	LTP	PF14368	AT1G73550.1, AT1G73560.1
BnaA02G0208500ZS	Fatty Acid Elongation & Wax Biosynthesis	LTP	LTP	PF14368	AT1G73780.1
BnaC02G0279000ZS	Fatty Acid Elongation & Wax Biosynthesis	LTP	LTP	PF14368	AT1G73780.1
BnaC06G0401300ZS	Fatty Acid Elongation & Wax Biosynthesis	LTP	LTP	PF14368	AT1G73780.1
BnaC06G0402400ZS	Fatty Acid Elongation & Wax Biosynthesis	LTP	LTP	PF14368,PF00234	AT1G73890.1
BnaA07G0342200ZS	Fatty Acid Elongation & Wax Biosynthesis	LTP	LTP	PF14368,PF00234	AT1G73890.1
BnaA02G0208800ZS	Fatty Acid Elongation & Wax Biosynthesis	LTP	LTP	PF14368,PF00234	AT1G73890.1
BnaA06G0126300ZS	Fatty Acid Elongation & Wax Biosynthesis	LTP	LTP	PF14368,PF00234	AT1G73890.1
BnaC05G0154500ZS	Fatty Acid Elongation & Wax Biosynthesis	LTP	LTP	PF14368,PF00234	AT1G73890.1
BnaC02G0279500ZS	Fatty Acid Elongation & Wax Biosynthesis	LTP	LTP	PF14368,PF00234	AT1G73890.1
BnaC02G0424900ZS	Fatty Acid Elongation & Wax Biosynthesis	ABC	ABC	PF01061,PF00005,PF13304	AT2G01320.3
BnaA02G0313800ZS	Fatty Acid Elongation & Wax Biosynthesis	ABC	ABC	PF01061,PF00005,PF13304	AT2G01320.3
BnaA03G0391400ZS	Fatty Acid Elongation & Wax Biosynthesis	ABC	ABC	PF01061,PF00005,PF13304	AT2G13610.1
BnaC03G0484500ZS	Fatty Acid Elongation & Wax Biosynthesis	ABC	ABC	PF01061,PF00005,PF13304	AT2G13610.1
BnaC03G0485200ZS	Fatty Acid Elongation & Wax Biosynthesis	LTP	LTP	PF14368,PF00234	AT2G13820.1, AT5G64080.1
BnaA03G0392100ZS	Fatty Acid Elongation & Wax Biosynthesis	LTP	LTP	PF14368,PF00234	AT2G13820.1, AT5G64080.1
BnaC02G0540400ZS	Fatty Acid Elongation & Wax Biosynthesis	LTP	LTP	PF14368,PF00234	AT2G13820.1, AT5G64080.1
BnaC03G0534800ZS	Fatty Acid Elongation & Wax Biosynthesis	LTP	LTP	PF14368,PF00234	AT2G13820.1, AT5G64080.1
BnaA06G0292000ZS	Fatty Acid Elongation & Wax Biosynthesis	LTP	LTP	PF14368,PF00234	AT2G13820.1, AT5G64080.1
BnaA02G0407100ZS	Fatty Acid Elongation & Wax Biosynthesis	LTP	LTP	PF14368,PF00234	AT2G13820.1, AT5G64080.1
BnaA02G0031300ZS	Fatty Acid Elongation & Wax Biosynthesis	LTP	LTP	PF14368,PF00234	AT2G13820.1, AT5G64080.1
BnaC02G0034600ZS	Fatty Acid Elongation & Wax Biosynthesis	LTP	LTP	PF14368,PF00234	AT2G13820.1, AT5G64080.1
BnaC03G0380700ZS	Fatty Acid Elongation & Wax Biosynthesis	LTP	LTP	PF00234,PF14368	AT2G15050.1, AT2G38530.1, AT2G38540.1, AT3G08770.2, AT3G51590.1, AT3G51600.1, AT5G01870.1, AT5G59310.1, AT5G59320.1, AT5G59330.1
BnaA03G0317500ZS	Fatty Acid Elongation & Wax Biosynthesis	LTP	LTP	PF00234,PF14368	AT2G15050.1, AT2G38530.1, AT2G38540.1, AT3G08770.2, AT3G51590.1, AT3G51600.1, AT5G01870.1, AT5G59310.1, AT5G59320.1, AT5G59330.1
BnaA03G0317300ZS	Fatty Acid Elongation & Wax Biosynthesis	LTP	LTP	PF00234,PF14368	AT2G15050.1, AT2G38530.1, AT2G38540.1, AT3G08770.2, AT3G51590.1, AT3G51600.1, AT5G01870.1, AT5G59310.1, AT5G59320.1, AT5G59330.1
BnaA05G0450600ZS	Fatty Acid Elongation & Wax Biosynthesis	LTP	LTP	PF00234,PF14368	AT2G15050.1, AT2G38530.1, AT2G38540.1, AT3G08770.2, AT3G51590.1, AT3G51600.1, AT5G01870.1, AT5G59310.1, AT5G59320.1, AT5G59330.1
BnaC05G0508700ZS	Fatty Acid Elongation & Wax Biosynthesis	LTP	LTP	PF00234,PF14368	AT2G15050.1, AT2G38530.1, AT2G38540.1, AT3G08770.2, AT3G51590.1, AT3G51600.1, AT5G01870.1, AT5G59310.1, AT5G59320.1, AT5G59330.1
BnaC07G0513200ZS	Fatty Acid Elongation & Wax Biosynthesis	LTP	LTP	PF00234,PF14368	AT2G15050.1, AT2G38530.1, AT2G38540.1, AT3G08770.2, AT3G51590.1, AT3G51600.1, AT5G01870.1, AT5G59310.1, AT5G59320.1, AT5G59330.1
BnaA03G0536300ZS	Fatty Acid Elongation & Wax Biosynthesis	LTP	LTP	PF00234,PF14368	AT2G15050.1, AT2G38530.1, AT2G38540.1, AT3G08770.2, AT3G51590.1, AT3G51600.1, AT5G01870.1, AT5G59310.1, AT5G59320.1, AT5G59330.1
BnaA07G0043200ZS	Fatty Acid Elongation & Wax Biosynthesis	KCS	KCS	PF08392,PF08541,PF02797	AT2G15090.1, AT4G34250.1
BnaC07G0065500ZS	Fatty Acid Elongation & Wax Biosynthesis, Fatty Acid Elongation & Wax Biosynthesis;Suberin Synthesis & Transport 1	KCS	KCS	PF08392,PF08541,PF02797	AT1G19440.1, AT2G16280.1, AT4G34510.1
BnaC08G0462700ZS	Fatty Acid Elongation & Wax Biosynthesis, Fatty Acid Elongation & Wax Biosynthesis;Suberin Synthesis & Transport 1	KCS	KCS	PF08392,PF08541,PF02797	AT1G19440.1, AT2G16280.1, AT4G34510.1
BnaA09G0609000ZS	Fatty Acid Elongation & Wax Biosynthesis, Fatty Acid Elongation & Wax Biosynthesis;Suberin Synthesis & Transport 1	KCS	KCS	PF08392,PF08541,PF02797	AT1G19440.1, AT2G16280.1, AT4G34510.1
BnaC05G0163900ZS	Fatty Acid Elongation & Wax Biosynthesis, Fatty Acid Elongation & Wax Biosynthesis;Suberin Synthesis & Transport 1	KCS	KCS	PF08392,PF08541,PF02797	AT1G19440.1, AT2G16280.1, AT4G34510.1
BnaA08G0134800ZS	Fatty Acid Elongation & Wax Biosynthesis, Fatty Acid Elongation & Wax Biosynthesis;Suberin Synthesis & Transport 1	KCS	KCS	PF08392,PF08541,PF02797	AT1G19440.1, AT2G16280.1, AT4G34510.1
BnaC03G0746000ZS	Fatty Acid Elongation & Wax Biosynthesis, Fatty Acid Elongation & Wax Biosynthesis;Suberin Synthesis & Transport 1	KCS	KCS	PF08392,PF08541,PF02797	AT1G19440.1, AT2G16280.1, AT4G34510.1
BnaA09G0116900ZS	Fatty Acid Elongation & Wax Biosynthesis	LTP	LTP	PF00234,PF14368	AT2G18370.1
BnaC09G0120600ZS	Fatty Acid Elongation & Wax Biosynthesis	LTP	LTP	PF00234,PF14368	AT2G18370.1
BnaC08G0439200ZS	Fatty Acid Elongation & Wax Biosynthesis	"CYP450, 96A"	"CYP450, 96A"	PF00067	AT1G47620.1, AT1G57750.1, AT1G65340.1, AT2G21910.1, AT2G23180.1, AT4G32170.1, AT4G39480.1, AT4G39490.1, AT4G39500.1, AT4G39510.1, AT5G02900.1, AT5G51900.1, AT5G52320.1
BnaC04G0471200ZS	Fatty Acid Elongation & Wax Biosynthesis	KCS	KCS	PF08392,PF08541,PF02797	AT2G26250.1
BnaA04G0173100ZS	Fatty Acid Elongation & Wax Biosynthesis	KCS	KCS	PF08392,PF08541,PF02797	AT2G26250.1
BnaA09G0572100ZS	Fatty Acid Elongation & Wax Biosynthesis	KCS	KCS	PF08392,PF08541,PF02797	AT2G26250.1
BnaA10G0279300ZS	Fatty Acid Elongation & Wax Biosynthesis, Fatty Acid Elongation & Wax Biosynthesis;Suberin Synthesis & Transport 1	KCS	KCS	PF08392,PF08541,PF02797	AT1G04220.1, AT2G26640.1, AT5G43760.1
BnaC09G0597100ZS	Fatty Acid Elongation & Wax Biosynthesis, Fatty Acid Elongation & Wax Biosynthesis;Suberin Synthesis & Transport 1	KCS	KCS	PF08392,PF08541,PF02797	AT1G04220.1, AT2G26640.1, AT5G43760.1
BnaA06G0440600ZS	Fatty Acid Elongation & Wax Biosynthesis, Fatty Acid Elongation & Wax Biosynthesis;Suberin Synthesis & Transport 1	KCS	KCS	PF08392,PF08541,PF02797	AT1G04220.1, AT2G26640.1, AT5G43760.1
BnaC05G0025600ZS	Fatty Acid Elongation & Wax Biosynthesis, Fatty Acid Elongation & Wax Biosynthesis;Suberin Synthesis & Transport 1	KCS	KCS	PF08392,PF08541,PF02797	AT1G04220.1, AT2G26640.1, AT5G43760.1
BnaA10G0024400ZS	Fatty Acid Elongation & Wax Biosynthesis, Fatty Acid Elongation & Wax Biosynthesis;Suberin Synthesis & Transport 1	KCS	KCS	PF08392,PF08541,PF02797	AT1G04220.1, AT2G26640.1, AT5G43760.1
BnaA07G0153600ZS	Fatty Acid Elongation & Wax Biosynthesis	LTP	LTP	PF14368	AT2G27130.1, AT3G43720.1
BnaC04G0208600ZS	Fatty Acid Elongation & Wax Biosynthesis	LTP	LTP	PF14368,PF00234	AT2G27130.1, AT3G43720.1
BnaC01G0312000ZS	Fatty Acid Elongation & Wax Biosynthesis	LTP	LTP	PF14368,PF00234	AT2G27130.1, AT3G43720.1
BnaA01G0250300ZS	Fatty Acid Elongation & Wax Biosynthesis	LTP	LTP	PF14368,PF00234	AT2G27130.1, AT3G43720.1
BnaA07G0158300ZS	Fatty Acid Elongation & Wax Biosynthesis	ABC	ABC	PF01061,PF00005	AT2G28070.1
BnaC04G0202000ZS	Fatty Acid Elongation & Wax Biosynthesis	ABC	ABC	PF01061,PF00005	AT2G28070.1
BnaC04G0480900ZS	Fatty Acid Elongation & Wax Biosynthesis	ABC	ABC	PF01061,PF00005	AT2G28070.1
BnaC04G0554800ZS	Fatty Acid Elongation & Wax Biosynthesis, Fatty Acid Elongation & Wax Biosynthesis;Suberin Synthesis & Transport 3	ABC	ABC	PF01061,PF00005,PF13191,PF12698,PF13555,PF13304	AT2G37360.1, AT2G39350.1, AT3G53510.1, AT3G55090.1, AT5G13580.1
BnaA04G0239700ZS	Fatty Acid Elongation & Wax Biosynthesis, Fatty Acid Elongation & Wax Biosynthesis;Suberin Synthesis & Transport 3	ABC	ABC	PF01061,PF00005,PF13191,PF12698,PF13555,PF13304	AT2G37360.1, AT2G39350.1, AT3G53510.1, AT3G55090.1, AT5G13580.1
BnaA10G0220700ZS	Fatty Acid Elongation & Wax Biosynthesis, Fatty Acid Elongation & Wax Biosynthesis;Suberin Synthesis & Transport 3	ABC	ABC	PF01061,PF00005,PF13191,PF13304,PF13555	AT2G37360.1, AT2G39350.1, AT3G53510.1, AT3G55090.1, AT5G13580.1
BnaA05G0066800ZS	Fatty Acid Elongation & Wax Biosynthesis, Fatty Acid Elongation & Wax Biosynthesis;Suberin Synthesis & Transport 3	ABC	ABC	PF01061,PF00005,PF13555,PF13191,PF13304,PF12698	AT2G37360.1, AT2G39350.1, AT3G53510.1, AT3G55090.1, AT5G13580.1
BnaC04G0075400ZS	Fatty Acid Elongation & Wax Biosynthesis, Fatty Acid Elongation & Wax Biosynthesis;Suberin Synthesis & Transport 3	ABC	ABC	PF01061,PF00005,PF12698,PF13191,PF13555,PF13304	AT2G37360.1, AT2G39350.1, AT3G53510.1, AT3G55090.1, AT5G13580.1
BnaC04G0089300ZS	Fatty Acid Elongation & Wax Biosynthesis	CER1	CER1	PF12076,PF04116	AT2G37700.1
BnaA05G0076700ZS	Fatty Acid Elongation & Wax Biosynthesis	CER1	CER1	PF12076,PF04116	AT2G37700.1
BnaA04G0243400ZS	Fatty Acid Elongation & Wax Biosynthesis	LTP	LTP	PF14368	AT2G37870.1
BnaC04G0558300ZS	Fatty Acid Elongation & Wax Biosynthesis	LTP	LTP	PF14368	AT2G37870.1
BnaC04G0088000ZS	Fatty Acid Elongation & Wax Biosynthesis	LTP	LTP	PF14368	AT2G37870.1
BnaA05G0075700ZS	Fatty Acid Elongation & Wax Biosynthesis	LTP	LTP	PF14368	AT2G37870.1
BnaC04G0080200ZS	Fatty Acid Elongation & Wax Biosynthesis	LTP	LTP	PF00234	AT2G15050.1, AT2G38530.1, AT2G38540.1, AT3G08770.2, AT3G51590.1, AT3G51600.1, AT5G01870.1, AT5G59310.1, AT5G59320.1, AT5G59330.1
BnaA09G0481200ZS	Fatty Acid Elongation & Wax Biosynthesis	LTP	LTP	PF00234	AT2G15050.1, AT2G38530.1, AT2G38540.1, AT3G08770.2, AT3G51590.1, AT3G51600.1, AT5G01870.1, AT5G59310.1, AT5G59320.1, AT5G59330.1
BnaC08G0317800ZS	Fatty Acid Elongation & Wax Biosynthesis	LTP	LTP	PF00234	AT2G15050.1, AT2G38530.1, AT2G38540.1, AT3G08770.2, AT3G51590.1, AT3G51600.1, AT5G01870.1, AT5G59310.1, AT5G59320.1, AT5G59330.1
BnaC07G0394000ZS	Fatty Acid Elongation & Wax Biosynthesis	LTP	LTP	PF00234	AT2G15050.1, AT2G38530.1, AT2G38540.1, AT3G08770.2, AT3G51590.1, AT3G51600.1, AT5G01870.1, AT5G59310.1, AT5G59320.1, AT5G59330.1
BnaC01G0259200ZS	Fatty Acid Elongation & Wax Biosynthesis	LTP	LTP	PF00234	AT2G15050.1, AT2G38530.1, AT2G38540.1, AT3G08770.2, AT3G51590.1, AT3G51600.1, AT5G01870.1, AT5G59310.1, AT5G59320.1, AT5G59330.1
BnaA01G0206200ZS	Fatty Acid Elongation & Wax Biosynthesis	LTP	LTP	PF00234	AT2G15050.1, AT2G38530.1, AT2G38540.1, AT3G08770.2, AT3G51590.1, AT3G51600.1, AT5G01870.1, AT5G59310.1, AT5G59320.1, AT5G59330.1
BnaA03G0139800ZS	Fatty Acid Elongation & Wax Biosynthesis	LTP	LTP	PF00234	AT2G15050.1, AT2G38530.1, AT2G38540.1, AT3G08770.2, AT3G51590.1, AT3G51600.1, AT5G01870.1, AT5G59310.1, AT5G59320.1, AT5G59330.1
BnaC03G0162000ZS	Fatty Acid Elongation & Wax Biosynthesis	LTP	LTP	PF00234	AT2G15050.1, AT2G38530.1, AT2G38540.1, AT3G08770.2, AT3G51590.1, AT3G51600.1, AT5G01870.1, AT5G59310.1, AT5G59320.1, AT5G59330.1
BnaA02G0106000ZS	Fatty Acid Elongation & Wax Biosynthesis	LTP	LTP	PF00234	AT2G15050.1, AT2G38530.1, AT2G38540.1, AT3G08770.2, AT3G51590.1, AT3G51600.1, AT5G01870.1, AT5G59310.1, AT5G59320.1, AT5G59330.1
BnaC02G0128900ZS	Fatty Acid Elongation & Wax Biosynthesis	LTP	LTP	PF00234	AT2G15050.1, AT2G38530.1, AT2G38540.1, AT3G08770.2, AT3G51590.1, AT3G51600.1, AT5G01870.1, AT5G59310.1, AT5G59320.1, AT5G59330.1
BnaC07G0393800ZS	Fatty Acid Elongation & Wax Biosynthesis	LTP	LTP	PF00234	AT2G15050.1, AT2G38530.1, AT2G38540.1, AT3G08770.2, AT3G51590.1, AT3G51600.1, AT5G01870.1, AT5G59310.1, AT5G59320.1, AT5G59330.1
BnaA02G0105900ZS	Fatty Acid Elongation & Wax Biosynthesis	LTP	LTP	PF00234	AT2G15050.1, AT2G38530.1, AT2G38540.1, AT3G08770.2, AT3G51590.1, AT3G51600.1, AT5G01870.1, AT5G59310.1, AT5G59320.1, AT5G59330.1
BnaC02G0128700ZS	Fatty Acid Elongation & Wax Biosynthesis	LTP	LTP	PF00234	AT2G15050.1, AT2G38530.1, AT2G38540.1, AT3G08770.2, AT3G51590.1, AT3G51600.1, AT5G01870.1, AT5G59310.1, AT5G59320.1, AT5G59330.1
BnaC03G0222700ZS	Fatty Acid Elongation & Wax Biosynthesis	WSD	WSD	PF06974,PF03007	AT2G38995.1
BnaC08G0336700ZS	Fatty Acid Elongation & Wax Biosynthesis	ABC	ABC	PF01061,PF00005,PF13191,PF13555	AT2G37360.1, AT2G39350.1, AT3G53510.1, AT3G55090.1, AT5G13580.1
BnaC04G0044200ZS	Fatty Acid Elongation & Wax Biosynthesis	MPK6	MPK6	PF00069,PF07714	AT2G43790.1, AT3G45640.1
BnaA05G0040500ZS	Fatty Acid Elongation & Wax Biosynthesis	MPK6	MPK6	PF00069,PF07714	AT2G43790.1, AT3G45640.1
BnaC03G0251900ZS	Fatty Acid Elongation & Wax Biosynthesis	MPK6	MPK6	PF00069,PF07714	AT2G43790.1, AT3G45640.1
Bnascaffold0349G0000200ZS	Fatty Acid Elongation & Wax Biosynthesis	MPK6	MPK6	PF00069,PF07714	AT2G43790.1, AT3G45640.1
BnaA05G0043900ZS	Fatty Acid Elongation & Wax Biosynthesis	LTP	LTP	PF14368,PF00234	AT2G44290.1, AT2G44300.1
BnaC04G0048500ZS	Fatty Acid Elongation & Wax Biosynthesis	LTP	LTP	PF14368,PF00234	AT2G44290.1, AT2G44300.1
BnaA05G0012000ZS	Fatty Acid Elongation & Wax Biosynthesis	KCS	KCS	PF08392,PF08541,PF02797,PF00195	AT2G46720.1, AT3G10280.1
BnaA09G0052100ZS	Fatty Acid Elongation & Wax Biosynthesis	ATP-CL-&beta;	ATP-CL-&beta;	PF00285,PF00549,PF13607	AT3G06650.1, AT5G49460.1
BnaA02G0367200ZS	Fatty Acid Elongation & Wax Biosynthesis	ATP-CL-&beta;	ATP-CL-&beta;	PF00285,PF00549,PF13607	AT3G06650.1, AT5G49460.1
BnaC09G0038500ZS	Fatty Acid Elongation & Wax Biosynthesis	ATP-CL-&beta;	ATP-CL-&beta;	PF00285,PF00549,PF07716,PF13607	AT3G06650.1, AT5G49460.1
BnaA05G0458000ZS	Fatty Acid Elongation & Wax Biosynthesis	LTP	LTP	PF14368	AT3G07450.1, AT3G52130.1
BnaC05G0516800ZS	Fatty Acid Elongation & Wax Biosynthesis	LTP	LTP	PF14368	AT3G07450.1, AT3G52130.1
BnaA03G0308900ZS	Fatty Acid Elongation & Wax Biosynthesis	LTP	LTP	PF14368	AT3G07450.1, AT3G52130.1
BnaC03G0370500ZS	Fatty Acid Elongation & Wax Biosynthesis	LTP	LTP	PF14368	AT3G07450.1, AT3G52130.1
BnaC07G0397000ZS	Fatty Acid Elongation & Wax Biosynthesis	LTP	LTP	PF14368	AT3G07450.1, AT3G52130.1
BnaA03G0423800ZS	Fatty Acid Elongation & Wax Biosynthesis	LTP	LTP	PF14368	AT3G07450.1, AT3G52130.1
BnaC04G0012500ZS	Fatty Acid Elongation & Wax Biosynthesis	KCS	KCS	PF08392,PF08541,PF02797	AT2G46720.1, AT3G10280.1
BnaA01G0361600ZS	Fatty Acid Elongation & Wax Biosynthesis	ABC	ABC	PF01061,PF00005,PF13304	AT3G13220.1
BnaC01G0451600ZS	Fatty Acid Elongation & Wax Biosynthesis	ABC	ABC	PF01061,PF00005,PF13304	AT3G13220.1
BnaA05G0376100ZS	Fatty Acid Elongation & Wax Biosynthesis	LTP	LTP	PF14368	AT1G48750.1, AT1G66850.1, AT3G18280.1, AT5G38160.1, AT5G38170.1
BnaC05G0418200ZS	Fatty Acid Elongation & Wax Biosynthesis	LTP	LTP	PF14368	AT1G48750.1, AT1G66850.1, AT3G18280.1, AT5G38160.1, AT5G38170.1
BnaA05G0347000ZS	Fatty Acid Elongation & Wax Biosynthesis	ABC	ABC	PF01061,PF00005,PF13304,PF13481	AT1G51460.1, AT1G51500.1, AT3G21090.1
BnaC01G0370600ZS	Fatty Acid Elongation & Wax Biosynthesis	LTP	LTP	PF14368,PF00234	AT3G22600.1, AT4G14815.1
BnaA01G0300300ZS	Fatty Acid Elongation & Wax Biosynthesis	LTP	LTP	PF14368,PF00234	AT3G22600.1, AT4G14815.1
BnaA05G0334600ZS	Fatty Acid Elongation & Wax Biosynthesis	LTP	LTP	PF14368,PF00234	AT3G22600.1, AT4G14815.1
BnaC03G0456100ZS	Fatty Acid Elongation & Wax Biosynthesis	LTP	LTP	PF14368,PF00234	AT3G22600.1, AT4G14815.1
BnaA03G0372900ZS	Fatty Acid Elongation & Wax Biosynthesis	LTP	LTP	PF14368,PF00234	AT3G22600.1, AT4G14815.1
BnaC05G0355700ZS	Fatty Acid Elongation & Wax Biosynthesis	LTP	LTP	PF14368,PF00234	AT3G22600.1, AT4G14815.1
BnaC01G0253400ZS	Fatty Acid Elongation & Wax Biosynthesis	LTP	LTP	PF14368,PF00234	AT3G22600.1, AT4G14815.1
BnaA01G0201800ZS	Fatty Acid Elongation & Wax Biosynthesis	LTP	LTP	PF14368,PF00234	AT3G22600.1, AT4G14815.1
BnaA01G0300200ZS	Fatty Acid Elongation & Wax Biosynthesis, Fatty Acid Elongation & Wax Biosynthesis;Suberin Synthesis & Transport 3	LTP	LTP	PF14368	AT1G05450.2, AT2G48140.1, AT3G22620.1
BnaC05G0355500ZS	Fatty Acid Elongation & Wax Biosynthesis, Fatty Acid Elongation & Wax Biosynthesis;Suberin Synthesis & Transport 3	LTP	LTP	PF14368	AT1G05450.2, AT2G48140.1, AT3G22620.1
BnaC01G0370500ZS	Fatty Acid Elongation & Wax Biosynthesis, Fatty Acid Elongation & Wax Biosynthesis;Suberin Synthesis & Transport 3	LTP	LTP	PF14368	AT1G05450.2, AT2G48140.1, AT3G22620.1
BnaA03G0373000ZS	Fatty Acid Elongation & Wax Biosynthesis, Fatty Acid Elongation & Wax Biosynthesis;Suberin Synthesis & Transport 3	LTP	LTP	PF14368	AT1G05450.2, AT2G48140.1, AT3G22620.1
BnaC03G0456200ZS	Fatty Acid Elongation & Wax Biosynthesis, Fatty Acid Elongation & Wax Biosynthesis;Suberin Synthesis & Transport 3	LTP	LTP	PF14368	AT1G05450.2, AT2G48140.1, AT3G22620.1
BnaC04G0618000ZS	Fatty Acid Elongation & Wax Biosynthesis, Fatty Acid Elongation & Wax Biosynthesis;Suberin Synthesis & Transport 3	LTP	LTP	PF14368	AT1G05450.2, AT2G48140.1, AT3G22620.1
BnaA04G0301300ZS	Fatty Acid Elongation & Wax Biosynthesis, Fatty Acid Elongation & Wax Biosynthesis;Suberin Synthesis & Transport 3	LTP	LTP	PF14368	AT1G05450.2, AT2G48140.1, AT3G22620.1
BnaA09G0680500ZS	Fatty Acid Elongation & Wax Biosynthesis, Fatty Acid Elongation & Wax Biosynthesis;Suberin Synthesis & Transport 3	LTP	LTP	PF14368,PF00234	AT1G05450.2, AT2G48140.1, AT3G22620.1
BnaA07G0073700ZS	Fatty Acid Elongation & Wax Biosynthesis	CER2	CER2	PF02458	AT3G23840.1, AT4G13840.1, AT4G24510.1
BnaC07G0114800ZS	Fatty Acid Elongation & Wax Biosynthesis	CER2	CER2	PF02458	AT3G23840.1, AT4G13840.1, AT4G24510.1
BnaC04G0357800ZS	Fatty Acid Elongation & Wax Biosynthesis	CER2	CER2	PF02458	AT3G23840.1, AT4G13840.1, AT4G24510.1
BnaA04G0073500ZS	Fatty Acid Elongation & Wax Biosynthesis	CER2	CER2	PF02458	AT3G23840.1, AT4G13840.1, AT4G24510.1
BnaC01G0179700ZS	Fatty Acid Elongation & Wax Biosynthesis	CER2	CER2	PF02458,PF15502	AT3G23840.1, AT4G13840.1, AT4G24510.1
BnaA01G0141100ZS	Fatty Acid Elongation & Wax Biosynthesis	CER2	CER2	PF02458	AT3G23840.1, AT4G13840.1, AT4G24510.1
BnaA06G0394500ZS	Fatty Acid Elongation & Wax Biosynthesis	ABC	ABC	PF01061,PF00005,PF13481,PF12698,PF13304	AT3G25620.2
BnaC07G0289200ZS	Fatty Acid Elongation & Wax Biosynthesis	ABC	ABC	PF01061,PF00005,PF12698,PF13304,PF13481	AT3G25620.2
BnaA02G0332100ZS	Fatty Acid Elongation & Wax Biosynthesis	ABC	ABC	PF01061,PF00005,PF13304,PF13481	AT3G25620.2
BnaC02G0456400ZS	Fatty Acid Elongation & Wax Biosynthesis	esterases/lipases/thioesterase	esterases/lipases/thioesterase	PF12697,PF12695,PF03982	AT3G26820.1, AT3G26840.1, AT5G41120.1, AT5G41130.2
BnaC04G0411700ZS	Fatty Acid Elongation & Wax Biosynthesis	esterases/lipases/thioesterase	esterases/lipases/thioesterase	PF12697,PF03982	AT3G26820.1, AT3G26840.1, AT5G41120.1, AT5G41130.2
BnaA07G0176600ZS	Fatty Acid Elongation & Wax Biosynthesis	esterases/lipases/thioesterase	esterases/lipases/thioesterase	PF12697,PF03982	AT3G26820.1, AT3G26840.1, AT5G41120.1, AT5G41130.2
BnaC06G0170500ZS	Fatty Acid Elongation & Wax Biosynthesis	esterases/lipases/thioesterase	esterases/lipases/thioesterase	PF12697,PF03982	AT3G26820.1, AT3G26840.1, AT5G41120.1, AT5G41130.2
BnaA06G0381300ZS	Fatty Acid Elongation & Wax Biosynthesis	RST	RST	PF12530	AT3G27670.1
BnaC07G0308800ZS	Fatty Acid Elongation & Wax Biosynthesis	RST	RST	PF12530	AT3G27670.1
Bnascaffold0027G0069100ZS	Fatty Acid Elongation & Wax Biosynthesis	RST	RST	PF12530	AT3G27670.1
BnaC07G0316500ZS	Fatty Acid Elongation & Wax Biosynthesis	MYB Transcription Factors	MYB Transcription Factors	PF00249,PF13921	AT3G28910.1, AT3G47600.1, AT5G62470.2
BnaA02G0350200ZS	Fatty Acid Elongation & Wax Biosynthesis	MYB Transcription Factors	MYB Transcription Factors	PF00249,PF13921	AT3G28910.1, AT3G47600.1, AT5G62470.2
BnaC09G0028400ZS	Fatty Acid Elongation & Wax Biosynthesis	MYB Transcription Factors	MYB Transcription Factors	PF00249,PF13921	AT3G28910.1, AT3G47600.1, AT5G62470.2
BnaC02G0472600ZS	Fatty Acid Elongation & Wax Biosynthesis	MYB Transcription Factors	MYB Transcription Factors	PF00249,PF13921	AT3G28910.1, AT3G47600.1, AT5G62470.2
BnaA09G0042900ZS	Fatty Acid Elongation & Wax Biosynthesis	MYB Transcription Factors	MYB Transcription Factors	PF00249,PF13921	AT3G28910.1, AT3G47600.1, AT5G62470.2
BnaC09G0070500ZS	Fatty Acid Elongation & Wax Biosynthesis	MYB Transcription Factors	MYB Transcription Factors	PF00249,PF13921	AT3G28910.1, AT3G47600.1, AT5G62470.2
BnaA09G0078800ZS	Fatty Acid Elongation & Wax Biosynthesis	MYB Transcription Factors	MYB Transcription Factors	PF00249,PF13921	AT3G28910.1, AT3G47600.1, AT5G62470.2
BnaC03G0554000ZS	Fatty Acid Elongation & Wax Biosynthesis	MYB Transcription Factors	MYB Transcription Factors	PF00249,PF13921	AT3G28910.1, AT3G47600.1, AT5G62470.2
BnaA02G0400500ZS	Fatty Acid Elongation & Wax Biosynthesis	MYB Transcription Factors	MYB Transcription Factors	PF00249,PF13921	AT3G28910.1, AT3G47600.1, AT5G62470.2
Bnascaffold1095G0000200ZS	Fatty Acid Elongation & Wax Biosynthesis	MYB Transcription Factors	MYB Transcription Factors	PF00249,PF13921	AT3G28910.1, AT3G47600.1, AT5G62470.2
BnaC03G0597600ZS	Fatty Acid Elongation & Wax Biosynthesis, Fatty Acid Elongation & Wax Biosynthesis;Suberin Synthesis & Transport 1	AlcFAR	AlcFAR	PF07993,PF03015,PF01370	AT3G44540.1, AT3G44550.1, AT3G44560.1, AT4G33790.1, AT5G22500.1
BnaC09G0447400ZS	Fatty Acid Elongation & Wax Biosynthesis, Fatty Acid Elongation & Wax Biosynthesis;Suberin Synthesis & Transport 1	AlcFAR	AlcFAR	PF07993,PF03015,PF01370	AT3G44540.1, AT3G44550.1, AT3G44560.1, AT4G33790.1, AT5G22500.1
BnaA02G0092400ZS	Fatty Acid Elongation & Wax Biosynthesis, Fatty Acid Elongation & Wax Biosynthesis;Suberin Synthesis & Transport 1	AlcFAR	AlcFAR	PF07993,PF03015,PF01370,PF01073	AT3G44540.1, AT3G44550.1, AT3G44560.1, AT4G33790.1, AT5G22500.1
BnaC02G0111200ZS	Fatty Acid Elongation & Wax Biosynthesis, Fatty Acid Elongation & Wax Biosynthesis;Suberin Synthesis & Transport 1	AlcFAR	AlcFAR	PF07993,PF03015,PF01370	AT3G44540.1, AT3G44550.1, AT3G44560.1, AT4G33790.1, AT5G22500.1
BnaA01G0042600ZS	Fatty Acid Elongation & Wax Biosynthesis, Fatty Acid Elongation & Wax Biosynthesis;Suberin Synthesis & Transport 1	AlcFAR	AlcFAR	PF07993,PF03015,PF01370	AT3G44540.1, AT3G44550.1, AT3G44560.1, AT4G33790.1, AT5G22500.1
BnaC01G0048500ZS	Fatty Acid Elongation & Wax Biosynthesis, Fatty Acid Elongation & Wax Biosynthesis;Suberin Synthesis & Transport 1	AlcFAR	AlcFAR	PF07993,PF03015,PF01370	AT3G44540.1, AT3G44550.1, AT3G44560.1, AT4G33790.1, AT5G22500.1
BnaA08G0139800ZS	Fatty Acid Elongation & Wax Biosynthesis, Fatty Acid Elongation & Wax Biosynthesis;Suberin Synthesis & Transport 1	AlcFAR	AlcFAR	PF07993,PF03015,PF01370,PF04321	AT3G44540.1, AT3G44550.1, AT3G44560.1, AT4G33790.1, AT5G22500.1
BnaC03G0752500ZS	Fatty Acid Elongation & Wax Biosynthesis, Fatty Acid Elongation & Wax Biosynthesis;Suberin Synthesis & Transport 1	AlcFAR	AlcFAR	PF07993,PF03015,PF01370	AT3G44540.1, AT3G44550.1, AT3G44560.1, AT4G33790.1, AT5G22500.1
BnaC01G0279300ZS	Fatty Acid Elongation & Wax Biosynthesis	WSD	WSD	PF06974,PF03007,PF00668	AT3G49190.1, AT3G49200.1, AT3G49210.1, AT5G53390.1
BnaA01G0219700ZS	Fatty Acid Elongation & Wax Biosynthesis	WSD	WSD	PF06974,PF03007,PF00668	AT3G49190.1, AT3G49200.1, AT3G49210.1, AT5G53390.1
BnaC01G0279200ZS	Fatty Acid Elongation & Wax Biosynthesis	WSD	WSD	PF06974,PF03007	AT3G49190.1, AT3G49200.1, AT3G49210.1, AT5G53390.1
BnaA01G0219600ZS	Fatty Acid Elongation & Wax Biosynthesis	WSD	WSD	PF06974,PF03007	AT3G49190.1, AT3G49200.1, AT3G49210.1, AT5G53390.1
BnaA02G0139300ZS	Fatty Acid Elongation & Wax Biosynthesis	WSD	WSD	PF06974,PF03007	AT3G49190.1, AT3G49200.1, AT3G49210.1, AT5G53390.1
BnaC02G0177000ZS	Fatty Acid Elongation & Wax Biosynthesis	WSD	WSD	PF06974,PF03007	AT3G49190.1, AT3G49200.1, AT3G49210.1, AT5G53390.1
BnaC03G0151300ZS	Fatty Acid Elongation & Wax Biosynthesis	WSD	WSD	PF06974,PF03007	AT3G49190.1, AT3G49200.1, AT3G49210.1, AT5G53390.1
BnaC09G0355500ZS	Fatty Acid Elongation & Wax Biosynthesis	WSD	WSD	PF06974,PF03007	AT3G49190.1, AT3G49200.1, AT3G49210.1, AT5G53390.1
BnaA03G0424000ZS	Fatty Acid Elongation & Wax Biosynthesis	KCS	KCS	PF08392,PF08541,PF02797,PF00195	AT3G52160.1
BnaA04G0063400ZS	Fatty Acid Elongation & Wax Biosynthesis	ABC	ABC	PF01061,PF00005,PF12698,PF13304	AT3G52310.1
BnaC04G0346800ZS	Fatty Acid Elongation & Wax Biosynthesis	ABC	ABC	PF05116,PF08472,PF01061,PF00005,PF08282,PF12698,PF13304	AT3G52310.1
BnaC04G0329600ZS	Fatty Acid Elongation & Wax Biosynthesis	LTP	LTP	PF14368,PF00234	AT3G53980.1, AT5G05960.1
BnaA04G0051800ZS	Fatty Acid Elongation & Wax Biosynthesis	LTP	LTP	PF14368,PF00234	AT3G53980.1, AT5G05960.1
BnaC09G0588200ZS	Fatty Acid Elongation & Wax Biosynthesis	LTP	LTP	PF14368,PF00234	AT3G53980.1, AT5G05960.1
BnaA10G0271400ZS	Fatty Acid Elongation & Wax Biosynthesis	LTP	LTP	PF14368,PF00234	AT3G53980.1, AT5G05960.1
BnaA04G0051500ZS	Fatty Acid Elongation & Wax Biosynthesis	Immunophilin-like FK506 binding protein	Immunophilin-like FK506 binding protein	PF00254,PF13414,PF07719,PF00515,PF13432,PF13174	AT3G54010.1
BnaC04G0329200ZS	Fatty Acid Elongation & Wax Biosynthesis	Immunophilin-like FK506 binding protein	Immunophilin-like FK506 binding protein	PF00254,PF13414,PF07719,PF00515,PF13432,PF13174	AT3G54010.1
BnaC08G0351600ZS	Fatty Acid Elongation & Wax Biosynthesis	ABC	ABC	PF01061,PF00005,PF13304	AT3G55100.1, AT3G55110.1, AT3G55130.1
BnaA09G0510200ZS	Fatty Acid Elongation & Wax Biosynthesis	ABC	ABC	PF01061,PF00005,PF13304	AT3G55100.1, AT3G55110.1, AT3G55130.1
BnaC04G0372500ZS	Fatty Acid Elongation & Wax Biosynthesis	ABC	ABC	PF01061,PF00005,PF13304,PF13191	AT3G55100.1, AT3G55110.1, AT3G55130.1
BnaA09G0521800ZS	Fatty Acid Elongation & Wax Biosynthesis	AlcFAR	AlcFAR	PF07993,PF03015,PF01370	AT3G56700.1
BnaC08G0364800ZS	Fatty Acid Elongation & Wax Biosynthesis	AlcFAR	AlcFAR	PF07993,PF01370,PF03015	AT3G56700.1
BnaC06G0200500ZS	Fatty Acid Elongation & Wax Biosynthesis	AlcFAR	AlcFAR	PF07993,PF03015,PF01370	AT3G56700.1
BnaA07G0196100ZS	Fatty Acid Elongation & Wax Biosynthesis	AlcFAR	AlcFAR	PF07993,PF01370,PF03015,PF04321	AT3G56700.1
BnaA08G0302300ZS	Fatty Acid Elongation & Wax Biosynthesis	LTP	LTP	PF14368	AT3G57310.1
BnaC08G0031500ZS	Fatty Acid Elongation & Wax Biosynthesis	LTP	LTP	PF14368	AT3G57310.1
BnaA08G0302200ZS	Fatty Acid Elongation & Wax Biosynthesis	LTP	LTP	PF14368	AT3G57310.1
BnaC08G0031600ZS	Fatty Acid Elongation & Wax Biosynthesis	LTP	LTP	PF14368	AT3G57310.1
BnaA02G0232800ZS	Fatty Acid Elongation & Wax Biosynthesis	LTP	LTP	PF14368	AT3G57310.1
BnaA06G0044700ZS	Fatty Acid Elongation & Wax Biosynthesis	LTP	LTP	PF14368	AT3G57310.1
BnaC05G0056400ZS	Fatty Acid Elongation & Wax Biosynthesis	LTP	LTP	PF14368	AT3G57310.1
BnaC09G0180800ZS	Fatty Acid Elongation & Wax Biosynthesis	LTP	LTP	PF14368	AT3G57310.1
BnaA09G0163200ZS	Fatty Acid Elongation & Wax Biosynthesis	LTP	LTP	PF14368	AT3G57310.1
BnaA09G0163000ZS	Fatty Acid Elongation & Wax Biosynthesis	LTP	LTP	PF14368	AT3G57310.1
BnaC05G0056300ZS	Fatty Acid Elongation & Wax Biosynthesis	LTP	LTP	PF14368	AT3G57310.1
BnaC06G0214400ZS	Fatty Acid Elongation & Wax Biosynthesis	LTP	LTP	PF14368,PF00234	AT3G58550.1
BnaA04G0024000ZS	Fatty Acid Elongation & Wax Biosynthesis	LTP	LTP	PF14368	AT3G58550.1
BnaC04G0290800ZS	Fatty Acid Elongation & Wax Biosynthesis	LTP	LTP	PF14368	AT3G58550.1
BnaA07G0204900ZS	Fatty Acid Elongation & Wax Biosynthesis	LTP	LTP	PF14368	AT3G58550.1
BnaC08G0396800ZS	Fatty Acid Elongation & Wax Biosynthesis	Regulatory protein	Regulatory protein	PF01138,PF03725	AT3G12990.1, AT3G60500.1
BnaA09G0550300ZS	Fatty Acid Elongation & Wax Biosynthesis	Regulatory protein	Regulatory protein	PF01138,PF03725	AT3G12990.1, AT3G60500.1
BnaC06G0224300ZS	Fatty Acid Elongation & Wax Biosynthesis	Regulatory protein	Regulatory protein	PF01138,PF03725	AT3G12990.1, AT3G60500.1
BnaA07G0212200ZS	Fatty Acid Elongation & Wax Biosynthesis	Regulatory protein	Regulatory protein	PF01138,PF03725	AT3G12990.1, AT3G60500.1
BnaC06G0227900ZS	Fatty Acid Elongation & Wax Biosynthesis	Homeodomain-Leucine Zipper IV	Homeodomain-Leucine Zipper IV	PF01852,PF00046	AT3G61150.1, AT4G00730.1
BnaA07G0214600ZS	Fatty Acid Elongation & Wax Biosynthesis	Homeodomain-Leucine Zipper IV	Homeodomain-Leucine Zipper IV	PF01852,PF00046	AT3G61150.1, AT4G00730.1
BnaC04G0061200ZS	Fatty Acid Elongation & Wax Biosynthesis	Homeodomain-Leucine Zipper IV	Homeodomain-Leucine Zipper IV	PF01852,PF00046	AT3G61150.1, AT4G00730.1
BnaA05G0054900ZS	Fatty Acid Elongation & Wax Biosynthesis	Homeodomain-Leucine Zipper IV	Homeodomain-Leucine Zipper IV	PF01852,PF00046	AT3G61150.1, AT4G00730.1
BnaA09G0013800ZS	Fatty Acid Elongation & Wax Biosynthesis	Homeodomain-Leucine Zipper IV	Homeodomain-Leucine Zipper IV	PF01852,PF00046	AT3G61150.1, AT4G00730.1
BnaA02G0273300ZS	Fatty Acid Elongation & Wax Biosynthesis	LTP	LTP	PF14368	AT4G08670.1
BnaC02G0372300ZS	Fatty Acid Elongation & Wax Biosynthesis	LTP	LTP	PF14368	AT4G08670.1
Bnascaffold0026G0005200ZS	Fatty Acid Elongation & Wax Biosynthesis	LTP	LTP	PF14368	AT4G08670.1
BnaC09G0312800ZS	Fatty Acid Elongation & Wax Biosynthesis	LTP	LTP	PF14368	AT4G08670.1
Bnascaffold0026G0042000ZS	Fatty Acid Elongation & Wax Biosynthesis	LTP	LTP	PF14368	AT4G08670.1
Bnascaffold0026G0051000ZS	Fatty Acid Elongation & Wax Biosynthesis	LTP	LTP	PF14368	AT4G08670.1
BnaA09G0265900ZS	Fatty Acid Elongation & Wax Biosynthesis	LTP	LTP	PF14368	AT4G08670.1
BnaC02G0353000ZS	Fatty Acid Elongation & Wax Biosynthesis	LTP	LTP	PF14368	AT4G08670.1
BnaA02G0260200ZS	Fatty Acid Elongation & Wax Biosynthesis	LTP	LTP	PF14368	AT4G08670.1
BnaC04G0327000ZS	Fatty Acid Elongation & Wax Biosynthesis	LTP	LTP	PF14368	AT4G08670.1
BnaC03G0293700ZS	Fatty Acid Elongation & Wax Biosynthesis	LTP	LTP	PF14368	AT4G08670.1
BnaC02G0356000ZS	Fatty Acid Elongation & Wax Biosynthesis	LTP	LTP	PF14368	AT4G12360.1
BnaA02G0262600ZS	Fatty Acid Elongation & Wax Biosynthesis	LTP	LTP	PF14368	AT4G12360.1
BnaC07G0441900ZS	Fatty Acid Elongation & Wax Biosynthesis	LTP	LTP	PF14547	AT4G22490.1
BnaA03G0466400ZS	Fatty Acid Elongation & Wax Biosynthesis	LTP	LTP	PF14547	AT4G22490.1
BnaA01G0124600ZS	Fatty Acid Elongation & Wax Biosynthesis	LTP	LTP	PF14547	AT4G22520.1, AT4G22610.1
BnaC01G0154900ZS	Fatty Acid Elongation & Wax Biosynthesis	LTP	LTP	PF14547	AT4G22520.1, AT4G22610.1
BnaA08G0127200ZS	Fatty Acid Elongation & Wax Biosynthesis	LTP	LTP	PF14368	AT4G22630.1, AT4G22666.1
BnaC03G0731100ZS	Fatty Acid Elongation & Wax Biosynthesis	LTP	LTP	PF14368	AT4G22630.1, AT4G22666.1
BnaC01G0155700ZS	Fatty Acid Elongation & Wax Biosynthesis	LTP	LTP	PF14368	AT4G22640.1, AT4G22650.1
BnaA01G0125400ZS	Fatty Acid Elongation & Wax Biosynthesis	LTP	LTP	PF14368	AT4G22640.1, AT4G22650.1
BnaA01G0152300ZS	Fatty Acid Elongation & Wax Biosynthesis	ABC	ABC	PF01061,PF00005,PF13304	AT4G25750.1, AT5G52860.1
BnaC01G0193700ZS	Fatty Acid Elongation & Wax Biosynthesis	ABC	ABC	PF01061,PF00005,PF13304	AT4G25750.1, AT5G52860.1
BnaA02G0143300ZS	Fatty Acid Elongation & Wax Biosynthesis	ABC	ABC	PF01061,PF00005,PF13304	AT4G25750.1, AT5G52860.1
BnaC02G0182100ZS	Fatty Acid Elongation & Wax Biosynthesis	ABC	ABC	PF01061,PF00005,PF13304	AT4G25750.1, AT5G52860.1
BnaC07G0475900ZS	Fatty Acid Elongation & Wax Biosynthesis	ABC	ABC	PF01061,PF00005,PF12698,PF13304	AT4G27420.1
BnaA03G0497700ZS	Fatty Acid Elongation & Wax Biosynthesis	ABC	ABC	PF01061,PF00005,PF12698,PF13304	AT4G27420.1
BnaA01G0167000ZS	Fatty Acid Elongation & Wax Biosynthesis	ABC	ABC	PF01061,PF00005,PF12698,PF13304	AT4G27420.1
BnaC01G0078600ZS	Fatty Acid Elongation & Wax Biosynthesis	LTP	LTP	PF14368	AT4G30880.1
BnaA01G0065500ZS	Fatty Acid Elongation & Wax Biosynthesis	LTP	LTP	PF14368	AT4G30880.1
BnaC03G0771000ZS	Fatty Acid Elongation & Wax Biosynthesis	LTP	LTP	PF14368	AT4G30880.1
BnaA08G0153600ZS	Fatty Acid Elongation & Wax Biosynthesis	LTP	LTP	PF14368	AT4G30880.1
BnaC03G0755400ZS	Fatty Acid Elongation & Wax Biosynthesis	LTP	LTP	PF00234,PF14368	AT4G33355.1
BnaA08G0142000ZS	Fatty Acid Elongation & Wax Biosynthesis	LTP	LTP	PF00234,PF14368	AT4G33355.1
BnaA08G0141200ZS	Fatty Acid Elongation & Wax Biosynthesis	LTP	LTP	PF14368,PF14547	AT4G33550.1
BnaC03G0754200ZS	Fatty Acid Elongation & Wax Biosynthesis	LTP	LTP	PF14368,PF14547	AT4G33550.1
BnaC01G0046900ZS	Fatty Acid Elongation & Wax Biosynthesis	E3 ubiquitin Ligase	E3 ubiquitin Ligase	PF12906	AT4G34100.1
BnaA01G0040900ZS	Fatty Acid Elongation & Wax Biosynthesis	E3 ubiquitin Ligase	E3 ubiquitin Ligase	PF12906	AT4G34100.1
BnaC03G0745900ZS	Fatty Acid Elongation & Wax Biosynthesis	KCS	KCS	PF08392,PF08541,PF02797,PF00195,PF08545	AT4G34520.1
BnaC02G0016700ZS	Fatty Acid Elongation & Wax Biosynthesis	KCS	KCS	PF08392,PF08541,PF02797	AT5G04530.1
BnaA02G0016500ZS	Fatty Acid Elongation & Wax Biosynthesis	KCS	KCS	PF08392,PF08541,PF02797	AT5G04530.1
BnaA10G0282600ZS	Fatty Acid Elongation & Wax Biosynthesis	KCS	KCS	PF08392,PF08541,PF02797	AT5G04530.1
BnaC09G0600700ZS	Fatty Acid Elongation & Wax Biosynthesis	KCS	KCS	PF08392,PF08541,PF02797	AT5G04530.1
BnaC09G0583100ZS	Fatty Acid Elongation & Wax Biosynthesis	ABC	ABC	PF01061,PF00005,PF12698	AT5G06530.1
BnaA10G0267200ZS	Fatty Acid Elongation & Wax Biosynthesis	ABC	ABC	PF01061,PF00005,PF12698	AT5G06530.1
BnaA02G0022700ZS	Fatty Acid Elongation & Wax Biosynthesis	ABC	ABC	PF01061,PF00005,PF12698	AT5G06530.1
BnaC02G0024400ZS	Fatty Acid Elongation & Wax Biosynthesis	ABC	ABC	PF01061,PF00005,PF12698,PF13304	AT5G06530.1
BnaA02G0045000ZS	Fatty Acid Elongation & Wax Biosynthesis	WSD	WSD	PF06974,PF03007,PF00668	AT5G12420.1, AT5G16350.1, AT5G22490.1, AT5G53380.1
BnaC02G0051700ZS	Fatty Acid Elongation & Wax Biosynthesis	WSD	WSD	PF06974,PF03007,PF00668	AT5G12420.1, AT5G16350.1, AT5G22490.1, AT5G53380.1
BnaC09G0469600ZS	Fatty Acid Elongation & Wax Biosynthesis	ABC	ABC	PF01061,PF00005,PF13304,PF12698,PF02463	AT5G19410.1
BnaA10G0180700ZS	Fatty Acid Elongation & Wax Biosynthesis	ABC	ABC	PF01061,PF00005,PF13304,PF12698,PF02463	AT5G19410.1
BnaC02G0110800ZS	Fatty Acid Elongation & Wax Biosynthesis	AlcFAR	AlcFAR	PF07993,PF03015,PF01370,PF01073,PF02719,PF04321	AT5G22420.1
BnaC03G0107600ZS	Fatty Acid Elongation & Wax Biosynthesis	AlcFAR	AlcFAR	PF07993,PF03015,PF01370	AT5G22420.1
BnaA03G0095100ZS	Fatty Acid Elongation & Wax Biosynthesis	AlcFAR	AlcFAR	PF07993,PF03015,PF01370	AT5G22420.1
BnaC09G0448300ZS	Fatty Acid Elongation & Wax Biosynthesis	AlcFAR	AlcFAR	PF07993,PF03015,PF01370,PF01073,PF04321,PF02719	AT5G22420.1
BnaA10G0164700ZS	Fatty Acid Elongation & Wax Biosynthesis	AlcFAR	AlcFAR	PF07993,PF03015,PF01370,PF04321,PF02719	AT5G22420.1
BnaC09G0448100ZS	Fatty Acid Elongation & Wax Biosynthesis	AlcFAR	AlcFAR	PF07993,PF03015	AT5G22420.1
BnaA05G0142600ZS	Fatty Acid Elongation & Wax Biosynthesis	WSD	WSD	PF06974,PF03007	AT5G37300.1
BnaC06G0154400ZS	Fatty Acid Elongation & Wax Biosynthesis	WSD	WSD	PF06974,PF03007	AT5G37300.1
BnaC04G0382400ZS	Fatty Acid Elongation & Wax Biosynthesis	LTP	LTP	PF14368	AT3G12545.1, AT5G38180.1, AT5G38195.1, AT5G38197.1
BnaA04G0099500ZS	Fatty Acid Elongation & Wax Biosynthesis	LTP	LTP	PF14368	AT3G12545.1, AT5G38180.1, AT5G38195.1, AT5G38197.1
BnaC06G0161100ZS	Fatty Acid Elongation & Wax Biosynthesis	GNL	GNL	PF01369,PF12783	AT5G39500.1
BnaA07G0170700ZS	Fatty Acid Elongation & Wax Biosynthesis	GNL	GNL	PF01369,PF12783	AT5G39500.1
BnaC04G0390800ZS	Fatty Acid Elongation & Wax Biosynthesis	GNL	GNL	PF01369,PF12783	AT5G39500.1
BnaC02G0486100ZS	Fatty Acid Elongation & Wax Biosynthesis	LTP	LTP	PF14368,PF00234	AT5G48485.1, AT5G48490.1
BnaA02G0361800ZS	Fatty Acid Elongation & Wax Biosynthesis	LTP	LTP	PF14368,PF00234	AT5G48485.1, AT5G48490.1
BnaA02G0365100ZS	Fatty Acid Elongation & Wax Biosynthesis	KCS	KCS	PF08392,PF08541,PF02797,PF00195	AT1G25450.1, AT1G68530.1, AT5G49070.1
BnaC02G0490200ZS	Fatty Acid Elongation & Wax Biosynthesis	KCS	KCS	PF08392,PF08541,PF02797,PF00195	AT1G25450.1, AT1G68530.1, AT5G49070.1
BnaA08G0037700ZS	Fatty Acid Elongation & Wax Biosynthesis, Unknown	WS, ACAT	WS, ACAT	PF13813	AT1G34490.1, AT1G34500.1, AT1G34520.1, AT3G51970.1, AT5G51420.1, AT5G55320.1, AT5G55330.1, AT5G55340.1, AT5G55350.1, AT5G55360.1, AT5G55370.1, AT5G55380.1
BnaA03G0122000ZS	Fatty Acid Elongation & Wax Biosynthesis	WS	WS	PF13813,PF03062	AT1G34490.1, AT1G34500.1, AT1G34520.1, AT3G51970.1, AT5G51420.1, AT5G55320.1, AT5G55330.1, AT5G55340.1, AT5G55350.1, AT5G55360.1, AT5G55370.1, AT5G55380.1
BnaA02G0127900ZS	Fatty Acid Elongation & Wax Biosynthesis	WS	WS	PF13813,PF03062	AT1G34490.1, AT1G34500.1, AT1G34520.1, AT3G51970.1, AT5G51420.1, AT5G55320.1, AT5G55330.1, AT5G55340.1, AT5G55350.1, AT5G55360.1, AT5G55370.1, AT5G55380.1
BnaC09G0379800ZS	Fatty Acid Elongation & Wax Biosynthesis	WS	WS	PF13813	AT1G34490.1, AT1G34500.1, AT1G34520.1, AT3G51970.1, AT5G51420.1, AT5G55320.1, AT5G55330.1, AT5G55340.1, AT5G55350.1, AT5G55360.1, AT5G55370.1, AT5G55380.1
BnaA02G0127600ZS	Fatty Acid Elongation & Wax Biosynthesis	LTP	LTP	PF14368	AT5G55410.2, AT5G55450.1
BnaC03G0140900ZS	Fatty Acid Elongation & Wax Biosynthesis	LTP	LTP	PF14368	AT5G55410.2, AT5G55450.1
BnaC02G0159200ZS	Fatty Acid Elongation & Wax Biosynthesis	LTP	LTP	PF14368	AT5G55410.2, AT5G55450.1
BnaC02G0159100ZS	Fatty Acid Elongation & Wax Biosynthesis	LTP	LTP	PF14368	AT5G55410.2, AT5G55450.1
BnaC03G0140800ZS	Fatty Acid Elongation & Wax Biosynthesis	LTP	LTP	PF14368	AT5G55410.2, AT5G55450.1
BnaC09G0380300ZS	Fatty Acid Elongation & Wax Biosynthesis	LTP	LTP	PF14368	AT5G55410.2, AT5G55450.1
BnaA02G0127500ZS	Fatty Acid Elongation & Wax Biosynthesis	LTP	LTP	PF14368	AT5G55410.2, AT5G55450.1
BnaA10G0114400ZS	Fatty Acid Elongation & Wax Biosynthesis	LTP	LTP	PF14368	AT5G55410.2, AT5G55450.1
BnaA02G0127400ZS	Fatty Acid Elongation & Wax Biosynthesis	LTP	LTP	PF14368	AT5G55410.2, AT5G55450.1
BnaA03G0121400ZS	Fatty Acid Elongation & Wax Biosynthesis	LTP	LTP	PF14368	AT5G55410.2, AT5G55450.1
BnaA10G0113800ZS	Fatty Acid Elongation & Wax Biosynthesis	LTP	LTP	PF14368	AT5G55410.2, AT5G55450.1
BnaA10G0114500ZS	Fatty Acid Elongation & Wax Biosynthesis	LTP	LTP	PF14368	AT5G55410.2, AT5G55450.1
BnaC02G0158700ZS	Fatty Acid Elongation & Wax Biosynthesis	LTP	LTP	PF14368	AT5G55410.2, AT5G55450.1
BnaC09G0379200ZS	Fatty Acid Elongation & Wax Biosynthesis	LTP	LTP	PF14368	AT5G55410.2, AT5G55450.1
BnaC09G0379300ZS	Fatty Acid Elongation & Wax Biosynthesis	LTP	LTP	PF14368	AT5G55410.2, AT5G55450.1
BnaA03G0121500ZS	Fatty Acid Elongation & Wax Biosynthesis	LTP	LTP	PF14368	AT5G55460.1
BnaA02G0115400ZS	Fatty Acid Elongation & Wax Biosynthesis	CER3	CER3	PF12076,PF04116	AT5G57800.1
BnaC02G0140500ZS	Fatty Acid Elongation & Wax Biosynthesis	CER3	CER3	PF12076,PF04116	AT5G57800.1
BnaC09G0411500ZS	Fatty Acid Elongation & Wax Biosynthesis	CER3	CER3	PF12076,PF04116	AT5G57800.1
BnaA10G0135600ZS	Fatty Acid Elongation & Wax Biosynthesis	CER3	CER3	PF12076,PF04116	AT5G57800.1
BnaC02G0124500ZS	Fatty Acid Elongation & Wax Biosynthesis	HACD	HACD	PF04387	AT5G59770.1
BnaA02G0102800ZS	Fatty Acid Elongation & Wax Biosynthesis	HACD	HACD	PF04387	AT5G59770.1
BnaA03G0118100ZS	Fatty Acid Elongation & Wax Biosynthesis	ABC	ABC	PF00005	AT1G53390.1, AT2G37010.1, AT5G60740.1
BnaC03G0136500ZS	Fatty Acid Elongation & Wax Biosynthesis	ABC	ABC	PF00005	AT1G53390.1, AT2G37010.1, AT5G60740.1
BnaA05G0082300ZS	Fatty Acid Elongation & Wax Biosynthesis	ABC	ABC	PF00005	AT1G53390.1, AT2G37010.1, AT5G60740.1
BnaC04G0095200ZS	Fatty Acid Elongation & Wax Biosynthesis	ABC	ABC	PF00005	AT1G53390.1, AT2G37010.1, AT5G60740.1
BnaC06G0077300ZS	Fatty Acid Elongation & Wax Biosynthesis	ABC	ABC	PF00005	AT1G53390.1, AT2G37010.1, AT5G60740.1
BnaC06G0129100ZS	Fatty Acid Elongation & Wax Biosynthesis	ABC	ABC	PF00005	AT1G53390.1, AT2G37010.1, AT5G60740.1
BnaA06G0012300ZS	Fatty Acid Elongation & Wax Biosynthesis	ABC	ABC	PF00005	AT1G53390.1, AT2G37010.1, AT5G60740.1
BnaA09G0076100ZS	Fatty Acid Elongation & Wax Biosynthesis	AP2 / EREBP Transcription Factors	AP2 / EREBP Transcription Factors	PF00847	AT5G07580.1, AT5G61590.1
BnaC09G0067200ZS	Fatty Acid Elongation & Wax Biosynthesis	AP2 / EREBP Transcription Factors	AP2 / EREBP Transcription Factors	PF00847	AT5G07580.1, AT5G61590.1
BnaA03G0411400ZS	Fatty Acid Elongation & Wax Biosynthesis	AP2 / EREBP Transcription Factors	AP2 / EREBP Transcription Factors	PF00847	AT5G07580.1, AT5G61590.1
BnaC07G0383500ZS	Fatty Acid Elongation & Wax Biosynthesis	AP2 / EREBP Transcription Factors	AP2 / EREBP Transcription Factors	PF00847	AT5G07580.1, AT5G61590.1
BnaC09G0577700ZS	Fatty Acid Elongation & Wax Biosynthesis	AP2 / EREBP Transcription Factors	AP2 / EREBP Transcription Factors	PF00847	AT5G07580.1, AT5G61590.1
BnaA10G0263300ZS	Fatty Acid Elongation & Wax Biosynthesis	AP2 / EREBP Transcription Factors	AP2 / EREBP Transcription Factors	PF00847	AT5G07580.1, AT5G61590.1
BnaC02G0028700ZS	Fatty Acid Elongation & Wax Biosynthesis	AP2 / EREBP Transcription Factors	AP2 / EREBP Transcription Factors	PF00847	AT5G07580.1, AT5G61590.1
BnaA02G0026300ZS	Fatty Acid Elongation & Wax Biosynthesis	AP2 / EREBP Transcription Factors	AP2 / EREBP Transcription Factors	PF00847	AT5G07580.1, AT5G61590.1
BnaA06G0286800ZS	Fatty Acid Elongation & Wax Biosynthesis	Fatty alcohol:caffeoyl-CoA caffeoyl transferase	Fatty alcohol:caffeoyl-CoA caffeoyl transferase	PF02458	AT5G63560.1
BnaA09G0627600ZS	Fatty Acid Elongation & Wax Biosynthesis;Cutin Synthesis & Transport 1	SHN Transcription Factors	SHN Transcription Factors	PF00847	AT1G15360.1
BnaC08G0233100ZS	Fatty Acid Elongation & Wax Biosynthesis;Cutin Synthesis & Transport 1	SHN Transcription Factors	SHN Transcription Factors	PF00847	AT1G15360.1
BnaC08G0485100ZS	Fatty Acid Elongation & Wax Biosynthesis;Cutin Synthesis & Transport 1	SHN Transcription Factors	SHN Transcription Factors	PF00847	AT1G15360.1
BnaC05G0127700ZS	Fatty Acid Elongation & Wax Biosynthesis;Cutin Synthesis & Transport 1	SHN Transcription Factors	SHN Transcription Factors	PF00847	AT1G15360.1
BnaA08G0268600ZS	Fatty Acid Elongation & Wax Biosynthesis;Cutin Synthesis & Transport 1	SHN Transcription Factors	SHN Transcription Factors	PF00847	AT1G15360.1
BnaA06G0023700ZS	Fatty Acid Elongation & Wax Biosynthesis;Cutin Synthesis & Transport 1	ABC	ABC	PF01061,PF00005,PF13304,PF02463,PF13555	AT1G51460.1, AT1G51500.1, AT3G21090.1
BnaC06G0056700ZS	Fatty Acid Elongation & Wax Biosynthesis;Cutin Synthesis & Transport 1	ABC	ABC	PF01061,PF00005,PF13304,PF02463,PF13555	AT1G51460.1, AT1G51500.1, AT3G21090.1
BnaC09G0545200ZS	Fatty Acid Elongation & Wax Biosynthesis;Cutin Synthesis & Transport 1, Fatty Acid Elongation & Wax Biosynthesis;Cutin Synthesis & Transport 1;Suberin Synthesis & Transport 1	SHN Transcription Factors	SHN Transcription Factors	PF00847	AT5G11190.1, AT5G25390.2
BnaA10G0237700ZS	Fatty Acid Elongation & Wax Biosynthesis;Cutin Synthesis & Transport 1, Fatty Acid Elongation & Wax Biosynthesis;Cutin Synthesis & Transport 1;Suberin Synthesis & Transport 1	SHN Transcription Factors	SHN Transcription Factors	PF00847	AT5G11190.1, AT5G25390.2
BnaA06G0336500ZS	Fatty Acid Elongation & Wax Biosynthesis;Cutin Synthesis & Transport 1, Fatty Acid Elongation & Wax Biosynthesis;Cutin Synthesis & Transport 1;Suberin Synthesis & Transport 1	SHN Transcription Factors	SHN Transcription Factors	PF00847	AT5G11190.1, AT5G25390.2
BnaC07G0358200ZS	Fatty Acid Elongation & Wax Biosynthesis;Cutin Synthesis & Transport 1, Fatty Acid Elongation & Wax Biosynthesis;Cutin Synthesis & Transport 1;Suberin Synthesis & Transport 1	SHN Transcription Factors	SHN Transcription Factors	PF00847	AT5G11190.1, AT5G25390.2
BnaC09G0054200ZS	Fatty Acid Elongation & Wax Biosynthesis;Cutin Synthesis & Transport 1, Fatty Acid Elongation & Wax Biosynthesis;Cutin Synthesis & Transport 1;Suberin Synthesis & Transport 1	SHN Transcription Factors	SHN Transcription Factors	PF00847	AT5G11190.1, AT5G25390.2
BnaA09G0064600ZS	Fatty Acid Elongation & Wax Biosynthesis;Cutin Synthesis & Transport 1, Fatty Acid Elongation & Wax Biosynthesis;Cutin Synthesis & Transport 1;Suberin Synthesis & Transport 1	SHN Transcription Factors	SHN Transcription Factors	PF00847	AT5G11190.1, AT5G25390.2
BnaA05G0181300ZS	Fatty Acid Elongation & Wax Biosynthesis;Cutin Synthesis & Transport 1;Suberin Synthesis & Transport 1	LACS	LACS	PF00501	AT1G49430.1
BnaC05G0306100ZS	Fatty Acid Elongation & Wax Biosynthesis;Cutin Synthesis & Transport 1;Suberin Synthesis & Transport 1	LACS	LACS	PF00501	AT1G49430.1
BnaA04G0297500ZS	Fatty Acid Elongation & Wax Biosynthesis;Cutin Synthesis & Transport 1;Suberin Synthesis & Transport 1	LACS	LACS	PF00501	AT2G47240.1
BnaC04G0614600ZS	Fatty Acid Elongation & Wax Biosynthesis;Cutin Synthesis & Transport 1;Suberin Synthesis & Transport 1	LACS	LACS	PF00501	AT2G47240.1
BnaA05G0006100ZS	Fatty Acid Elongation & Wax Biosynthesis;Cutin Synthesis & Transport 1;Suberin Synthesis & Transport 1	LACS	LACS	PF00501	AT2G47240.1
BnaC04G0007500ZS	Fatty Acid Elongation & Wax Biosynthesis;Cutin Synthesis & Transport 1;Suberin Synthesis & Transport 1	LACS	LACS	PF00501	AT2G47240.1
BnaC04G0007400ZS	Fatty Acid Elongation & Wax Biosynthesis;Cutin Synthesis & Transport 1;Suberin Synthesis & Transport 1	LACS	LACS	PF00501	AT2G47240.1
BnaC03G0266700ZS	Fatty Acid Elongation & Wax Biosynthesis;Cutin Synthesis & Transport 1;Suberin Synthesis & Transport 1	LACS	LACS	PF00501	AT2G47240.1
BnaC05G0150500ZS	Fatty Acid Elongation & Wax Biosynthesis;Cutin Synthesis & Transport 2;Suberin Synthesis & Transport 3	ABC	ABC	PF01061,PF00005,PF13304,PF13555,PF02463	AT1G17840.1
BnaA08G0259900ZS	Fatty Acid Elongation & Wax Biosynthesis;Cutin Synthesis & Transport 2;Suberin Synthesis & Transport 3	ABC	ABC	PF01061,PF00005,PF13304,PF13555,PF02463	AT1G17840.1
BnaC08G0242100ZS	Fatty Acid Elongation & Wax Biosynthesis;Cutin Synthesis & Transport 2;Suberin Synthesis & Transport 3	ABC	ABC	PF01061,PF00005,PF13304,PF13555,PF02463	AT1G17840.1
BnaA09G0693100ZS	Fatty Acid Elongation & Wax Biosynthesis;Suberin Synthesis & Transport 1	KCS	KCS	PF08392,PF08541,PF02797	AT1G01120.1
BnaA09G0714600ZS	Fatty Acid Elongation & Wax Biosynthesis;Suberin Synthesis & Transport 1	KCS	KCS	PF08392,PF08541,PF02797	AT1G01120.1
BnaA10G0007800ZS	Fatty Acid Elongation & Wax Biosynthesis;Suberin Synthesis & Transport 1	KCS	KCS	PF08392,PF08541,PF02797	AT1G01120.1
BnaC05G0009400ZS	Fatty Acid Elongation & Wax Biosynthesis;Suberin Synthesis & Transport 1	KCS	KCS	PF08392,PF08541,PF02797	AT1G01120.1
BnaC07G0237700ZS	Fatty Acid Elongation & Wax Biosynthesis;Suberin Synthesis & Transport 1	KCS	KCS	PF08392,PF08541,PF02797	AT1G25450.1, AT1G68530.1, AT5G49070.1
Bnascaffold0749G0000100ZS	Fatty Acid Elongation & Wax Biosynthesis;Suberin Synthesis & Transport 1	KCS	KCS	PF08392,PF08541,PF02797	AT1G25450.1, AT1G68530.1, AT5G49070.1
BnaA07G0275100ZS	Fatty Acid Elongation & Wax Biosynthesis;Suberin Synthesis & Transport 1	KCS	KCS	PF08392,PF08541,PF02797	AT1G25450.1, AT1G68530.1, AT5G49070.1
BnaA09G0437300ZS	Fatty Acid Elongation & Wax Biosynthesis;Suberin Synthesis & Transport 1	KCS	KCS	PF08392,PF08541,PF02797	AT1G25450.1, AT1G68530.1, AT5G49070.1
BnaC05G0226200ZS	Fatty Acid Elongation & Wax Biosynthesis;Suberin Synthesis & Transport 1	KCS	KCS	PF08392,PF08541,PF02797	AT1G25450.1, AT1G68530.1, AT5G49070.1
BnaC02G0215900ZS	Fatty Acid Elongation & Wax Biosynthesis;Suberin Synthesis & Transport 1	KCR	KCR	PF00106,PF13561,PF08659	AT1G67730.1
BnaA07G0295500ZS	Fatty Acid Elongation & Wax Biosynthesis;Suberin Synthesis & Transport 1	KCR	KCR	PF00106,PF13561,PF08659	AT1G67730.1
BnaA02G0168300ZS	Fatty Acid Elongation & Wax Biosynthesis;Suberin Synthesis & Transport 1	KCR	KCR	PF00106,PF13561,PF08659	AT1G67730.1
BnaA01G0370400ZS	Fatty Acid Elongation & Wax Biosynthesis;Suberin Synthesis & Transport 1	AlcFAR	AlcFAR	PF07993,PF03015,PF01370	AT3G11980.1
BnaC01G0463100ZS	Fatty Acid Elongation & Wax Biosynthesis;Suberin Synthesis & Transport 1	AlcFAR	AlcFAR	PF07993,PF03015,PF01370	AT3G11980.1
BnaC05G0482000ZS	Fatty Acid Elongation & Wax Biosynthesis;Suberin Synthesis & Transport 1	AlcFAR	AlcFAR	PF07993,PF03015,PF01370	AT3G11980.1
BnaA05G0428700ZS	Fatty Acid Elongation & Wax Biosynthesis;Suberin Synthesis & Transport 1	AlcFAR	AlcFAR	PF07993,PF03015,PF01370	AT3G11980.1
BnaA06G0257000ZS	Fatty Acid Elongation & Wax Biosynthesis;Suberin Synthesis & Transport 1	AlcFAR	AlcFAR	PF07993,PF03015	AT3G44540.1, AT3G44550.1, AT3G44560.1, AT4G33790.1, AT5G22500.1
BnaA10G0163900ZS	Fatty Acid Elongation & Wax Biosynthesis;Suberin Synthesis & Transport 1	AlcFAR	AlcFAR	PF07993,PF03015	AT3G44540.1, AT3G44550.1, AT3G44560.1, AT4G33790.1, AT5G22500.1
BnaC03G0579500ZS	Fatty Acid Elongation & Wax Biosynthesis;Suberin Synthesis & Transport 1	AlcFAR	AlcFAR	PF07993,PF03015	AT3G44540.1, AT3G44550.1, AT3G44560.1, AT4G33790.1, AT5G22500.1
BnaA09G0511300ZS	Fatty Acid Elongation & Wax Biosynthesis;Suberin Synthesis & Transport 1	ECR	ECR	PF02544	AT3G55360.1
BnaC08G0352800ZS	Fatty Acid Elongation & Wax Biosynthesis;Suberin Synthesis & Transport 1	ECR	ECR	PF02544	AT3G55360.1
BnaA01G0174800ZS	Fatty Acid Elongation & Wax Biosynthesis;Suberin Synthesis & Transport 1	MYB Transcription Factors	MYB Transcription Factors	PF00249,PF13921	AT4G21440.1, AT4G28110.1
BnaC07G0480700ZS	Fatty Acid Elongation & Wax Biosynthesis;Suberin Synthesis & Transport 1	MYB Transcription Factors	MYB Transcription Factors	PF00249,PF13921	AT4G21440.1, AT4G28110.1
BnaA08G0121500ZS	Fatty Acid Elongation & Wax Biosynthesis;Suberin Synthesis & Transport 1	MYB Transcription Factors	MYB Transcription Factors	PF00249,PF13921	AT4G21440.1, AT4G28110.1
BnaA01G0115800ZS	Fatty Acid Elongation & Wax Biosynthesis;Suberin Synthesis & Transport 1	MYB Transcription Factors	MYB Transcription Factors	PF00249,PF13921	AT4G21440.1, AT4G28110.1
BnaC01G0141400ZS	Fatty Acid Elongation & Wax Biosynthesis;Suberin Synthesis & Transport 1	MYB Transcription Factors	MYB Transcription Factors	PF00249,PF13921	AT4G21440.1, AT4G28110.1
BnaC03G0722300ZS	Fatty Acid Elongation & Wax Biosynthesis;Suberin Synthesis & Transport 1	MYB Transcription Factors	MYB Transcription Factors	PF00249,PF13921	AT4G21440.1, AT4G28110.1
BnaA03G0460800ZS	Fatty Acid Elongation & Wax Biosynthesis;Suberin Synthesis & Transport 1	MYB Transcription Factors	MYB Transcription Factors	PF00249,PF13921	AT4G21440.1, AT4G28110.1
BnaC03G0047500ZS	Fatty Acid Elongation & Wax Biosynthesis;Suberin Synthesis & Transport 1	HACD	HACD	PF04387	AT5G10480.3
BnaC09G0552800ZS	Fatty Acid Elongation & Wax Biosynthesis;Suberin Synthesis & Transport 1	HACD	HACD	PF04387	AT5G10480.3
BnaA10G0242100ZS	Fatty Acid Elongation & Wax Biosynthesis;Suberin Synthesis & Transport 1	HACD	HACD	PF04387	AT5G10480.3
BnaA03G0040500ZS	Fatty Acid Elongation & Wax Biosynthesis;Suberin Synthesis & Transport 1	HACD	HACD	PF04387	AT5G10480.3
BnaA09G0427500ZS	Fatty Acid Elongation & Wax Biosynthesis;Suberin Synthesis & Transport 3	LTP	LTP	PF14368,PF00234	AT1G27950.1
BnaC05G0239200ZS	Fatty Acid Elongation & Wax Biosynthesis;Suberin Synthesis & Transport 3	LTP	LTP	PF14368,PF00234	AT1G27950.1
BnaC07G0148200ZS	Fatty Acid Elongation & Wax Biosynthesis;Suberin Synthesis & Transport 3	LTP	LTP	PF14368,PF00234	AT1G27950.1
BnaA07G0097200ZS	Fatty Acid Elongation & Wax Biosynthesis;Suberin Synthesis & Transport 3	LTP	LTP	PF14368,PF00234	AT1G27950.1
BnaC03G0646900ZS	Fatty Acid Elongation & Wax Biosynthesis;Suberin Synthesis & Transport 3	LTP	LTP	PF14368,PF00234	AT1G27950.1
BnaA08G0217300ZS	Fatty Acid Elongation & Wax Biosynthesis;Suberin Synthesis & Transport 3	LTP	LTP	PF14368,PF00234	AT1G27950.1
BnaA09G0639900ZS	Sphingolipid Biosynthesis 1	CS	CS	PF03798	AT1G13580.2, AT3G25540.1
BnaC08G0497200ZS	Sphingolipid Biosynthesis 1	CS	CS	PF03798	AT1G13580.2, AT3G25540.1
BnaA06G0092600ZS	Sphingolipid Biosynthesis 1	SBH	SBH	PF04116	AT1G14290.1, AT1G69640.1
BnaC05G0113700ZS	Sphingolipid Biosynthesis 1	SBH	SBH	PF04116	AT1G14290.1, AT1G69640.1
BnaC08G0227900ZS	Sphingolipid Biosynthesis 1	SBH	SBH	PF04116	AT1G14290.1, AT1G69640.1
BnaC02G0240500ZS	Sphingolipid Biosynthesis 1	SBH	SBH	PF04116	AT1G14290.1, AT1G69640.1
BnaA07G0311700ZS	Sphingolipid Biosynthesis 1	SBH	SBH	PF04116	AT1G14290.1, AT1G69640.1
BnaC06G0362300ZS	Sphingolipid Biosynthesis 1	SBH	SBH	PF04116	AT1G14290.1, AT1G69640.1
BnaA02G0183000ZS	Sphingolipid Biosynthesis 1	SBH	SBH	PF04116	AT1G14290.1, AT1G69640.1
BnaC03G0193300ZS	Sphingolipid Biosynthesis 1	FA2H	FA2H	PF04116	AT2G34770.1, AT4G20870.1
BnaC04G0120700ZS	Sphingolipid Biosynthesis 1	FA2H	FA2H	PF04116	AT2G34770.1, AT4G20870.1
BnaC04G0431600ZS	Sphingolipid Biosynthesis 1	FA2H	FA2H	PF04116	AT2G34770.1, AT4G20870.1
BnaA04G0141200ZS	Sphingolipid Biosynthesis 1	FA2H	FA2H	PF04116	AT2G34770.1, AT4G20870.1
BnaA01G0111400ZS	Sphingolipid Biosynthesis 1	FA2H	FA2H	PF04116	AT2G34770.1, AT4G20870.1
BnaA05G0017800ZS	Sphingolipid Biosynthesis 1	SLD	SLD	PF00487,PF00173	AT2G46210.1, AT3G61580.1
BnaC04G0018000ZS	Sphingolipid Biosynthesis 1	SLD	SLD	PF00487,PF00173	AT2G46210.1, AT3G61580.1
BnaA04G0009900ZS	Sphingolipid Biosynthesis 1	SLD	SLD	PF00487,PF00173	AT2G46210.1, AT3G61580.1
BnaC04G0267100ZS	Sphingolipid Biosynthesis 1	SLD	SLD	PF00487,PF00173	AT2G46210.1, AT3G61580.1
BnaA07G0216500ZS	Sphingolipid Biosynthesis 1	SLD	SLD	PF00487,PF00173	AT2G46210.1, AT3G61580.1
BnaC06G0231000ZS	Sphingolipid Biosynthesis 1	SLD	SLD	PF00487,PF00173	AT2G46210.1, AT3G61580.1
BnaA05G0469200ZS	Sphingolipid Biosynthesis 1	KSR	KSR	PF00106,PF08659,PF13561,PF01370	AT3G06060.1, AT5G19200.1
BnaC05G0530100ZS	Sphingolipid Biosynthesis 1	KSR	KSR	PF00106,PF08659,PF13561,PF01370	AT3G06060.1, AT5G19200.1
BnaC03G0435500ZS	Sphingolipid Biosynthesis 1	CS	CS	PF03798	AT3G19260.1
BnaA03G0357500ZS	Sphingolipid Biosynthesis 1	CS	CS	PF03798	AT3G19260.1
BnaC01G0397600ZS	Sphingolipid Biosynthesis 1	CS	CS	PF03798	AT3G19260.1
BnaA01G0321700ZS	Sphingolipid Biosynthesis 1	CS	CS	PF03798	AT3G19260.1
BnaC05G0402700ZS	Sphingolipid Biosynthesis 1	CS	CS	PF03798	AT3G19260.1
BnaA05G0367000ZS	Sphingolipid Biosynthesis 1	CS	CS	PF03798	AT3G19260.1
BnaA01G0222000ZS	Sphingolipid Biosynthesis 1	SPT (LCB2)	SPT (LCB2)	PF00155,PF01212	AT3G48780.1, AT5G23670.1
BnaC03G0566800ZS	Sphingolipid Biosynthesis 1	SPT (LCB2)	SPT (LCB2)	PF00155,PF01212	AT3G48780.1, AT5G23670.1
BnaA03G0555600ZS	Sphingolipid Biosynthesis 1	SPT (LCB2)	SPT (LCB2)	PF00155	AT4G36480.1
BnaA01G0022700ZS	Sphingolipid Biosynthesis 1	SPT (LCB2)	SPT (LCB2)	PF00155	AT4G36480.1
BnaC02G0416200ZS	Sphingolipid Biosynthesis 1	Bax inhibitor-1	Bax inhibitor-1	PF01027	AT5G47120.1, AT5G47130.1
BnaA02G0305900ZS	Sphingolipid Biosynthesis 1	Bax inhibitor-1	Bax inhibitor-1	PF01027	AT5G47120.1, AT5G47130.1
BnaC09G0246900ZS	Sphingolipid Biosynthesis 1	Bax inhibitor-1	Bax inhibitor-1	PF01027	AT5G47120.1, AT5G47130.1
BnaA09G0212200ZS	Sphingolipid Biosynthesis 1	Bax inhibitor-1	Bax inhibitor-1	PF01027	AT5G47120.1, AT5G47130.1
BnaA09G0676200ZS	Sphingolipid Biosynthesis 1;Sphingolipid Biosynthesis 2	Small subunits of Serine palmitoyltransferase	Small subunits of Serine palmitoyltransferase	PF11779	AT1G06515.1, AT2G30942.1
BnaA10G0046200ZS	Sphingolipid Biosynthesis 1;Sphingolipid Biosynthesis 2	Small subunits of Serine palmitoyltransferase	Small subunits of Serine palmitoyltransferase	PF11779	AT1G06515.1, AT2G30942.1
BnaC05G0046900ZS	Sphingolipid Biosynthesis 1;Sphingolipid Biosynthesis 2	Small subunits of Serine palmitoyltransferase	Small subunits of Serine palmitoyltransferase	PF11779	AT1G06515.1, AT2G30942.1
BnaC04G0505700ZS	Sphingolipid Biosynthesis 1;Sphingolipid Biosynthesis 2	Small subunits of Serine palmitoyltransferase	Small subunits of Serine palmitoyltransferase	PF11779	AT1G06515.1, AT2G30942.1
BnaA04G0200200ZS	Sphingolipid Biosynthesis 1;Sphingolipid Biosynthesis 2	Small subunits of Serine palmitoyltransferase	Small subunits of Serine palmitoyltransferase	PF11779	AT1G06515.1, AT2G30942.1
BnaA02G0299800ZS	Sphingolipid Biosynthesis 1;Sphingolipid Biosynthesis 2	STP	STP	PF08718	AT2G34690.1
BnaA03G0166700ZS	Sphingolipid Biosynthesis 1;Sphingolipid Biosynthesis 2	STP	STP	PF08718	AT2G34690.1
BnaC03G0192800ZS	Sphingolipid Biosynthesis 1;Sphingolipid Biosynthesis 2	STP	STP	PF08718	AT2G34690.1
BnaC02G0408900ZS	Sphingolipid Biosynthesis 1;Sphingolipid Biosynthesis 2	STP	STP	PF08718	AT2G34690.1
BnaA08G0120900ZS	Sphingolipid Biosynthesis 1;Sphingolipid Biosynthesis 2	Sphingosine kinase, LCBK	Sphingosine kinase, LCBK	PF00781	AT4G21534.1, AT4G21540.1
BnaC03G0721900ZS	Sphingolipid Biosynthesis 1;Sphingolipid Biosynthesis 2	Sphingosine kinase, LCBK	Sphingosine kinase, LCBK	PF00781	AT4G21534.1, AT4G21540.1
BnaA03G0461000ZS	Sphingolipid Biosynthesis 1;Sphingolipid Biosynthesis 2	Sphingosine kinase, LCBK	Sphingosine kinase, LCBK	PF00781	AT4G21534.1, AT4G21540.1
Bnascaffold2351G0000200ZS	Sphingolipid Biosynthesis 1;Sphingolipid Biosynthesis 2	Sphingosine kinase, LCBK	Sphingosine kinase, LCBK	PF00781	AT4G21534.1, AT4G21540.1
BnaC07G0437100ZS	Sphingolipid Biosynthesis 1;Sphingolipid Biosynthesis 2	Sphingosine kinase, LCBK	Sphingosine kinase, LCBK	PF00781	AT4G21534.1, AT4G21540.1
BnaA08G0194400ZS	Sphingolipid Biosynthesis 1;Sphingolipid Biosynthesis 2	STP	STP	PF08718	AT4G39670.1
BnaC07G0543100ZS	Sphingolipid Biosynthesis 1;Sphingolipid Biosynthesis 2	STP	STP	PF08718	AT4G39670.1
BnaA06G0446100ZS	Sphingolipid Biosynthesis 1;Sphingolipid Biosynthesis 2	STP	STP	PF08718	AT4G39670.1
BnaA07G0302700ZS	Sphingolipid Biosynthesis 1;Sphingolipid Biosynthesis 2	STP	STP	PF08718	AT4G39670.1
BnaC06G0351600ZS	Sphingolipid Biosynthesis 1;Sphingolipid Biosynthesis 2	STP	STP	PF08718	AT4G39670.1
BnaC07G0372400ZS	Sphingolipid Biosynthesis 1;Sphingolipid Biosynthesis 2	LCBK	LCBK	PF00781	AT5G23450.3
BnaC02G0520800ZS	Sphingolipid Biosynthesis 1;Sphingolipid Biosynthesis 2	LCBK	LCBK	PF00781	AT5G23450.3
BnaA02G0389400ZS	Sphingolipid Biosynthesis 1;Sphingolipid Biosynthesis 2	LCBK	LCBK	PF00781	AT5G23450.3
BnaA06G0321500ZS	Sphingolipid Biosynthesis 1;Sphingolipid Biosynthesis 2	LCBK	LCBK	PF00781	AT5G23450.3
BnaC03G0647200ZS	Sphingolipid Biosynthesis 2	DPL1	DPL1	PF00282,PF00266	AT1G27980.1
BnaA08G0216800ZS	Sphingolipid Biosynthesis 2	DPL1	DPL1	PF00282,PF00266	AT1G27980.1
BnaC08G0460900ZS	Sphingolipid Biosynthesis 2	GCS	GCS	PF13506,PF13641	AT2G19880.2
BnaA09G0607000ZS	Sphingolipid Biosynthesis 2	GCS	GCS	PF13506,PF13641	AT2G19880.2
BnaC07G0019100ZS	Sphingolipid Biosynthesis 2	GCS	GCS	PF13506,PF13641	AT2G19880.2
BnaA09G0123800ZS	Sphingolipid Biosynthesis 2	GCS	GCS	PF13506,PF13641	AT2G19880.2
BnaA07G0007800ZS	Sphingolipid Biosynthesis 2	GCS	GCS	PF13506,PF13641	AT2G19880.2
BnaC04G0087000ZS	Sphingolipid Biosynthesis 2	IPCS	IPCS	PF14360,PF01569	AT2G29525.1, AT2G37940.1, AT3G54020.1
BnaC04G0329100ZS	Sphingolipid Biosynthesis 2	IPCS	IPCS	PF14360,PF01569	AT2G29525.1, AT2G37940.1, AT3G54020.1
BnaC07G0441600ZS	Sphingolipid Biosynthesis 2	CDase	CDase	PF05875	AT4G22330.1
BnaA03G0466100ZS	Sphingolipid Biosynthesis 2	CDase	CDase	PF05875	AT4G22330.1
BnaA01G0123300ZS	Sphingolipid Biosynthesis 2	CDase	CDase	PF05875	AT4G22330.1
BnaC01G0152600ZS	Sphingolipid Biosynthesis 2	CDase	CDase	PF05875	AT4G22330.1
BnaC03G0162700ZS	Sphingolipid Biosynthesis 2	CERK	CERK	PF00781	AT5G51290.1
BnaA03G0140400ZS	Sphingolipid Biosynthesis 2	CERK	CERK	PF00781	AT5G51290.1
BnaC08G0012000ZS	Mitochondrial Fatty Acid & Lipoic Acid Synthesis	LT	LT	PF03099	AT1G04640.1
BnaC08G0012300ZS	Mitochondrial Fatty Acid & Lipoic Acid Synthesis	LT	LT	PF03099	AT1G04640.1
BnaC02G0199500ZS	Mitochondrial Fatty Acid & Lipoic Acid Synthesis	ACP	ACP	PF00550	AT1G65290.1, AT5G36280.1
BnaA02G0156100ZS	Mitochondrial Fatty Acid & Lipoic Acid Synthesis	ACP	ACP	PF00550	AT1G65290.1, AT5G36280.1
BnaA04G0092300ZS	Mitochondrial Fatty Acid & Lipoic Acid Synthesis	ACP	ACP	PF00550,PF14573	AT1G65290.1, AT5G36280.1
BnaC04G0372300ZS	Mitochondrial Fatty Acid & Lipoic Acid Synthesis	ACP	ACP	PF00550,PF14573	AT1G65290.1, AT5G36280.1
BnaC03G0476700ZS	Mitochondrial Fatty Acid & Lipoic Acid Synthesis	KAS	KAS	PF00109,PF02801	AT2G04540.1
BnaA03G0385400ZS	Mitochondrial Fatty Acid & Lipoic Acid Synthesis	KAS	KAS	PF00109,PF02801	AT2G04540.1
BnaC08G0457200ZS	Mitochondrial Fatty Acid & Lipoic Acid Synthesis	LS	LS	PF04055	AT2G20860.1
BnaA09G0603100ZS	Mitochondrial Fatty Acid & Lipoic Acid Synthesis	LS	LS	PF04055	AT2G20860.1
BnaA05G0393400ZS	Mitochondrial Fatty Acid & Lipoic Acid Synthesis	MCS	MCS	PF00501,PF13193	AT3G16170.1
BnaC05G0440200ZS	Mitochondrial Fatty Acid & Lipoic Acid Synthesis	MCS	MCS	PF00501,PF13193	AT3G16170.1
BnaA01G0343100ZS	Mitochondrial Fatty Acid & Lipoic Acid Synthesis	MCS	MCS	PF00501,PF13193	AT3G16170.1
BnaA01G0233300ZS	Mitochondrial Fatty Acid & Lipoic Acid Synthesis	ER	ER	PF00107,PF08240	AT3G45770.1
BnaC01G0300000ZS	Mitochondrial Fatty Acid & Lipoic Acid Synthesis	ER	ER	PF00107,PF08240	AT3G45770.1
BnaA02G0309300ZS	Mitochondrial Fatty Acid & Lipoic Acid Synthesis	ACP	ACP	PF00550,PF14573	AT5G47630.1
BnaC02G0419400ZS	Mitochondrial Fatty Acid & Lipoic Acid Synthesis	ACP	ACP	PF14573,PF00550	AT5G47630.1
BnaA03G0098800ZS	Mitochondrial Fatty Acid & Lipoic Acid Synthesis	HAD	HAD	PF13238,PF13207,PF00406	AT5G60340.1
BnaC03G0633100ZS	Mitochondrial Phospholipid Synthesis	LpxC	LpxC	PF03331	AT1G24793.1, AT1G24880.1, AT1G25054.1, AT1G25145.1, AT1G25210.1
BnaA08G0224700ZS	Mitochondrial Phospholipid Synthesis	LpxC	LpxC	PF03331	AT1G24793.1, AT1G24880.1, AT1G25054.1, AT1G25145.1, AT1G25210.1
BnaA07G0058300ZS	Mitochondrial Phospholipid Synthesis;Mitochondrial Lipopolysaccharide Synthesis	LpxB	LpxB	PF02684	AT2G04560.1
BnaC07G0088400ZS	Mitochondrial Phospholipid Synthesis;Mitochondrial Lipopolysaccharide Synthesis	LpxB	LpxB	PF02684	AT2G04560.1
BnaA01G0380700ZS	Mitochondrial Phospholipid Synthesis;Mitochondrial Lipopolysaccharide Synthesis	FAD-GPDH	FAD-GPDH	PF01266,PF00890,PF12831	AT3G10370.1
BnaA08G0065300ZS	Mitochondrial Phospholipid Synthesis;Mitochondrial Lipopolysaccharide Synthesis	FAD-GPDH	FAD-GPDH	PF01266,PF00890,PF12831	AT3G10370.1
BnaC01G0478100ZS	Mitochondrial Phospholipid Synthesis;Mitochondrial Lipopolysaccharide Synthesis	FAD-GPDH	FAD-GPDH	PF01266,PF00890,PF12831	AT3G10370.1
BnaC06G0456900ZS	Mitochondrial Phospholipid Synthesis;Mitochondrial Lipopolysaccharide Synthesis	FAD-GPDH	FAD-GPDH	PF01266,PF00890,PF12831	AT3G10370.1
BnaC02G0390300ZS	Mitochondrial Phospholipid Synthesis;Mitochondrial Lipopolysaccharide Synthesis	LpxK	LpxK	PF02606	AT3G20480.1
BnaA02G0286900ZS	Mitochondrial Phospholipid Synthesis;Mitochondrial Lipopolysaccharide Synthesis	LpxK	LpxK	PF02606,PF00931,PF01582	AT3G20480.1
BnaA09G0235300ZS	Mitochondrial Phospholipid Synthesis;Mitochondrial Lipopolysaccharide Synthesis	CLS	CLS	PF01066	AT4G04870.1
BnaC09G0276300ZS	Mitochondrial Phospholipid Synthesis;Mitochondrial Lipopolysaccharide Synthesis	CLS	CLS	PF01066	AT4G04870.1
BnaC09G0270800ZS	Mitochondrial Phospholipid Synthesis;Mitochondrial Lipopolysaccharide Synthesis	LpxD	LpxD	PF00132	AT4G05210.1, AT4G21220.1
BnaA09G0230700ZS	Mitochondrial Phospholipid Synthesis;Mitochondrial Lipopolysaccharide Synthesis	LpxD	LpxD	PF00132	AT4G05210.1, AT4G21220.1
BnaC03G0778400ZS	Mitochondrial Phospholipid Synthesis;Mitochondrial Lipopolysaccharide Synthesis	LpxA	LpxA	PF00132,PF13720	AT4G29540.2
BnaA10G0289200ZS	Mitochondrial Phospholipid Synthesis;Mitochondrial Lipopolysaccharide Synthesis	KdtA	KdtA	PF04413	AT5G03770.1
BnaC09G0608400ZS	Mitochondrial Phospholipid Synthesis;Mitochondrial Lipopolysaccharide Synthesis	KdtA	KdtA	PF04413	AT5G03770.1
BnaA07G0085000ZS	Mitochondrial Phospholipid Synthesis;Oxylipin Metabolism 1;Oxylipin Metabolism 2	AH;DLAH	AH;DLAH	PF01764	AT1G30370.1
BnaC05G0262500ZS	Mitochondrial Phospholipid Synthesis;Oxylipin Metabolism 1;Oxylipin Metabolism 2	AH;DLAH	AH;DLAH	PF01764	AT1G30370.1
BnaA09G0410000ZS	Mitochondrial Phospholipid Synthesis;Oxylipin Metabolism 1;Oxylipin Metabolism 2	AH;DLAH	AH;DLAH	PF01764	AT1G30370.1
BnaC07G0130800ZS	Mitochondrial Phospholipid Synthesis;Oxylipin Metabolism 1;Oxylipin Metabolism 2	AH;DLAH	AH;DLAH	PF01764	AT1G30370.1
BnaA02G0156400ZS	Eukaryotic Galactolipid & Sulfolipid Synthesis;Lipid Trafficking	TGD3	TGD3	PF00005,PF13304	AT1G65410.1
BnaC02G0200000ZS	Eukaryotic Galactolipid & Sulfolipid Synthesis;Lipid Trafficking	TGD3	TGD3	PF00005,PF13304	AT1G65410.1
BnaC04G0052100ZS	Eukaryotic Galactolipid & Sulfolipid Synthesis;Lipid Trafficking	TGD4	TGD4	PF12600	AT2G44640.1, AT3G06960.1
BnaA01G0314900ZS	Eukaryotic Galactolipid & Sulfolipid Synthesis;Lipid Trafficking	TGD2	TGD2	PF02470	AT3G20320.1
BnaA02G0155900ZS	Lipid Trafficking	VIPP1	VIPP1	PF04012	AT1G65260.1
BnaC02G0199300ZS	Lipid Trafficking	VIPP1	VIPP1	PF04012	AT1G65260.1
BnaC09G0596800ZS	Lipid Trafficking	ALA	ALA	PF00122,PF00702,PF12710,PF13246	AT5G04930.1
BnaA10G0279000ZS	Lipid Trafficking	ALA	ALA	PF00122,PF12710,PF00702,PF13246	AT5G04930.1
BnaA03G0017200ZS	Lipid Trafficking	ALA	ALA	PF00122,PF00702,PF12710,PF13246	AT5G04930.1
BnaC03G0022000ZS	Lipid Trafficking	ALA	ALA	PF00122,PF00702,PF12710,PF13246	AT5G04930.1
BnaA01G0268400ZS	Lipid Trafficking;Unknown	TL	TL	PF00122,PF13246,PF12710,PF00702	AT1G59820.1
BnaA03G0569700ZS	Lipid Trafficking;Unknown	TL	TL	PF00122,PF13246,PF12710,PF00702	AT1G59820.1
BnaC04G0227200ZS	Lipid Trafficking;Unknown	TL	TL	PF00122,PF13246,PF12710,PF00702	AT1G59820.1
BnaC08G0519700ZS	Lipid Trafficking;Unknown	TL	TL	PF00122,PF13246,PF12710,PF00702	AT1G59820.1
BnaA09G0658100ZS	Lipid Trafficking;Unknown	TL	TL	PF00122,PF13246,PF12710,PF00702	AT1G59820.1
BnaC01G0328300ZS	Lipid Trafficking;Unknown	TL	TL	PF13246,PF12710,PF00702,PF00122	AT1G59820.1
BnaC05G0006000ZS	Cutin Synthesis & Transport 1	FAH	FAH	PF00067	AT1G01600.1, AT1G63710.1, AT2G45970.1, AT4G00360.1
BnaA10G0004100ZS	Cutin Synthesis & Transport 1	FAH	FAH	PF00067	AT1G01600.1, AT1G63710.1, AT2G45970.1, AT4G00360.1
BnaA09G0717100ZS	Cutin Synthesis & Transport 1	FAH	FAH	PF00067	AT1G01600.1, AT1G63710.1, AT2G45970.1, AT4G00360.1
BnaA09G0695600ZS	Cutin Synthesis & Transport 1	FAH	FAH	PF00067	AT1G01600.1, AT1G63710.1, AT2G45970.1, AT4G00360.1
BnaA02G0248800ZS	Cutin Synthesis & Transport 1	FAH	FAH	PF00067	AT1G01600.1, AT1G63710.1, AT2G45970.1, AT4G00360.1
BnaA09G0011800ZS	Cutin Synthesis & Transport 1	FAH	FAH	PF00067	AT1G01600.1, AT1G63710.1, AT2G45970.1, AT4G00360.1
BnaC02G0332800ZS	Cutin Synthesis & Transport 1	FAH	FAH	PF00067	AT1G01600.1, AT1G63710.1, AT2G45970.1, AT4G00360.1
Bnascaffold0571G0000200ZS	Cutin Synthesis & Transport 1	FAH	FAH	PF00067	AT1G01600.1, AT1G63710.1, AT2G45970.1, AT4G00360.1
BnaA09G0003500ZS	Cutin Synthesis & Transport 1	FAH	FAH	PF00067	AT1G01600.1, AT1G63710.1, AT2G45970.1, AT4G00360.1
BnaA05G0056800ZS	Cutin Synthesis & Transport 1	FAH	FAH	PF00067	AT1G01600.1, AT1G63710.1, AT2G45970.1, AT4G00360.1
BnaC04G0063000ZS	Cutin Synthesis & Transport 1	FAH	FAH	PF00067	AT1G01600.1, AT1G63710.1, AT2G45970.1, AT4G00360.1
BnaA10G0011500ZS	Cutin Synthesis & Transport 1	GPAT	GPAT2/3	PF01553	AT1G02390.1, AT4G01950.1
BnaC05G0013400ZS	Cutin Synthesis & Transport 1	GPAT	GPAT2/3	PF01553	AT1G02390.1, AT4G01950.1
BnaC09G0006300ZS	Cutin Synthesis & Transport 1	GPAT	GPAT2/3	PF01553	AT1G02390.1, AT4G01950.1
BnaC03G0328900ZS	Cutin Synthesis & Transport 1	GPAT	GPAT2/3	PF01553	AT1G02390.1, AT4G01950.1
BnaA09G0022200ZS	Cutin Synthesis & Transport 1	GPAT	GPAT2/3	PF01553	AT1G02390.1, AT4G01950.1
BnaA03G0273500ZS	Cutin Synthesis & Transport 1	GPAT	GPAT2/3	PF01553	AT1G02390.1, AT4G01950.1
BnaC04G0084700ZS	Cutin Synthesis & Transport 1	GPAT	GPAT6	PF12710,PF01553	AT2G38110.1
BnaA05G0073900ZS	Cutin Synthesis & Transport 1	GPAT	GPAT6	PF12710,PF01553	AT2G38110.1
BnaC04G0560100ZS	Cutin Synthesis & Transport 1	GPAT	GPAT6	PF12710,PF01553	AT2G38110.1
BnaC01G0497100ZS	Cutin Synthesis & Transport 1	MYB Transcription Factors	MYB Transcription Factors	PF00249,PF13921	AT3G01140.1, AT5G15310.1
BnaA01G0418000ZS	Cutin Synthesis & Transport 1	MYB Transcription Factors	MYB Transcription Factors	PF00249,PF13921	AT3G01140.1, AT5G15310.1
BnaC03G0072100ZS	Cutin Synthesis & Transport 1	MYB Transcription Factors	MYB Transcription Factors	PF00249,PF13921	AT3G01140.1, AT5G15310.1
BnaA03G0062900ZS	Cutin Synthesis & Transport 1	MYB Transcription Factors	MYB Transcription Factors	PF00249,PF13921	AT3G01140.1, AT5G15310.1
BnaC09G0510400ZS	Cutin Synthesis & Transport 1	MYB Transcription Factors	MYB Transcription Factors	PF00249,PF13921	AT3G01140.1, AT5G15310.1
BnaC02G0068100ZS	Cutin Synthesis & Transport 1	MYB Transcription Factors	MYB Transcription Factors	PF00249,PF13921	AT3G01140.1, AT5G15310.1
BnaA10G0209700ZS	Cutin Synthesis & Transport 1	MYB Transcription Factors	MYB Transcription Factors	PF00249,PF13921	AT3G01140.1, AT5G15310.1
BnaA01G0082700ZS	Cutin Synthesis & Transport 1	PS	PS	PF00657	AT3G04290.1, AT4G28780.1, AT5G18430.1, AT5G33370.1
BnaC01G0100300ZS	Cutin Synthesis & Transport 1	PS	PS	PF00657	AT3G04290.1, AT4G28780.1, AT5G18430.1, AT5G33370.1
BnaC02G0087400ZS	Cutin Synthesis & Transport 1	PS	PS	PF00657	AT3G04290.1, AT4G28780.1, AT5G18430.1, AT5G33370.1
BnaA02G0073800ZS	Cutin Synthesis & Transport 1	PS	PS	PF00657	AT3G04290.1, AT4G28780.1, AT5G18430.1, AT5G33370.1
BnaC05G0495500ZS	Cutin Synthesis & Transport 1	FAIH	FAIH	PF00067	AT3G10560.1, AT3G10570.1, AT5G04630.1, AT5G04660.1
BnaA05G0448600ZS	Cutin Synthesis & Transport 1	FAIH	FAIH	PF00067	AT3G10560.1, AT3G10570.1, AT5G04630.1, AT5G04660.1
BnaA03G0015600ZS	Cutin Synthesis & Transport 1	FAIH	FAIH	PF00067	AT3G10560.1, AT3G10570.1, AT5G04630.1, AT5G04660.1
BnaC03G0019800ZS	Cutin Synthesis & Transport 1	FAIH	FAIH	PF00067	AT3G10560.1, AT3G10570.1, AT5G04630.1, AT5G04660.1
BnaA10G0281800ZS	Cutin Synthesis & Transport 1	FAIH	FAIH	PF00067	AT3G10560.1, AT3G10570.1, AT5G04630.1, AT5G04660.1
BnaC09G0599900ZS	Cutin Synthesis & Transport 1	FAIH	FAIH	PF00067	AT3G10560.1, AT3G10570.1, AT5G04630.1, AT5G04660.1
BnaA06G0165100ZS	Cutin Synthesis & Transport 1	FT	FT	PF02458	AT3G48720.1
BnaC08G0291200ZS	Cutin Synthesis & Transport 1	FT	FT	PF02458	AT3G48720.1
BnaA09G0695700ZS	Cutin Synthesis & Transport 1, Suberin Synthesis & Transport 1	GPAT	GPAT4/8	PF12710,PF01553	AT1G01610.1, AT4G00400.1
BnaA02G0388000ZS	Cutin Synthesis & Transport 1	DCR / PEL3 Acyltransferase	DCR / PEL3 Acyltransferase	PF02458	AT5G23940.1
BnaC02G0519300ZS	Cutin Synthesis & Transport 1	DCR / PEL3 Acyltransferase	DCR / PEL3 Acyltransferase	PF02458	AT5G23940.1
BnaA06G0324500ZS	Cutin Synthesis & Transport 1	DCR / PEL3 Acyltransferase	DCR / PEL3 Acyltransferase	PF02458	AT5G23940.1
BnaC07G0369400ZS	Cutin Synthesis & Transport 1	DCR / PEL3 Acyltransferase	DCR / PEL3 Acyltransferase	PF02458	AT5G23940.1
BnaA09G0141100ZS	Cutin Synthesis & Transport 1;Suberin Synthesis & Transport 1	Hydrolase-like Protein	Hydrolase-like Protein	PF12697,PF00561,PF12695,PF06821	AT1G64670.1, AT4G24140.1, AT5G41900.1
BnaC09G0152300ZS	Cutin Synthesis & Transport 1;Suberin Synthesis & Transport 1	Hydrolase-like Protein	Hydrolase-like Protein	PF12697,PF00561,PF12695,PF06821	AT1G64670.1, AT4G24140.1, AT5G41900.1
BnaC04G0417700ZS	Cutin Synthesis & Transport 1;Suberin Synthesis & Transport 1	Hydrolase-like Protein	Hydrolase-like Protein	PF12697,PF00561,PF12695	AT1G64670.1, AT4G24140.1, AT5G41900.1
BnaA04G0128900ZS	Cutin Synthesis & Transport 1;Suberin Synthesis & Transport 1	Hydrolase-like Protein	Hydrolase-like Protein	PF12697,PF00561,PF12695	AT1G64670.1, AT4G24140.1, AT5G41900.1
BnaA07G0179400ZS	Cutin Synthesis & Transport 1;Suberin Synthesis & Transport 1	Hydrolase-like Protein	Hydrolase-like Protein	PF12697,PF00561,PF12695,PF06821	AT1G64670.1, AT4G24140.1, AT5G41900.1
BnaC06G0175900ZS	Cutin Synthesis & Transport 1;Suberin Synthesis & Transport 1	Hydrolase-like Protein	Hydrolase-like Protein	PF12697,PF00561,PF12695	AT1G64670.1, AT4G24140.1, AT5G41900.1
BnaC01G0175900ZS	Cutin Synthesis & Transport 1;Suberin Synthesis & Transport 1	Hydrolase-like Protein	Hydrolase-like Protein	PF12697,PF00561,PF12695	AT1G64670.1, AT4G24140.1, AT5G41900.1
BnaA01G0137500ZS	Cutin Synthesis & Transport 1;Suberin Synthesis & Transport 1	Hydrolase-like Protein	Hydrolase-like Protein	PF12697,PF00561,PF12695,PF06821	AT1G64670.1, AT4G24140.1, AT5G41900.1
BnaC03G0303200ZS	Cutin Synthesis & Transport 1;Suberin Synthesis & Transport 1	Hydrolase-like Protein	Hydrolase-like Protein	PF12697,PF00561,PF12695,PF12146	AT1G64670.1, AT4G24140.1, AT5G41900.1
BnaA03G0255300ZS	Cutin Synthesis & Transport 1;Suberin Synthesis & Transport 1	Hydrolase-like Protein	Hydrolase-like Protein	PF12697,PF00561,PF12695,PF12146	AT1G64670.1, AT4G24140.1, AT5G41900.1
BnaC06G0286700ZS	Cutin Synthesis & Transport 1;Suberin Synthesis & Transport 1	HFADH	HFADH	PF00732,PF05199	AT1G72970.1
BnaA07G0257600ZS	Cutin Synthesis & Transport 1;Suberin Synthesis & Transport 1	HFADH	HFADH	PF00732,PF05199	AT1G72970.1
BnaC02G0271000ZS	Cutin Synthesis & Transport 1;Suberin Synthesis & Transport 1	HFADH	HFADH	PF00732,PF05199	AT1G72970.1
BnaA02G0203800ZS	Cutin Synthesis & Transport 1;Suberin Synthesis & Transport 1	HFADH	HFADH	PF05199,PF00732	AT1G72970.1
BnaA10G0046400ZS	Mitochondrial Lipopolysaccharide Synthesis;Cutin Synthesis & Transport 1	GPAT	GPAT1	PF01553	AT1G06520.1
BnaC05G0047100ZS	Mitochondrial Lipopolysaccharide Synthesis;Cutin Synthesis & Transport 1	GPAT	GPAT1	PF01553	AT1G06520.1
BnaC08G0217900ZS	Suberin Synthesis & Transport 1			PF00732,PF05199	AT1G12570.1, AT3G56060.1, AT5G51930.1, AT5G51950.1
BnaC02G0189100ZS	Suberin Synthesis & Transport 1			PF00732,PF05199	AT1G12570.1, AT3G56060.1, AT5G51930.1, AT5G51950.1
BnaC08G0493100ZS	Suberin Synthesis & Transport 1			PF00732,PF05199	AT1G14185.1, AT1G14190.1
BnaA09G0635600ZS	Suberin Synthesis & Transport 1			PF00732,PF05199	AT1G14185.1, AT1G14190.1
BnaA05G0171400ZS	Suberin Synthesis & Transport 1	4CL	4CL	PF00501,PF13193	AT1G51680.1, AT1G65060.1, AT3G21240.1
BnaC06G0113600ZS	Suberin Synthesis & Transport 1	4CL	4CL	PF00501,PF13193	AT1G51680.1, AT1G65060.1, AT3G21240.1
BnaA05G0345400ZS	Suberin Synthesis & Transport 1	4CL	4CL	PF00501,PF13193	AT1G51680.1, AT1G65060.1, AT3G21240.1
BnaC06G0322800ZS	Suberin Synthesis & Transport 1	4CL	4CL	PF00501,PF13193	AT1G51680.1, AT1G65060.1, AT3G21240.1
BnaC02G0218400ZS	Suberin Synthesis & Transport 1	CCoAOMT	CCoAOMT	PF01596,PF13578,PF12847,PF13847	AT1G24735.2, AT1G67980.1, AT1G67990.1
BnaA02G0170100ZS	Suberin Synthesis & Transport 1	CCoAOMT	CCoAOMT	PF01596,PF13578,PF12847,PF13847	AT1G24735.2, AT1G67980.1, AT1G67990.1
BnaA07G0297700ZS	Suberin Synthesis & Transport 1	CCoAOMT	CCoAOMT	PF01596,PF13578,PF13847,PF12847	AT1G24735.2, AT1G67980.1, AT1G67990.1
BnaC06G0343500ZS	Suberin Synthesis & Transport 1	CCoAOMT	CCoAOMT	PF01596,PF13578,PF12847,PF13847	AT1G24735.2, AT1G67980.1, AT1G67990.1
BnaA08G0224500ZS	Suberin Synthesis & Transport 1	CCoAOMT	CCoAOMT	PF01596,PF13578,PF12847,PF13847,PF13659	AT1G24735.2, AT1G67980.1, AT1G67990.1
BnaC03G0633600ZS	Suberin Synthesis & Transport 1	CCoAOMT	CCoAOMT	PF01596,PF13578,PF12847,PF13847,PF13659	AT1G24735.2, AT1G67980.1, AT1G67990.1
BnaC02G0218300ZS	Suberin Synthesis & Transport 1	CCoAOMT	CCoAOMT	PF01596,PF13578,PF13847,PF12847,PF13659	AT1G24735.2, AT1G67980.1, AT1G67990.1
BnaA02G0170200ZS	Suberin Synthesis & Transport 1	CCoAOMT	CCoAOMT	PF01596,PF13578,PF13847,PF12847,PF13659	AT1G24735.2, AT1G67980.1, AT1G67990.1
BnaA08G0089300ZS	Suberin Synthesis & Transport 1	CCoAOMT	CCoAOMT	PF01596,PF13578,PF12847,PF13847,PF13659	AT1G24735.2, AT1G67980.1, AT1G67990.1
BnaA07G0104100ZS	Suberin Synthesis & Transport 1	CCoAOMT	CCoAOMT	PF01596,PF13578,PF12847,PF13847,PF13659	AT1G24735.2, AT1G67980.1, AT1G67990.1
BnaC02G0218600ZS	Suberin Synthesis & Transport 1	CCoAOMT	CCoAOMT	PF01596,PF13578,PF13847,PF12847,PF13659	AT1G24735.2, AT1G67980.1, AT1G67990.1
BnaC08G0127300ZS	Suberin Synthesis & Transport 1	CCoAOMT	CCoAOMT	PF01596,PF13578,PF12847,PF13847,PF13659	AT1G24735.2, AT1G67980.1, AT1G67990.1
BnaC06G0395500ZS	Suberin Synthesis & Transport 1			PF00732,PF05199	AT1G73050.1
BnaA07G0336400ZS	Suberin Synthesis & Transport 1			PF00732,PF05199	AT1G73050.1
BnaC02G0271600ZS	Suberin Synthesis & Transport 1			PF00732,PF05199	AT1G73050.1
BnaA02G0204500ZS	Suberin Synthesis & Transport 1			PF05199,PF00732	AT1G73050.1
BnaA01G0373800ZS	Suberin Synthesis & Transport 1	GPAT	GPAT5/7	PF01553	AT3G11430.1, AT5G06090.1
BnaC01G0466700ZS	Suberin Synthesis & Transport 1	GPAT	GPAT5/7	PF01553	AT3G11430.1, AT5G06090.1
BnaC07G0517700ZS	Suberin Synthesis & Transport 1	CCoAOMT	CCoAOMT	PF01596,PF13578,PF12847	AT4G34050.1
BnaA03G0541500ZS	Suberin Synthesis & Transport 1	CCoAOMT	CCoAOMT	PF01596,PF13578,PF12847	AT4G34050.1
BnaA08G0138300ZS	Suberin Synthesis & Transport 1	CCoAOMT	CCoAOMT	PF01596,PF13578,PF12847	AT4G34050.1
BnaC03G0749700ZS	Suberin Synthesis & Transport 1	CCoAOMT	CCoAOMT	PF01596,PF13578,PF12847	AT4G34050.1
BnaA03G0402500ZS	Suberin Synthesis & Transport 1	FAH	FAH	PF00067	AT5G08250.1, AT5G23190.1
BnaC07G0374200ZS	Suberin Synthesis & Transport 1	FAH	FAH	PF00067	AT5G08250.1, AT5G23190.1
BnaA02G0390300ZS	Suberin Synthesis & Transport 1	FAH	FAH	PF00067	AT5G08250.1, AT5G23190.1
BnaC06G0093600ZS	Suberin Synthesis & Transport 1	FAH	FAH	PF00067	AT5G08250.1, AT5G23190.1
BnaA02G0107900ZS	Suberin Synthesis & Transport 1	FAH	FAH	PF00067	AT5G58860.1
BnaC03G0120700ZS	Suberin Synthesis & Transport 1	FAH	FAH	PF00067	AT5G58860.1
BnaA03G0104400ZS	Suberin Synthesis & Transport 1	FAH	FAH	PF00067	AT5G58860.1
BnaA03G0147400ZS	Suberin Synthesis & Transport 1;Suberin Synthesis & Transport 2	C4H	C4H	PF00067	AT2G30490.1
BnaA05G0132000ZS	Suberin Synthesis & Transport 1;Suberin Synthesis & Transport 2	C4H	C4H	PF00067	AT2G30490.1
BnaC04G0174600ZS	Suberin Synthesis & Transport 1;Suberin Synthesis & Transport 2	C4H	C4H	PF00067	AT2G30490.1
BnaC03G0171900ZS	Suberin Synthesis & Transport 1;Suberin Synthesis & Transport 2	C4H	C4H	PF00067	AT2G30490.1
BnaA04G0196800ZS	Suberin Synthesis & Transport 1;Suberin Synthesis & Transport 2	C4H	C4H	PF00067	AT2G30490.1
BnaC04G0500500ZS	Suberin Synthesis & Transport 1;Suberin Synthesis & Transport 2	C4H	C4H	PF00067	AT2G30490.1
BnaA04G0122700ZS	Suberin Synthesis & Transport 1;Suberin Synthesis & Transport 2	BAHD	BAHD	PF02458	AT5G41040.1
BnaC04G0410700ZS	Suberin Synthesis & Transport 1;Suberin Synthesis & Transport 2	BAHD	BAHD	PF02458	AT5G41040.1
BnaA07G0176000ZS	Suberin Synthesis & Transport 1;Suberin Synthesis & Transport 2	BAHD	BAHD	PF02458	AT5G41040.1
BnaC06G0169900ZS	Suberin Synthesis & Transport 1;Suberin Synthesis & Transport 2	BAHD	BAHD	PF02458	AT5G41040.1
BnaA07G0163600ZS	Suberin Synthesis & Transport 2	DIR	DIR	PF03018	AT1G07730.2, AT2G28670.1
BnaC04G0194100ZS	Suberin Synthesis & Transport 2	DIR	DIR	PF03018	AT1G07730.2, AT2G28670.1
BnaC04G0486600ZS	Suberin Synthesis & Transport 2	DIR	DIR	PF03018	AT1G07730.2, AT2G28670.1
BnaC05G0056700ZS	Suberin Synthesis & Transport 2	DIR	DIR	PF03018	AT1G07730.2, AT2G28670.1
BnaC08G0031900ZS	Suberin Synthesis & Transport 2	DIR	DIR	PF03018	AT1G07730.2, AT2G28670.1
BnaA06G0044900ZS	Suberin Synthesis & Transport 2	DIR	DIR	PF03018	AT1G07730.2, AT2G28670.1
BnaC03G0236200ZS	Suberin Synthesis & Transport 2	C3H	C3H	PF00067	AT2G40890.1
BnaA03G0200500ZS	Suberin Synthesis & Transport 2	C3H	C3H	PF00067	AT2G40890.1
BnaC04G0578600ZS	Suberin Synthesis & Transport 2	C3H	C3H	PF00067	AT2G40890.1
BnaA04G0261600ZS	Suberin Synthesis & Transport 2	C3H	C3H	PF00067	AT2G40890.1
BnaA05G0021200ZS	Suberin Synthesis & Transport 2	C3H	C3H	PF00067	AT2G40890.1
BnaC04G0022300ZS	Suberin Synthesis & Transport 2	C3H	C3H	PF00067	AT2G40890.1
BnaA08G0295100ZS	Oxylipin Metabolism 1	OPR	OPR	PF00724	AT1G09400.1, AT1G76680.2, AT1G76690.1
BnaA02G0222800ZS	Oxylipin Metabolism 1	OPR	OPR	PF00724	AT1G09400.1, AT1G76680.2, AT1G76690.1
BnaC02G0300200ZS	Oxylipin Metabolism 1	OPR	OPR	PF00724	AT1G09400.1, AT1G76680.2, AT1G76690.1
BnaA10G0198600ZS	Oxylipin Metabolism 1	OPR	OPR	PF00724	AT1G09400.1, AT1G76680.2, AT1G76690.1
BnaA09G0615500ZS	Oxylipin Metabolism 1	OPR	OPR	PF00724	AT1G09400.1, AT1G76680.2, AT1G76690.1
BnaA08G0250900ZS	Oxylipin Metabolism 1	JCMT	JCMT	PF03492	AT1G19640.1
BnaC08G0254400ZS	Oxylipin Metabolism 1	JCMT	JCMT	PF03492	AT1G19640.1
BnaA07G0137800ZS	Oxylipin Metabolism 1	JCMT	JCMT	PF03492	AT1G19640.1
BnaA06G0137300ZS	Oxylipin Metabolism 1	JCMT	JCMT	PF03492	AT1G19640.1
BnaC07G0201300ZS	Oxylipin Metabolism 1	JCMT	JCMT	PF03492	AT1G19640.1
BnaC05G0166300ZS	Oxylipin Metabolism 1	JCMT	JCMT	PF03492	AT1G19640.1
BnaC08G0255300ZS	Oxylipin Metabolism 1	JCMT	JCMT	PF03492	AT1G19640.1
BnaA08G0070500ZS	Oxylipin Metabolism 1	PAH	PAH	PF01734	AT1G33270.1
BnaC08G0100500ZS	Oxylipin Metabolism 1	PAH	PAH	PF01734	AT1G33270.1
BnaA09G0384000ZS	Oxylipin Metabolism 1	PAH	PAH	PF01734	AT1G33270.1
BnaC06G0108700ZS	Oxylipin Metabolism 1	PAH	PAH	PF01734	AT1G33270.1
BnaC03G0482200ZS	Oxylipin Metabolism 1	OPR	OPR	PF00724	AT2G06050.1
BnaA03G0389500ZS	Oxylipin Metabolism 1	OPR	OPR	PF00724	AT2G06050.1
BnaC03G0285200ZS	Oxylipin Metabolism 1	PAH	PAH	PF01734	AT2G26560.1, AT4G37050.1, AT4G37060.2, AT4G37070.2, AT5G43590.1
BnaA03G0241200ZS	Oxylipin Metabolism 1	PAH	PAH	PF01734	AT2G26560.1, AT4G37050.1, AT4G37060.2, AT4G37070.2, AT5G43590.1
BnaC07G0535500ZS	Oxylipin Metabolism 1	PAH	PAH	PF01734	AT2G26560.1, AT4G37050.1, AT4G37060.2, AT4G37070.2, AT5G43590.1
BnaA03G0560000ZS	Oxylipin Metabolism 1	PAH	PAH	PF01734	AT2G26560.1, AT4G37050.1, AT4G37060.2, AT4G37070.2, AT5G43590.1
BnaC01G0020500ZS	Oxylipin Metabolism 1	PAH	PAH	PF01734	AT2G26560.1, AT4G37050.1, AT4G37060.2, AT4G37070.2, AT5G43590.1
BnaA01G0017800ZS	Oxylipin Metabolism 1	PAH	PAH	PF01734	AT2G26560.1, AT4G37050.1, AT4G37060.2, AT4G37070.2, AT5G43590.1
BnaA01G0018000ZS	Oxylipin Metabolism 1	PAH	PAH	PF01734	AT2G26560.1, AT4G37050.1, AT4G37060.2, AT4G37070.2, AT5G43590.1
BnaC01G0020700ZS	Oxylipin Metabolism 1	PAH	PAH	PF01734	AT2G26560.1, AT4G37050.1, AT4G37060.2, AT4G37070.2, AT5G43590.1
BnaC07G0535400ZS	Oxylipin Metabolism 1	PAH	PAH	PF01734	AT2G26560.1, AT4G37050.1, AT4G37060.2, AT4G37070.2, AT5G43590.1
BnaC01G0020600ZS	Oxylipin Metabolism 1	PAH	PAH	PF01734	AT2G26560.1, AT4G37050.1, AT4G37060.2, AT4G37070.2, AT5G43590.1
BnaA01G0017900ZS	Oxylipin Metabolism 1	PAH	PAH	PF01734	AT2G26560.1, AT4G37050.1, AT4G37060.2, AT4G37070.2, AT5G43590.1
BnaA03G0559900ZS	Oxylipin Metabolism 1	PAH	PAH	PF12697,PF01734,PF12695,PF00561	AT2G26560.1, AT4G37050.1, AT4G37060.2, AT4G37070.2, AT5G43590.1
BnaA03G0191400ZS	Oxylipin Metabolism 1	PAH	PAH	PF01734	AT2G39220.1, AT3G54950.1
BnaC03G0224700ZS	Oxylipin Metabolism 1	PAH	PAH	PF01734	AT2G39220.1, AT3G54950.1
BnaC04G0076100ZS	Oxylipin Metabolism 1	PAH	PAH	PF01734	AT2G39220.1, AT3G54950.1
BnaA05G0067500ZS	Oxylipin Metabolism 1	PAH	PAH	PF01734	AT2G39220.1, AT3G54950.1
BnaA09G0508500ZS	Oxylipin Metabolism 1	PAH	PAH	PF01734	AT2G39220.1, AT3G54950.1
BnaC08G0349800ZS	Oxylipin Metabolism 1	PAH	PAH	PF01734	AT2G39220.1, AT3G54950.1
BnaC06G0192300ZS	Oxylipin Metabolism 1	PAH	PAH	PF01734	AT2G39220.1, AT3G54950.1
BnaA07G0191000ZS	Oxylipin Metabolism 1	PAH	PAH	PF01734	AT2G39220.1, AT3G54950.1
BnaC04G0256100ZS	Oxylipin Metabolism 1	PAH	PAH	PF01734	AT3G63200.1
BnaA04G0002100ZS	Oxylipin Metabolism 1	PAH	PAH	PF01734	AT3G63200.1
BnaA09G0569500ZS	Oxylipin Metabolism 1	PAH	PAH	PF01734	AT3G63200.1
BnaC08G0419600ZS	Oxylipin Metabolism 1	PAH	PAH	PF01734	AT3G63200.1
BnaA03G0427200ZS	Oxylipin Metabolism 1	HPL	HPL	PF00067	AT4G15440.1
BnaC07G0400700ZS	Oxylipin Metabolism 1	HPL	HPL	PF00067	AT4G15440.1
BnaC01G0089500ZS	Oxylipin Metabolism 1	PAH	PAH	PF01734	AT4G29800.2
BnaA09G0690300ZS	Oxylipin Metabolism 1;Oxylipin Metabolism 2	LAH	LAH	PF01764	AT1G02660.1, AT3G62590.1
BnaA09G0712000ZS	Oxylipin Metabolism 1;Oxylipin Metabolism 2	LAH	LAH	PF01764	AT1G02660.1, AT3G62590.1
BnaC08G0001400ZS	Oxylipin Metabolism 1;Oxylipin Metabolism 2	LAH	LAH	PF01764	AT1G02660.1, AT3G62590.1
BnaA09G0564900ZS	Oxylipin Metabolism 1;Oxylipin Metabolism 2	LAH	LAH	PF01764	AT1G02660.1, AT3G62590.1
BnaC08G0414100ZS	Oxylipin Metabolism 1;Oxylipin Metabolism 2	LAH	LAH	PF01764	AT1G02660.1, AT3G62590.1
BnaC05G0045000ZS	Oxylipin Metabolism 1;Oxylipin Metabolism 2	AH	AH	PF01764	AT1G06250.1
BnaA10G0044100ZS	Oxylipin Metabolism 1;Oxylipin Metabolism 2	AH	AH	PF01764	AT1G06250.1
BnaA10G0048700ZS	Oxylipin Metabolism 1;Oxylipin Metabolism 2	AH	AH	PF01764	AT1G06800.1, AT2G30550.2
BnaC05G0049200ZS	Oxylipin Metabolism 1;Oxylipin Metabolism 2	AH	AH	PF01764	AT1G06800.1, AT2G30550.2
BnaC04G0500900ZS	Oxylipin Metabolism 1;Oxylipin Metabolism 2	AH	AH	PF01764	AT1G06800.1, AT2G30550.2
BnaA04G0197200ZS	Oxylipin Metabolism 1;Oxylipin Metabolism 2	AH	AH	PF01764	AT1G06800.1, AT2G30550.2
BnaA08G0275600ZS	Oxylipin Metabolism 1;Oxylipin Metabolism 2	AOS, AOX	AOS, AOX	PF06351	AT1G13280.1, AT3G25760.1, AT3G25770.1, AT3G25780.1
BnaC08G0222500ZS	Oxylipin Metabolism 1;Oxylipin Metabolism 2	AOS, AOX	AOS, AOX	PF06351	AT1G13280.1, AT3G25760.1, AT3G25770.1, AT3G25780.1
BnaA09G0228100ZS	Oxylipin Metabolism 1;Oxylipin Metabolism 2	AOS, AOX	AOS, AOX	PF06351	AT1G13280.1, AT3G25760.1, AT3G25770.1, AT3G25780.1
BnaC09G0267600ZS	Oxylipin Metabolism 1;Oxylipin Metabolism 2	AOS, AOX	AOS, AOX	PF06351	AT1G13280.1, AT3G25760.1, AT3G25770.1, AT3G25780.1
BnaC09G0267300ZS	Oxylipin Metabolism 1;Oxylipin Metabolism 2	AOS, AOX	AOS, AOX	PF06351	AT1G13280.1, AT3G25760.1, AT3G25770.1, AT3G25780.1
BnaA09G0228000ZS	Oxylipin Metabolism 1;Oxylipin Metabolism 2	AOS, AOX	AOS, AOX	PF06351	AT1G13280.1, AT3G25760.1, AT3G25770.1, AT3G25780.1
BnaC07G0290700ZS	Oxylipin Metabolism 1;Oxylipin Metabolism 2	AOS, AOX	AOS, AOX	PF06351	AT1G13280.1, AT3G25760.1, AT3G25770.1, AT3G25780.1
BnaA06G0393700ZS	Oxylipin Metabolism 1;Oxylipin Metabolism 2	AOS, AOX	AOS, AOX	PF06351	AT1G13280.1, AT3G25760.1, AT3G25770.1, AT3G25780.1
BnaA06G0393600ZS	Oxylipin Metabolism 1;Oxylipin Metabolism 2	AOS, AOX	AOS, AOX	PF06351	AT1G13280.1, AT3G25760.1, AT3G25770.1, AT3G25780.1
BnaA09G0617700ZS	Oxylipin Metabolism 1;Oxylipin Metabolism 2	LOX	LOX	PF00305,PF01477	AT1G17420.1, AT1G72520.1
BnaA08G0261700ZS	Oxylipin Metabolism 1;Oxylipin Metabolism 2	LOX	LOX	PF00305,PF01477	AT1G17420.1, AT1G72520.1
BnaC08G0240500ZS	Oxylipin Metabolism 1;Oxylipin Metabolism 2	LOX	LOX	PF00305,PF01477	AT1G17420.1, AT1G72520.1
BnaC02G0267900ZS	Oxylipin Metabolism 1;Oxylipin Metabolism 2	LOX	LOX	PF00305,PF01477	AT1G17420.1, AT1G72520.1
BnaA02G0200800ZS	Oxylipin Metabolism 1;Oxylipin Metabolism 2	LOX	LOX	PF00305,PF01477	AT1G17420.1, AT1G72520.1
BnaC08G0473100ZS	Oxylipin Metabolism 1;Oxylipin Metabolism 2	LOX	LOX	PF00305,PF01477	AT1G17420.1, AT1G72520.1
BnaA06G0023900ZS	Oxylipin Metabolism 1;Oxylipin Metabolism 2	AH	AH	PF01764	AT1G51440.1
BnaC06G0056400ZS	Oxylipin Metabolism 1;Oxylipin Metabolism 2	AH	AH	PF01764	AT1G51440.1
BnaA01G0256800ZS	Oxylipin Metabolism 1;Oxylipin Metabolism 2	LOX	LOX	PF00305,PF01477	AT1G55020.1, AT3G22400.1
BnaC01G0315600ZS	Oxylipin Metabolism 1;Oxylipin Metabolism 2	LOX	LOX	PF00305,PF01477	AT1G55020.1, AT3G22400.1
BnaC01G0372300ZS	Oxylipin Metabolism 1;Oxylipin Metabolism 2	LOX	LOX	PF00305,PF01477	AT1G55020.1, AT3G22400.1
BnaA05G0336500ZS	Oxylipin Metabolism 1;Oxylipin Metabolism 2	LOX	LOX	PF00305,PF01477	AT1G55020.1, AT3G22400.1
BnaC05G0359400ZS	Oxylipin Metabolism 1;Oxylipin Metabolism 2	LOX	LOX	PF00305,PF01477	AT1G55020.1, AT3G22400.1
BnaC06G0319600ZS	Oxylipin Metabolism 1;Oxylipin Metabolism 2	LOX	LOX	PF00305,PF01477	AT1G67560.1
BnaC02G0214600ZS	Oxylipin Metabolism 1;Oxylipin Metabolism 2	LOX	LOX	PF00305,PF01477	AT1G67560.1
BnaA07G0279400ZS	Oxylipin Metabolism 1;Oxylipin Metabolism 2	LOX	LOX	PF00305,PF01477	AT1G67560.1
BnaA02G0167200ZS	Oxylipin Metabolism 1;Oxylipin Metabolism 2	LOX	LOX	PF00305,PF01477	AT1G67560.1
BnaC04G0378300ZS	Oxylipin Metabolism 1;Oxylipin Metabolism 2	LAH	LAH	PF01764	AT2G05260.1
BnaA04G0096500ZS	Oxylipin Metabolism 1;Oxylipin Metabolism 2	LAH	LAH	PF01764	AT2G05260.1
BnaC03G0175000ZS	Oxylipin Metabolism 1;Oxylipin Metabolism 2	AH	AH	PF01764	AT2G31100.1
BnaA03G0150000ZS	Oxylipin Metabolism 1;Oxylipin Metabolism 2	AH	AH	PF01764	AT2G31100.1
BnaC04G0034200ZS	Oxylipin Metabolism 1;Oxylipin Metabolism 2	LAH	LAH	PF01764	AT2G42450.1
BnaA05G0031400ZS	Oxylipin Metabolism 1;Oxylipin Metabolism 2	LAH	LAH	PF01764	AT2G42450.1
BnaC04G0589400ZS	Oxylipin Metabolism 1;Oxylipin Metabolism 2	AH	AH	PF01764	AT2G42690.1
BnaA04G0271900ZS	Oxylipin Metabolism 1;Oxylipin Metabolism 2	AH	AH	PF01764	AT2G42690.1
BnaC04G0037000ZS	Oxylipin Metabolism 1;Oxylipin Metabolism 2	AH	AH	PF01764	AT2G42690.1
BnaA05G0048300ZS	Oxylipin Metabolism 1;Oxylipin Metabolism 2	AH	AH	PF01764,PF11187	AT2G44810.1
BnaC04G0054000ZS	Oxylipin Metabolism 1;Oxylipin Metabolism 2	AH	AH	PF01764,PF11187	AT2G44810.1
BnaA05G0458300ZS	Oxylipin Metabolism 1;Oxylipin Metabolism 2	LAH	LAH	PF01764	AT3G07400.1
BnaC05G0517100ZS	Oxylipin Metabolism 1;Oxylipin Metabolism 2	LAH	LAH	PF01764	AT3G07400.1
BnaC01G0442100ZS	Oxylipin Metabolism 1;Oxylipin Metabolism 2	LAH	LAH	PF03893,PF01764	AT3G14075.1
BnaA01G0355900ZS	Oxylipin Metabolism 1;Oxylipin Metabolism 2	LAH	LAH	PF01764,PF03893	AT3G14075.1
BnaC02G0193600ZS	Oxylipin Metabolism 1;Oxylipin Metabolism 2	LOX	LOX	PF00305,PF01477	AT3G45140.1
BnaC06G0315600ZS	Oxylipin Metabolism 1;Oxylipin Metabolism 2	LOX	LOX	PF00305,PF01477	AT3G45140.1
BnaC06G0315300ZS	Oxylipin Metabolism 1;Oxylipin Metabolism 2	LOX	LOX	PF00305,PF01477	AT3G45140.1
BnaC06G0315700ZS	Oxylipin Metabolism 1;Oxylipin Metabolism 2	LOX	LOX	PF00305,PF01477	AT3G45140.1
BnaC06G0316300ZS	Oxylipin Metabolism 1;Oxylipin Metabolism 2	LOX	LOX	PF00305,PF01477	AT3G45140.1
BnaC08G0293800ZS	Oxylipin Metabolism 1;Oxylipin Metabolism 2	LAH	LAH	PF01764,PF03893	AT3G49050.1, AT4G00500.1
BnaA06G0162700ZS	Oxylipin Metabolism 1;Oxylipin Metabolism 2	LAH	LAH	PF01764,PF03893	AT3G49050.1, AT4G00500.1
BnaA03G0279900ZS	Oxylipin Metabolism 1;Oxylipin Metabolism 2	LAH	LAH	PF01764,PF03893	AT3G49050.1, AT4G00500.1
BnaC03G0336900ZS	Oxylipin Metabolism 1;Oxylipin Metabolism 2	LAH	LAH	PF01764,PF03893	AT3G49050.1, AT4G00500.1
BnaA04G0009400ZS	Oxylipin Metabolism 1;Oxylipin Metabolism 2	LAH	LAH	PF01764	AT3G61680.1
BnaC04G0266700ZS	Oxylipin Metabolism 1;Oxylipin Metabolism 2	LAH	LAH	PF01764	AT3G61680.1
BnaC09G0298900ZS	Oxylipin Metabolism 1;Oxylipin Metabolism 2	LAH	LAH	PF00657	AT4G10950.1
BnaA09G0253700ZS	Oxylipin Metabolism 1;Oxylipin Metabolism 2	LAH	LAH	PF00657	AT4G10950.1
BnaC04G0361400ZS	Oxylipin Metabolism 1;Oxylipin Metabolism 2	LAH	LAH	PF01764,PF00168,PF11187	AT4G13550.1
BnaA04G0076300ZS	Oxylipin Metabolism 1;Oxylipin Metabolism 2	LAH	LAH	PF01764,PF00168,PF11187	AT4G13550.1
BnaA03G0431400ZS	Oxylipin Metabolism 1;Oxylipin Metabolism 2	LAH	LAH	PF03893,PF01764	AT4G16070.1
BnaA03G0437300ZS	Oxylipin Metabolism 1;Oxylipin Metabolism 2	AH	AH	PF01764	AT4G16820.1
BnaC07G0412100ZS	Oxylipin Metabolism 1;Oxylipin Metabolism 2	AH	AH	PF01764	AT4G16820.1
BnaC01G0232200ZS	Oxylipin Metabolism 1;Oxylipin Metabolism 2	AH	AH	PF01764	AT4G16820.1
BnaA01G0181800ZS	Oxylipin Metabolism 1;Oxylipin Metabolism 2	AH	AH	PF01764	AT4G16820.1
BnaC07G0424000ZS	Oxylipin Metabolism 1;Oxylipin Metabolism 2	AH	AH	PF01764	AT4G18550.1
BnaA08G0110500ZS	Oxylipin Metabolism 1;Oxylipin Metabolism 2	AH	AH	PF01764	AT4G18550.1
BnaC03G0704900ZS	Oxylipin Metabolism 1;Oxylipin Metabolism 2	AH	AH	PF01764	AT4G18550.1
BnaA01G0095600ZS	Oxylipin Metabolism 1;Oxylipin Metabolism 2	AH	AH	PF01764	AT4G18550.1
BnaC01G0116900ZS	Oxylipin Metabolism 1;Oxylipin Metabolism 2	AH	AH	PF01764	AT4G18550.1
BnaA03G0449100ZS	Oxylipin Metabolism 1;Oxylipin Metabolism 2	AH	AH	PF01764	AT4G18550.1
BnaA02G0254700ZS	Oxylipin Metabolism 1;Oxylipin Metabolism 2	LAH	LAH	PF01764	AT5G24180.1, AT5G24190.1, AT5G24200.1, AT5G24210.1, AT5G24220.1
BnaA04G0097800ZS	Oxylipin Metabolism 1;Oxylipin Metabolism 2	LAH	LAH	PF03893,PF01764	AT5G37710.1
BnaC04G0384600ZS	Oxylipin Metabolism 1;Oxylipin Metabolism 2	LAH	LAH	PF03893,PF01764	AT5G37710.1
BnaC02G0379200ZS	Oxylipin Metabolism 1;Oxylipin Metabolism 2	AOS	AOS	PF00067	AT5G42650.1
BnaA02G0279100ZS	Oxylipin Metabolism 1;Oxylipin Metabolism 2	AOS	AOS	PF00067	AT5G42650.1
BnaA08G0084600ZS	Oxylipin Metabolism 1;Oxylipin Metabolism 2;Phospholipid Signaling	PLA1	PLA1	PF02862	AT1G31480.1
BnaC08G0120100ZS	Oxylipin Metabolism 1;Oxylipin Metabolism 2;Phospholipid Signaling	PLA1	PLA1	PF02862	AT1G31480.1
BnaC05G0275000ZS	Oxylipin Metabolism 1;Oxylipin Metabolism 2;Phospholipid Signaling	PLA1	PLA1	PF02862	AT1G31480.1
BnaA09G0398600ZS	Oxylipin Metabolism 1;Oxylipin Metabolism 2;Phospholipid Signaling	PLA1	PLA1	PF02862	AT1G31480.1
BnaA05G0370300ZS	Oxylipin Metabolism 1;Oxylipin Metabolism 2;Phospholipid Signaling	PLA2	PLA2	PF08324,PF00400,PF09070	AT3G18860.1
BnaC05G0408800ZS	Oxylipin Metabolism 1;Oxylipin Metabolism 2;Phospholipid Signaling	PLA2	PLA2	PF08324,PF00400,PF09070	AT3G18860.1
BnaA03G0355600ZS	Oxylipin Metabolism 1;Oxylipin Metabolism 2;Phospholipid Signaling	PLA2	PLA2	PF08324,PF00400,PF09070	AT3G18860.1
BnaC03G0432200ZS	Oxylipin Metabolism 1;Oxylipin Metabolism 2;Phospholipid Signaling	PLA2	PLA2	PF08324,PF00400,PF09070	AT3G18860.1
BnaA08G0010900ZS	Oxylipin Metabolism 2	OR	OR	PF00171	AT1G54100.1
BnaC03G0804400ZS	Oxylipin Metabolism 2	OR	OR	PF00171	AT1G54100.1
BnaA06G0007900ZS	Oxylipin Metabolism 2	OR	OR	PF00171	AT1G54100.1
BnaC06G0083900ZS	Oxylipin Metabolism 2	OR	OR	PF00171	AT1G54100.1
BnaA07G0254500ZS	Oxylipin Metabolism 2	DOP	DOP	PF03098	AT1G73680.2
BnaC06G0282500ZS	Oxylipin Metabolism 2	DOP	DOP	PF03098	AT1G73680.2
BnaA07G0340200ZS	Oxylipin Metabolism 2	DOP	DOP	PF03098	AT1G73680.2
BnaC06G0400100ZS	Oxylipin Metabolism 2	DOP	DOP	PF03098	AT1G73680.2
BnaA02G0207900ZS	Oxylipin Metabolism 2	DOP	DOP	PF03098	AT1G73680.2
BnaC02G0278200ZS	Oxylipin Metabolism 2	DOP	DOP	PF03098	AT1G73680.2
BnaC05G0560400ZS	Oxylipin Metabolism 2	DOP	DOP	PF03098	AT3G01420.1
BnaC05G0537900ZS	Oxylipin Metabolism 2	DOP	DOP	PF03098	AT3G01420.1
BnaA10G0005100ZS	Phospholipid Signaling	PIPK-IA	PIPK-IA	PF01504	AT1G01460.1, AT4G01190.1
BnaC05G0007200ZS	Phospholipid Signaling	PIPK-IA	PIPK-IA	PF01504	AT1G01460.1, AT4G01190.1
BnaC03G0000400ZS	Phospholipid Signaling	PIPK-IA	PIPK-IA	PF01504	AT1G01460.1, AT4G01190.1
BnaA09G0007000ZS	Phospholipid Signaling	PIPK-IA	PIPK-IA	PF01504,PF00168	AT1G01460.1, AT4G01190.1
BnaA09G0016100ZS	Phospholipid Signaling	PIPK-IA	PIPK-IA	PF01504	AT1G01460.1, AT4G01190.1
BnaA10G0039200ZS	Phospholipid Signaling	PI5P-II	PI5P-II	PF03372	AT1G05630.1, AT1G65580.1, AT2G31830.2, AT2G43900.1
BnaA08G0310600ZS	Phospholipid Signaling	PI5P-II	PI5P-II	PF03372	AT1G05630.1, AT1G65580.1, AT2G31830.2, AT2G43900.1
BnaC08G0018700ZS	Phospholipid Signaling	PI5P-II	PI5P-II	PF03372	AT1G05630.1, AT1G65580.1, AT2G31830.2, AT2G43900.1
BnaC05G0040200ZS	Phospholipid Signaling	PI5P-II	PI5P-II	PF03372	AT1G05630.1, AT1G65580.1, AT2G31830.2, AT2G43900.1
BnaA09G0679900ZS	Phospholipid Signaling	PI5P-II	PI5P-II	PF03372	AT1G05630.1, AT1G65580.1, AT2G31830.2, AT2G43900.1
BnaA05G0120900ZS	Phospholipid Signaling	PI5P-II	PI5P-II	PF03372	AT1G05630.1, AT1G65580.1, AT2G31830.2, AT2G43900.1
BnaC04G0152700ZS	Phospholipid Signaling	PI5P-II	PI5P-II	PF03372	AT1G05630.1, AT1G65580.1, AT2G31830.2, AT2G43900.1
BnaC03G0253000ZS	Phospholipid Signaling	PI5P-II	PI5P-II	PF03372	AT1G05630.1, AT1G65580.1, AT2G31830.2, AT2G43900.1
BnaC06G0324100ZS	Phospholipid Signaling	PI5P-II	PI5P-II	PF03372	AT1G05630.1, AT1G65580.1, AT2G31830.2, AT2G43900.1
BnaA07G0283100ZS	Phospholipid Signaling	PI5P-II	PI5P-II	PF03372	AT1G05630.1, AT1G65580.1, AT2G31830.2, AT2G43900.1
BnaA09G0663700ZS	Phospholipid Signaling	FAAH	FAAH	PF01425	AT1G08980.1
BnaC08G0528200ZS	Phospholipid Signaling	FAAH	FAAH	PF01425	AT1G08980.1
BnaA06G0070700ZS	Phospholipid Signaling	PIPK-IB	PIPK-IB	PF01504,PF02493	AT1G10900.1, AT1G60890.2
BnaC05G0087900ZS	Phospholipid Signaling	PIPK-IB	PIPK-IB	PF01504,PF02493	AT1G10900.1, AT1G60890.2
BnaA09G0655500ZS	Phospholipid Signaling	PIPK-IB	PIPK-IB	PF01504,PF02493	AT1G10900.1, AT1G60890.2
BnaC09G0181900ZS	Phospholipid Signaling	PIPK-IB	PIPK-IB	PF01504,PF02493	AT1G10900.1, AT1G60890.2
BnaA09G0164200ZS	Phospholipid Signaling	PIPK-IB	PIPK-IB	PF01504,PF02493	AT1G10900.1, AT1G60890.2
BnaC08G0515900ZS	Phospholipid Signaling	PIPK-IB	PIPK-IB	PF01504,PF02493	AT1G10900.1, AT1G60890.2
BnaC05G0108200ZS	Phospholipid Signaling	PI4K &gamma;	PI4K &gamma;	PF00454	AT1G13640.1, AT1G26270.1, AT2G03890.1
BnaC07G0287700ZS	Phospholipid Signaling	PI4K &gamma;	PI4K &gamma;	PF00454	AT1G13640.1, AT1G26270.1, AT2G03890.1
BnaA06G0395700ZS	Phospholipid Signaling	PI4K &gamma;	PI4K &gamma;	PF00454	AT1G13640.1, AT1G26270.1, AT2G03890.1
BnaA09G0440100ZS	Phospholipid Signaling	PI4K &gamma;	PI4K &gamma;	PF00454	AT1G13640.1, AT1G26270.1, AT2G03890.1
BnaC05G0223000ZS	Phospholipid Signaling	PI4K &gamma;	PI4K &gamma;	PF00454	AT1G13640.1, AT1G26270.1, AT2G03890.1
BnaA08G0229300ZS	Phospholipid Signaling	PI4K &gamma;	PI4K &gamma;	PF00454	AT1G13640.1, AT1G26270.1, AT2G03890.1
BnaC03G0627800ZS	Phospholipid Signaling	PI4K &gamma;	PI4K &gamma;	PF00454	AT1G13640.1, AT1G26270.1, AT2G03890.1
BnaA09G0618200ZS	Phospholipid Signaling	Sac-PIP	Sac-PIP	PF02383	AT1G17340.1
BnaC05G0146400ZS	Phospholipid Signaling	Sac-PIP	Sac-PIP	PF02383	AT1G17340.1
BnaC08G0473500ZS	Phospholipid Signaling	Sac-PIP	Sac-PIP	PF02383	AT1G17340.1
BnaA06G0118800ZS	Phospholipid Signaling	Sac-PIP	Sac-PIP	PF02383	AT1G17340.1
BnaA09G0618300ZS	Phospholipid Signaling	Sac-PIP	Sac-PIP	PF02383	AT1G17340.1
BnaC08G0473600ZS	Phospholipid Signaling	Sac-PIP	Sac-PIP	PF02383	AT1G17340.1
BnaA09G0618400ZS	Phospholipid Signaling	Sac-PIP	Sac-PIP	PF02383	AT1G17340.1
BnaC08G0269900ZS	Phospholipid Signaling	PIPK-IB	PIPK-IB	PF02493	AT1G21920.1, AT1G77660.1
BnaA08G0241500ZS	Phospholipid Signaling	PIPK-IB	PIPK-IB	PF02493	AT1G21920.1, AT1G77660.1
BnaC07G0185600ZS	Phospholipid Signaling	PIPK-IB	PIPK-IB	PF02493	AT1G21920.1, AT1G77660.1
BnaA07G0126500ZS	Phospholipid Signaling	PIPK-IB	PIPK-IB	PF02493	AT1G21920.1, AT1G77660.1
BnaC05G0190500ZS	Phospholipid Signaling	PIPK-IB	PIPK-IB	PF02493	AT1G21920.1, AT1G77660.1
BnaA09G0465700ZS	Phospholipid Signaling	PIPK-IB	PIPK-IB	PF02493	AT1G21920.1, AT1G77660.1
BnaC06G0434200ZS	Phospholipid Signaling	PIPK-IB	PIPK-IB	PF02493	AT1G21920.1, AT1G77660.1
BnaA08G0241200ZS	Phospholipid Signaling	PIPK-IB	PIPK-IB	PF01504,PF02493	AT1G21980.1, AT1G77740.1
BnaC08G0270200ZS	Phospholipid Signaling	PIPK-IB	PIPK-IB	PF01504,PF02493	AT1G21980.1, AT1G77740.1
BnaC02G0307400ZS	Phospholipid Signaling	PIPK-IB	PIPK-IB	PF01504,PF02493	AT1G21980.1, AT1G77740.1
BnaA02G0228200ZS	Phospholipid Signaling	PIPK-IB	PIPK-IB	PF01504,PF02493	AT1G21980.1, AT1G77740.1
BnaA08G0238500ZS	Phospholipid Signaling	Sac-PIP	Sac-PIP	PF02383	AT1G22620.1
BnaC08G0273400ZS	Phospholipid Signaling	Sac-PIP	Sac-PIP	PF02383	AT1G22620.1
BnaA07G0121500ZS	Phospholipid Signaling	Sac-PIP	Sac-PIP	PF02383	AT1G22620.1
BnaC07G0178900ZS	Phospholipid Signaling	Sac-PIP	Sac-PIP	PF02383	AT1G22620.1
BnaA09G0378200ZS	Phospholipid Signaling	PIPK-III	PIPK-III	PF01504,PF00118	AT1G34260.1
BnaC06G0101400ZS	Phospholipid Signaling	PIPK-III	PIPK-III	PF01504,PF00118	AT1G34260.1
BnaC06G0038500ZS	Phospholipid Signaling	PI4K &alpha;	PI4K &alpha;	PF00454,PF00613	AT1G49340.1, AT1G51040.1
BnaA06G0036200ZS	Phospholipid Signaling	PI4K &alpha;	PI4K &alpha;	PF00454,PF00613	AT1G49340.1, AT1G51040.1
BnaA05G0181600ZS	Phospholipid Signaling	PI4K &alpha;	PI4K &alpha;	PF00454,PF00613	AT1G49340.1, AT1G51040.1
BnaA06G0026400ZS	Phospholipid Signaling	PI4K &alpha;	PI4K &alpha;	PF00454,PF00613	AT1G49340.1, AT1G51040.1
BnaC06G0052900ZS	Phospholipid Signaling	PI4K &alpha;	PI4K &alpha;	PF00454,PF00613	AT1G49340.1, AT1G51040.1
BnaC05G0308300ZS	Phospholipid Signaling	PI4K &alpha;	PI4K &alpha;	PF00454,PF00613	AT1G49340.1, AT1G51040.1
Bnascaffold2018G0000100ZS	Phospholipid Signaling	PI4K &alpha;	PI4K &alpha;	PF00454,PF00613	AT1G49340.1, AT1G51040.1
BnaC06G0122300ZS	Phospholipid Signaling	PLD &alpha;	PLD &alpha;	PF12357,PF00614,PF00168,PF13091	AT1G52570.1, AT3G15730.1
BnaA05G0166000ZS	Phospholipid Signaling	PLD &alpha;	PLD &alpha;	PF12357,PF00614,PF00168,PF13091	AT1G52570.1, AT3G15730.1
BnaA08G0017800ZS	Phospholipid Signaling	PLD &alpha;	PLD &alpha;	PF12357,PF00614,PF00168,PF13091	AT1G52570.1, AT3G15730.1
BnaA05G0396000ZS	Phospholipid Signaling	PLD &alpha;	PLD &alpha;	PF12357,PF00614,PF00168,PF13091	AT1G52570.1, AT3G15730.1
BnaC05G0443200ZS	Phospholipid Signaling	PLD &alpha;	PLD &alpha;	PF12357,PF00614,PF00168,PF13091	AT1G52570.1, AT3G15730.1
BnaC01G0428500ZS	Phospholipid Signaling	PLD &alpha;	PLD &alpha;	PF12357,PF00614,PF00168,PF13091	AT1G52570.1, AT3G15730.1
BnaA01G0346300ZS	Phospholipid Signaling	PLD &alpha;	PLD &alpha;	PF12357,PF00614,PF00168,PF13091	AT1G52570.1, AT3G15730.1
BnaA08G0017300ZS	Phospholipid Signaling	LPLA	LPLA	PF02230,PF12695,PF12697,PF03959,PF03583	AT1G52700.1, AT3G15650.2, AT5G20060.1
BnaA05G0165600ZS	Phospholipid Signaling	LPLA	LPLA	PF02230,PF12695,PF12697,PF03959,PF03583	AT1G52700.1, AT3G15650.2, AT5G20060.1
BnaC06G0123000ZS	Phospholipid Signaling	LPLA	LPLA	PF02230,PF12695,PF12697,PF03959,PF03583	AT1G52700.1, AT3G15650.2, AT5G20060.1
BnaC05G0444800ZS	Phospholipid Signaling	LPLA	LPLA	PF02230,PF12695,PF12697,PF03959,PF03583	AT1G52700.1, AT3G15650.2, AT5G20060.1
BnaC01G0429300ZS	Phospholipid Signaling	LPLA	LPLA	PF02230,PF12697,PF12695,PF03959,PF03583	AT1G52700.1, AT3G15650.2, AT5G20060.1
BnaA05G0397100ZS	Phospholipid Signaling	LPLA	LPLA	PF02230,PF12695,PF12697,PF03959,PF03583	AT1G52700.1, AT3G15650.2, AT5G20060.1
Bnascaffold0471G0000500ZS	Phospholipid Signaling	LPLA	LPLA	PF02230,PF12695,PF12697,PF03583,PF03959	AT1G52700.1, AT3G15650.2, AT5G20060.1
BnaA06G0006100ZS	Phospholipid Signaling	PLD &alpha;	PLD &alpha;	PF12357,PF00614,PF13091	AT1G55180.1
BnaC06G0086100ZS	Phospholipid Signaling	PLD &alpha;	PLD &alpha;	PF12357,PF00614,PF13091	AT1G55180.1
BnaA09G0167400ZS	Phospholipid Signaling	PI3k	PI3k	PF00613,PF00454,PF00792	AT1G60490.1
BnaC09G0186900ZS	Phospholipid Signaling	PI3k	PI3k	PF00613,PF00454,PF00792	AT1G60490.1
BnaC09G0149700ZS	Phospholipid Signaling	PI4K &gamma;	PI4K &gamma;	PF00454,PF00240	AT1G64460.1
BnaA09G0142900ZS	Phospholipid Signaling	PI4K &gamma;	PI4K &gamma;	PF00454,PF00240	AT1G64460.1
BnaA09G0140100ZS	Phospholipid Signaling	PI4K &gamma;	PI4K &gamma;	PF00454,PF00240	AT1G64460.1
BnaC09G0154500ZS	Phospholipid Signaling	PI4K &gamma;	PI4K &gamma;	PF00454,PF00240	AT1G64460.1
BnaC02G0255600ZS	Phospholipid Signaling	PIPK-III	PIPK-III	PF01504,PF00118	AT1G71010.1
BnaA02G0192200ZS	Phospholipid Signaling	PIPK-III	PIPK-III	PF01504,PF00118	AT1G71010.1
BnaA07G0322700ZS	Phospholipid Signaling	PIPK-III	PIPK-III	PF01504,PF00118	AT1G71010.1
BnaC06G0377400ZS	Phospholipid Signaling	PIPK-III	PIPK-III	PF01504,PF00118	AT1G71010.1
BnaA07G0017000ZS	Phospholipid Signaling	DAGK	DAGK	PF00609,PF00781	AT2G18730.1, AT4G30340.1, AT5G57690.1
BnaC07G0036600ZS	Phospholipid Signaling	DAGK	DAGK	PF00609,PF00781	AT2G18730.1, AT4G30340.1, AT5G57690.1
BnaC09G0123300ZS	Phospholipid Signaling	DAGK	DAGK	PF00609,PF00781	AT2G18730.1, AT4G30340.1, AT5G57690.1
BnaA09G0118400ZS	Phospholipid Signaling	DAGK	DAGK	PF00609,PF00781	AT2G18730.1, AT4G30340.1, AT5G57690.1
BnaC01G0083300ZS	Phospholipid Signaling	DAGK	DAGK	PF00609,PF00781	AT2G18730.1, AT4G30340.1, AT5G57690.1
BnaA03G0110500ZS	Phospholipid Signaling	DAGK	DAGK	PF00609,PF00781	AT2G18730.1, AT4G30340.1, AT5G57690.1
BnaC03G0127300ZS	Phospholipid Signaling	DAGK	DAGK	PF00609,PF00781	AT2G18730.1, AT4G30340.1, AT5G57690.1
BnaC07G0006900ZS	Phospholipid Signaling	golden2-like	golden2-like	PF00249	AT2G20570.2
BnaA07G0001900ZS	Phospholipid Signaling	golden2-like	golden2-like	PF00249	AT2G20570.2
BnaC08G0458600ZS	Phospholipid Signaling	golden2-like	golden2-like	PF14111,PF00249,PF14392	AT2G20570.2
BnaA09G0604500ZS	Phospholipid Signaling	golden2-like	golden2-like	PF00249	AT2G20570.2
BnaC08G0456700ZS	Phospholipid Signaling	DAGK	DAGK	PF00609,PF00781	AT2G20900.1, AT4G28130.1
BnaA09G0602700ZS	Phospholipid Signaling	DAGK	DAGK	PF00609,PF00781	AT2G20900.1, AT4G28130.1
BnaA09G0126600ZS	Phospholipid Signaling	DAGK	DAGK	PF00609,PF00781	AT2G20900.1, AT4G28130.1
BnaC09G0133000ZS	Phospholipid Signaling	DAGK	DAGK	PF00609,PF00781	AT2G20900.1, AT4G28130.1
BnaA03G0502500ZS	Phospholipid Signaling	DAGK	DAGK	PF00609,PF00781	AT2G20900.1, AT4G28130.1
BnaC07G0480800ZS	Phospholipid Signaling	DAGK	DAGK	PF00609,PF00781	AT2G20900.1, AT4G28130.1
BnaC08G0421800ZS	Phospholipid Signaling	PIPK-IB	PIPK-IB	PF01504,PF02493	AT2G26420.1
BnaA09G0571400ZS	Phospholipid Signaling	PIPK-IB	PIPK-IB	PF01504,PF02493	AT2G26420.1
BnaA03G0196500ZS	Phospholipid Signaling	PIPLC	PIPLC	PF00388,PF00387,PF00168,PF09279	AT2G40116.1, AT3G08510.1, AT3G55940.1, AT5G58700.1
BnaC03G0230100ZS	Phospholipid Signaling	PIPLC	PIPLC	PF00388,PF00387,PF00168,PF09279	AT2G40116.1, AT3G08510.1, AT3G55940.1, AT5G58700.1
BnaA04G0251900ZS	Phospholipid Signaling	PIPLC	PIPLC	PF00388,PF00387,PF00168,PF09279	AT2G40116.1, AT3G08510.1, AT3G55940.1, AT5G58700.1
BnaC04G0571600ZS	Phospholipid Signaling	PIPLC	PIPLC	PF00388,PF00387,PF00168,PF09279	AT2G40116.1, AT3G08510.1, AT3G55940.1, AT5G58700.1
BnaC04G0066700ZS	Phospholipid Signaling	PIPLC	PIPLC	PF00388,PF00387,PF00168,PF09279	AT2G40116.1, AT3G08510.1, AT3G55940.1, AT5G58700.1
BnaA05G0060800ZS	Phospholipid Signaling	PIPLC	PIPLC	PF00388,PF00387,PF00168,PF09279	AT2G40116.1, AT3G08510.1, AT3G55940.1, AT5G58700.1
BnaC09G0420700ZS	Phospholipid Signaling	PIPLC	PIPLC	PF00388,PF00387,PF00168,PF09279	AT2G40116.1, AT3G08510.1, AT3G55940.1, AT5G58700.1
BnaA10G0142900ZS	Phospholipid Signaling	PIPLC	PIPLC	PF00388,PF00387,PF00168,PF09279	AT2G40116.1, AT3G08510.1, AT3G55940.1, AT5G58700.1
BnaA01G0424300ZS	Phospholipid Signaling	PIPLC	PIPLC	PF00388,PF00387,PF09279,PF00168	AT2G40116.1, AT3G08510.1, AT3G55940.1, AT5G58700.1
BnaC02G0133300ZS	Phospholipid Signaling	PIPLC	PIPLC	PF00388,PF00387,PF00168,PF09279	AT2G40116.1, AT3G08510.1, AT3G55940.1, AT5G58700.1
BnaA02G0109300ZS	Phospholipid Signaling	PIPLC	PIPLC	PF00388,PF00387,PF00168,PF09279	AT2G40116.1, AT3G08510.1, AT3G55940.1, AT5G58700.1
BnaA05G0452700ZS	Phospholipid Signaling	PIPLC	PIPLC	PF00388,PF00387,PF09279,PF00168	AT2G40116.1, AT3G08510.1, AT3G55940.1, AT5G58700.1
BnaC05G0511000ZS	Phospholipid Signaling	PIPLC	PIPLC	PF00388,PF00387,PF09279,PF00168	AT2G40116.1, AT3G08510.1, AT3G55940.1, AT5G58700.1
BnaA09G0515800ZS	Phospholipid Signaling	PIPLC	PIPLC	PF00388,PF00387,PF09279,PF00168	AT2G40116.1, AT3G08510.1, AT3G55940.1, AT5G58700.1
BnaC08G0358300ZS	Phospholipid Signaling	PIPLC	PIPLC	PF00388,PF00387,PF09279,PF00168	AT2G40116.1, AT3G08510.1, AT3G55940.1, AT5G58700.1
BnaA03G0200200ZS	Phospholipid Signaling	PI4K &gamma;	PI4K &gamma;	PF00454	AT2G40850.1, AT3G56600.1
BnaC03G0236000ZS	Phospholipid Signaling	PI4K &gamma;	PI4K &gamma;	PF00454	AT2G40850.1, AT3G56600.1
BnaA04G0261400ZS	Phospholipid Signaling	PI4K &gamma;	PI4K &gamma;	PF00454	AT2G40850.1, AT3G56600.1
BnaC04G0578100ZS	Phospholipid Signaling	PI4K &gamma;	PI4K &gamma;	PF00454	AT2G40850.1, AT3G56600.1
BnaA05G0022700ZS	Phospholipid Signaling	PIPK-IB	PIPK-IB	PF01504,PF02493	AT2G41210.1, AT3G07960.1, AT3G56960.1
BnaC04G0024500ZS	Phospholipid Signaling	PIPK-IB	PIPK-IB	PF01504,PF02493	AT2G41210.1, AT3G07960.1, AT3G56960.1
BnaC03G0237900ZS	Phospholipid Signaling	PIPK-IB	PIPK-IB	PF01504,PF02493	AT2G41210.1, AT3G07960.1, AT3G56960.1
BnaA03G0201400ZS	Phospholipid Signaling	PIPK-IB	PIPK-IB	PF01504,PF02493	AT2G41210.1, AT3G07960.1, AT3G56960.1
BnaC08G0368100ZS	Phospholipid Signaling	PIPK-IB	PIPK-IB	PF01504,PF02493	AT2G41210.1, AT3G07960.1, AT3G56960.1
BnaA09G0524800ZS	Phospholipid Signaling	PIPK-IB	PIPK-IB	PF01504,PF02493	AT2G41210.1, AT3G07960.1, AT3G56960.1
BnaA04G0033100ZS	Phospholipid Signaling	PIPK-IB	PIPK-IB	PF01504,PF02493	AT2G41210.1, AT3G07960.1, AT3G56960.1
BnaC04G0304200ZS	Phospholipid Signaling	PIPK-IB	PIPK-IB	PF01504,PF02493	AT2G41210.1, AT3G07960.1, AT3G56960.1
BnaC06G0201600ZS	Phospholipid Signaling	PIPK-IB	PIPK-IB	PF01504,PF02493	AT2G41210.1, AT3G07960.1, AT3G56960.1
Bnascaffold0026G0049500ZS	Phospholipid Signaling	PIPK-IB	PIPK-IB	PF01504,PF02493	AT2G41210.1, AT3G07960.1, AT3G56960.1
BnaC03G0373100ZS	Phospholipid Signaling	PIPK-IB	PIPK-IB	PF01504,PF02493	AT2G41210.1, AT3G07960.1, AT3G56960.1
BnaA03G0311300ZS	Phospholipid Signaling	PIPK-IB	PIPK-IB	PF01504,PF02493	AT2G41210.1, AT3G07960.1, AT3G56960.1
BnaA05G0319400ZS	Phospholipid Signaling	PIPK-IB	PIPK-IB	PF02493,PF01504	AT2G41210.1, AT3G07960.1, AT3G56960.1
BnaA10G0001600ZS	Phospholipid Signaling	PLD &beta;, PLD &gamma;	PLD &beta;, PLD &gamma;	PF12357,PF00168,PF00614,PF13091	AT2G42010.1, AT4G00240.1, AT4G11830.2, AT4G11840.1, AT4G11850.1
BnaC05G0003700ZS	Phospholipid Signaling	PLD &beta;, PLD &gamma;	PLD &beta;, PLD &gamma;	PF12357,PF00168,PF00614,PF13091	AT2G42010.1, AT4G00240.1, AT4G11830.2, AT4G11840.1, AT4G11850.1
BnaC02G0332200ZS	Phospholipid Signaling	PLD &beta;, PLD &gamma;	PLD &beta;, PLD &gamma;	PF12357,PF00168,PF00614,PF13091	AT2G42010.1, AT4G00240.1, AT4G11830.2, AT4G11840.1, AT4G11850.1
BnaA02G0248200ZS	Phospholipid Signaling	PLD &beta;, PLD &gamma;	PLD &beta;, PLD &gamma;	PF12357,PF00168,PF00614,PF13091	AT2G42010.1, AT4G00240.1, AT4G11830.2, AT4G11840.1, AT4G11850.1
BnaA09G0245800ZS	Phospholipid Signaling	PLD &beta;, PLD &gamma;	PLD &beta;, PLD &gamma;	PF12357,PF00168,PF00614,PF13091	AT2G42010.1, AT4G00240.1, AT4G11830.2, AT4G11840.1, AT4G11850.1
BnaC09G0289600ZS	Phospholipid Signaling	PLD &beta;, PLD &gamma;	PLD &beta;, PLD &gamma;	PF12357,PF00168,PF00614,PF13091	AT2G42010.1, AT4G00240.1, AT4G11830.2, AT4G11840.1, AT4G11850.1
Bnascaffold0026G0059000ZS	Phospholipid Signaling	DAGK	DAGK	PF00781	AT2G46090.1
BnaC03G0264500ZS	Phospholipid Signaling	PI4K &gamma;	PI4K &gamma;	PF00454,PF00240,PF11976	AT2G46500.1, AT5G24240.1
BnaA04G0292600ZS	Phospholipid Signaling	PI4K &gamma;	PI4K &gamma;	PF00454,PF00240,PF11976	AT2G46500.1, AT5G24240.1
BnaC04G0610700ZS	Phospholipid Signaling	PI4K &gamma;	PI4K &gamma;	PF00454,PF00240,PF11976	AT2G46500.1, AT5G24240.1
BnaA06G0327100ZS	Phospholipid Signaling	PI4K &gamma;	PI4K &gamma;	PF00454,PF00240,PF11976	AT2G46500.1, AT5G24240.1
BnaC07G0366900ZS	Phospholipid Signaling	PI4K &gamma;	PI4K &gamma;	PF00454,PF00240,PF11976	AT2G46500.1, AT5G24240.1
BnaC05G0499700ZS	Phospholipid Signaling	PIPK-IB	PIPK-IB	PF01504,PF02493	AT3G09920.1
BnaA05G0438700ZS	Phospholipid Signaling	PIPK-IB	PIPK-IB	PF01504,PF02493	AT3G09920.1
BnaA01G0379000ZS	Phospholipid Signaling	PI3P	PI3P	PF06602	AT3G10550.1, AT5G04540.1
BnaC01G0476400ZS	Phospholipid Signaling	PI3P	PI3P	PF06602	AT3G10550.1, AT5G04540.1
BnaC09G0600600ZS	Phospholipid Signaling	PI3P	PI3P	PF06602	AT3G10550.1, AT5G04540.1
BnaA10G0282500ZS	Phospholipid Signaling	PI3P	PI3P	PF06602	AT3G10550.1, AT5G04540.1
BnaC02G0016800ZS	Phospholipid Signaling	PI3P	PI3P	PF06602	AT3G10550.1, AT5G04540.1
BnaA02G0016600ZS	Phospholipid Signaling	PI3P	PI3P	PF06602	AT3G10550.1, AT5G04540.1
BnaC05G0493700ZS	Phospholipid Signaling	LPLA	LPLA	PF12697,PF00561,PF12695,PF06821	AT3G10840.1
BnaA05G0446900ZS	Phospholipid Signaling	LPLA	LPLA	PF12697,PF00561,PF12695,PF06821	AT3G10840.1
BnaA05G0409500ZS	Phospholipid Signaling	Sac-PIP	Sac-PIP	PF02383	AT3G14205.1, AT3G43220.1, AT5G20840.1
BnaC05G0461100ZS	Phospholipid Signaling	Sac-PIP	Sac-PIP	PF02383	AT3G14205.1, AT3G43220.1, AT5G20840.1
BnaC01G0441300ZS	Phospholipid Signaling	Sac-PIP	Sac-PIP	PF02383	AT3G14205.1, AT3G43220.1, AT5G20840.1
BnaA01G0354700ZS	Phospholipid Signaling	Sac-PIP	Sac-PIP	PF02383	AT3G14205.1, AT3G43220.1, AT5G20840.1
BnaC09G0457000ZS	Phospholipid Signaling	Sac-PIP	Sac-PIP	PF02383	AT3G14205.1, AT3G43220.1, AT5G20840.1
BnaA03G0090500ZS	Phospholipid Signaling	Sac-PIP	Sac-PIP	PF02383	AT3G14205.1, AT3G43220.1, AT5G20840.1
BnaA10G0171100ZS	Phospholipid Signaling	Sac-PIP	Sac-PIP	PF02383	AT3G14205.1, AT3G43220.1, AT5G20840.1
BnaA03G0337600ZS	Phospholipid Signaling	PIPK-III	PIPK-III	PF01504,PF00118,PF01363	AT3G14270.1, AT4G33240.1
BnaC03G0405400ZS	Phospholipid Signaling	PIPK-III	PIPK-III	PF01504,PF00118,PF01363	AT3G14270.1, AT4G33240.1
BnaA01G0354200ZS	Phospholipid Signaling	PIPK-III	PIPK-III	PF01504,PF00118,PF01363	AT3G14270.1, AT4G33240.1
BnaC01G0440700ZS	Phospholipid Signaling	PIPK-III	PIPK-III	PF01504,PF00118,PF01363	AT3G14270.1, AT4G33240.1
BnaA01G0046300ZS	Phospholipid Signaling	PIPK-III	PIPK-III	PF01504,PF00118,PF01363	AT3G14270.1, AT4G33240.1
BnaC01G0053100ZS	Phospholipid Signaling	PIPK-III	PIPK-III	PF01504,PF00118,PF01363	AT3G14270.1, AT4G33240.1
BnaA05G0367400ZS	Phospholipid Signaling	PI3P	PI3P	PF08553	AT3G19240.1, AT4G33400.1
BnaC01G0051900ZS	Phospholipid Signaling	PI3P	PI3P	PF08553	AT3G19240.1, AT4G33400.1
BnaA01G0045600ZS	Phospholipid Signaling	PI3P	PI3P	PF08553	AT3G19240.1, AT4G33400.1
BnaA08G0141800ZS	Phospholipid Signaling	PI3P	PI3P	PF08553	AT3G19240.1, AT4G33400.1
BnaC03G0755200ZS	Phospholipid Signaling	PI3P	PI3P	PF08553	AT3G19240.1, AT4G33400.1
BnaA03G0414100ZS	Phospholipid Signaling	PI3P	PI3P	PF00782	AT3G50110.1
BnaC07G0386600ZS	Phospholipid Signaling	PI3P	PI3P	PF00782	AT3G50110.1
BnaA09G0480200ZS	Phospholipid Signaling	Sac-PIP	Sac-PIP	PF02383	AT3G51460.1, AT5G66020.1
BnaC08G0316900ZS	Phospholipid Signaling	Sac-PIP	Sac-PIP	PF02383	AT3G51460.1, AT5G66020.1
BnaA01G0207200ZS	Phospholipid Signaling	Sac-PIP	Sac-PIP	PF02383	AT3G51460.1, AT5G66020.1
BnaC01G0260200ZS	Phospholipid Signaling	Sac-PIP	Sac-PIP	PF02383	AT3G51460.1, AT5G66020.1
BnaC01G0258500ZS	Phospholipid Signaling	Sac-PIP	Sac-PIP	PF02383	AT3G51830.1
BnaA01G0205400ZS	Phospholipid Signaling	Sac-PIP	Sac-PIP	PF02383	AT3G51830.1
BnaC06G0220800ZS	Phospholipid Signaling	Sac-PIP	Sac-PIP	PF02383,PF00397	AT3G59770.3
BnaA07G0209300ZS	Phospholipid Signaling	Sac-PIP	Sac-PIP	PF02383,PF00397	AT3G59770.3
BnaA09G0544500ZS	Phospholipid Signaling	Sac-PIP	Sac-PIP	PF02383,PF00397	AT3G59770.3
BnaC08G0390600ZS	Phospholipid Signaling	Sac-PIP	Sac-PIP	PF02383,PF00397	AT3G59770.3
BnaA03G0465900ZS	Phospholipid Signaling	LPLA	LPLA	PF02230,PF00326,PF12697,PF01738,PF12695,PF07859,PF03959,PF05448	AT1G18773.1, AT4G22300.1, AT4G22305.1
BnaC03G0742000ZS	Phospholipid Signaling	GPI-PLC	GPI-PLC	PF00388	AT4G34920.1, AT4G34930.1
BnaA01G0027300ZS	Phospholipid Signaling	PLD &delta;	PLD &delta;	PF12357,PF00168,PF00614,PF13091	AT4G35790.1
BnaC01G0032200ZS	Phospholipid Signaling	PLD &delta;	PLD &delta;	PF12357,PF00168,PF00614,PF13091	AT4G35790.1
BnaA03G0552000ZS	Phospholipid Signaling	PLD &delta;	PLD &delta;	PF12357,PF00168,PF00614,PF13091	AT4G35790.1
BnaC07G0528300ZS	Phospholipid Signaling	PLD &delta;	PLD &delta;	PF12357,PF00168,PF00614,PF13091	AT4G35790.1
BnaA08G0059500ZS	Phospholipid Signaling	PLD &delta;	PLD &delta;	PF12357,PF00168,PF00614,PF13091	AT4G35790.1
BnaA06G0451700ZS	Phospholipid Signaling	PIPLC	PIPLC	PF00388,PF00387,PF09279,PF00168	AT4G38530.1
BnaC07G0549000ZS	Phospholipid Signaling	PIPLC	PIPLC	PF00388,PF00387,PF09279,PF00168	AT4G38530.1
BnaC03G0670200ZS	Phospholipid Signaling	GPI-PLC	GPI-PLC	PF00388	AT4G38690.1
BnaA08G0200000ZS	Phospholipid Signaling	GPI-PLC	GPI-PLC	PF00388	AT4G38690.1
BnaA10G0261700ZS	Phospholipid Signaling	FAAH	FAAH	PF01425	AT5G07360.1
BnaC09G0575900ZS	Phospholipid Signaling	FAAH	FAAH	PF01425	AT5G07360.1
BnaA02G0027300ZS	Phospholipid Signaling	DAGK	DAGK	PF00609,PF00781,PF00130	AT5G07920.1
BnaC02G0030100ZS	Phospholipid Signaling	DAGK	DAGK	PF00609,PF00781,PF00130	AT5G07920.1
BnaC03G0036600ZS	Phospholipid Signaling	DAGK	DAGK	PF00609,PF00781,PF00130	AT5G07920.1
BnaA03G0030000ZS	Phospholipid Signaling	DAGK	DAGK	PF00609,PF00781,PF00130	AT5G07920.1
BnaA06G0291800ZS	Phospholipid Signaling	PI4K &beta;	PI4K &beta;	PF00454	AT5G09350.1, AT5G64070.1
BnaC02G0540300ZS	Phospholipid Signaling	PI4K &beta;	PI4K &beta;	PF00454,PF00613	AT5G09350.1, AT5G64070.1
BnaA02G0407000ZS	Phospholipid Signaling	PI4K &beta;	PI4K &beta;	PF00454	AT5G09350.1, AT5G64070.1
BnaC03G0534900ZS	Phospholipid Signaling	PI4K &beta;	PI4K &beta;	PF00454	AT5G09350.1, AT5G64070.1
BnaC02G0509400ZS	Phospholipid Signaling	PLD &alpha;	PLD &alpha;	PF12357,PF00614,PF13091	AT5G25370.1
BnaA04G0106500ZS	Phospholipid Signaling	PI3P	PI3P	PF10409,PF00782	AT5G39400.1
BnaC04G0389700ZS	Phospholipid Signaling	PI3P	PI3P	PF10409,PF00782	AT5G39400.1
BnaA07G0170100ZS	Phospholipid Signaling	PI3P	PI3P	PF10409,PF00782	AT5G39400.1
BnaC06G0160800ZS	Phospholipid Signaling	PI3P	PI3P	PF10409,PF00782	AT5G39400.1
BnaA10G0142700ZS	Phospholipid Signaling	PIPLC	PIPLC	PF00388,PF00387,PF09279,PF00168	AT5G58670.1
BnaA02G0109600ZS	Phospholipid Signaling	PIPLC	PIPLC	PF00388,PF00387,PF09279,PF00168	AT5G58670.1
BnaC02G0133600ZS	Phospholipid Signaling	PIPLC	PIPLC	PF00388,PF00387,PF09279,PF00168	AT5G58670.1
BnaC02G0134000ZS	Phospholipid Signaling	PIPLC	PIPLC	PF00388,PF00387,PF09279,PF00168	AT5G58670.1
BnaC09G0420300ZS	Phospholipid Signaling	PIPLC	PIPLC	PF00388,PF00387,PF09279,PF00168	AT5G58670.1
BnaA03G0104900ZS	Phospholipid Signaling	PIPLC	PIPLC	PF00388,PF00387,PF09279,PF00168	AT5G58670.1
BnaC03G0121300ZS	Phospholipid Signaling	PIPLC	PIPLC	PF00388,PF00387,PF00168,PF09279	AT5G58670.1
Bnascaffold0025G0010700ZS	Phospholipid Signaling	PIPLC	PIPLC	PF00388,PF00387,PF09279,PF00168	AT5G58670.1
BnaA10G0142800ZS	Phospholipid Signaling	PIPLC	PIPLC	PF00388,PF00387,PF09279,PF00168	AT5G58690.1
BnaC09G0420600ZS	Phospholipid Signaling	PIPLC	PIPLC	PF00388,PF00387,PF09279,PF00168	AT5G58690.1
BnaA06G0288600ZS	Phospholipid Signaling	DAGK	DAGK	PF00609,PF00781,PF00130	AT5G63770.1
BnaC02G0538300ZS	Phospholipid Signaling	DAGK	DAGK	PF00609,PF00781,PF00130	AT5G63770.1
BnaC03G0538800ZS	Phospholipid Signaling	DAGK	DAGK	PF00609,PF00781,PF00130	AT5G63770.1
BnaC03G0531700ZS	Phospholipid Signaling	FAAH	FAAH	PF01425	AT5G64440.1
BnaA02G0408700ZS	Phospholipid Signaling	FAAH	FAAH	PF01425	AT5G64440.1
BnaC02G0543400ZS	Phospholipid Signaling	FAAH	FAAH	PF01425	AT5G64440.1
BnaA06G0294600ZS	Phospholipid Signaling	FAAH	FAAH	PF01425	AT5G64440.1
BnaC01G0234200ZS	Eukaryotic Phospholipid Synthesis & Editing;Mitochondrial Lipopolysaccharide Synthesis	PSD	PSD	PF02666	AT4G16700.1
BnaA01G0183500ZS	Eukaryotic Phospholipid Synthesis & Editing;Mitochondrial Lipopolysaccharide Synthesis	PSD	PSD	PF02666	AT4G16700.1
BnaA09G0133000ZS	Mitochondrial Lipopolysaccharide Synthesis	CDP-DAGS	CDP-DAGS	PF07714,PF00069,PF12799,PF08263,PF00560	AT1G63430.2, AT5G41180.1
BnaC09G0141300ZS	Mitochondrial Lipopolysaccharide Synthesis	CDP-DAGS	CDP-DAGS	PF07714,PF00069,PF12799,PF08263,PF00560	AT1G63430.2, AT5G41180.1
BnaA03G0298800ZS	Mitochondrial Lipopolysaccharide Synthesis	Cardiolipin Transacylase	Cardiolipin Transacylase	PF01553	AT3G05510.1
BnaC03G0358400ZS	Mitochondrial Lipopolysaccharide Synthesis	Cardiolipin Transacylase	Cardiolipin Transacylase	PF01553	AT3G05510.1
BnaA09G0707400ZS	Eukaryotic Phospholipid Synthesis & Editing;Unknown	PLAT	PLAT	PF02450	AT1G04010.1
BnaA09G0685600ZS	Eukaryotic Phospholipid Synthesis & Editing;Unknown	PLAT	PLAT	PF02450	AT1G04010.1
BnaA10G0023200ZS	Eukaryotic Phospholipid Synthesis & Editing;Unknown	PLAT	PLAT	PF02450	AT1G04010.1
BnaC05G0024400ZS	Eukaryotic Phospholipid Synthesis & Editing;Unknown	PLAT	PLAT	PF02450	AT1G04010.1
BnaA10G0042200ZS	Unknown	ADS;FAD5 like (ADS)	ADS;FAD5 like (ADS)	PF00487	AT1G06080.1
BnaA09G0677900ZS	Unknown	ADS;FAD5 like (ADS)	ADS;FAD5 like (ADS)	PF00487	AT1G06090.1, AT1G06100.1, AT1G06120.1, AT1G06350.1, AT1G06360.1
Bnascaffold0027G0023600ZS	Unknown	ADS;FAD5 like (ADS)	ADS;FAD5 like (ADS)	PF00487	AT1G06090.1, AT1G06100.1, AT1G06120.1, AT1G06350.1, AT1G06360.1
BnaC05G0045800ZS	Unknown	ADS;FAD5 like (ADS)	ADS;FAD5 like (ADS)	PF00487	AT1G06090.1, AT1G06100.1, AT1G06120.1, AT1G06350.1, AT1G06360.1
BnaC08G0500400ZS	Unknown	TL	TL	PF00122,PF12710,PF00702,PF13246	AT1G13210.1, AT1G26130.2, AT1G68710.1, AT3G18700.1, AT3G25610.1, AT3G27870.1
BnaA09G0642500ZS	Unknown	TL	TL	PF00122,PF12710,PF00702,PF13246	AT1G13210.1, AT1G26130.2, AT1G68710.1, AT3G18700.1, AT3G25610.1, AT3G27870.1
BnaC05G0096300ZS	Unknown	TL	TL	PF00122,PF12710,PF00702,PF13246	AT1G13210.1, AT1G26130.2, AT1G68710.1, AT3G18700.1, AT3G25610.1, AT3G27870.1
BnaA06G0078000ZS	Unknown	TL	TL	PF12710,PF00122,PF00702,PF13246	AT1G13210.1, AT1G26130.2, AT1G68710.1, AT3G18700.1, AT3G25610.1, AT3G27870.1
BnaA02G0332000ZS	Unknown	TL	TL	PF12710,PF00122,PF00702,PF13246	AT1G13210.1, AT1G26130.2, AT1G68710.1, AT3G18700.1, AT3G25610.1, AT3G27870.1
BnaC02G0447000ZS	Unknown	TL	TL	PF12710,PF00122,PF00702,PF13246	AT1G13210.1, AT1G26130.2, AT1G68710.1, AT3G18700.1, AT3G25610.1, AT3G27870.1
BnaC07G0289000ZS	Unknown	TL	TL	PF12710,PF00702,PF00122,PF13246	AT1G13210.1, AT1G26130.2, AT1G68710.1, AT3G18700.1, AT3G25610.1, AT3G27870.1
BnaA06G0394600ZS	Unknown	TL	TL	PF12710,PF00122,PF00702,PF13246	AT1G13210.1, AT1G26130.2, AT1G68710.1, AT3G18700.1, AT3G25610.1, AT3G27870.1
BnaA07G0273500ZS	Unknown	TL	TL	PF12710,PF00122,PF00702,PF13246	AT1G13210.1, AT1G26130.2, AT1G68710.1, AT3G18700.1, AT3G25610.1, AT3G27870.1
BnaC06G0309900ZS	Unknown	TL	TL	PF12710,PF00122,PF00702,PF13246	AT1G13210.1, AT1G26130.2, AT1G68710.1, AT3G18700.1, AT3G25610.1, AT3G27870.1
BnaC06G0352500ZS	Unknown	TL	TL	PF00122,PF12710,PF00702,PF13246	AT1G13210.1, AT1G26130.2, AT1G68710.1, AT3G18700.1, AT3G25610.1, AT3G27870.1
BnaA07G0106900ZS	Unknown	TL	TL	PF00122,PF12710,PF00702,PF13246	AT1G13210.1, AT1G26130.2, AT1G68710.1, AT3G18700.1, AT3G25610.1, AT3G27870.1
BnaC07G0161000ZS	Unknown	TL	TL	PF12710,PF00122,PF00702,PF13246	AT1G13210.1, AT1G26130.2, AT1G68710.1, AT3G18700.1, AT3G25610.1, AT3G27870.1
BnaA06G0380300ZS	Unknown	TL	TL	PF00122,PF12710,PF00702,PF13246	AT1G13210.1, AT1G26130.2, AT1G68710.1, AT3G18700.1, AT3G25610.1, AT3G27870.1
BnaC07G0310400ZS	Unknown	TL	TL	PF00122,PF12710,PF00702,PF13246	AT1G13210.1, AT1G26130.2, AT1G68710.1, AT3G18700.1, AT3G25610.1, AT3G27870.1
BnaA09G0617400ZS	Unknown	TL	TL	PF00122,PF12710,PF00702,PF13246	AT1G17500.1, AT1G54280.1, AT1G72700.1, AT3G13900.1
BnaC08G0472800ZS	Unknown	TL	TL	PF00122,PF12710,PF00702,PF13246	AT1G17500.1, AT1G54280.1, AT1G72700.1, AT3G13900.1
BnaA02G0201600ZS	Unknown	TL	TL	PF00122,PF12710,PF00702,PF13246	AT1G17500.1, AT1G54280.1, AT1G72700.1, AT3G13900.1
BnaC02G0268500ZS	Unknown	TL	TL	PF00122,PF12710,PF00702,PF13246	AT1G17500.1, AT1G54280.1, AT1G72700.1, AT3G13900.1
BnaA07G0334800ZS	Unknown	TL	TL	PF12710,PF00122,PF00702,PF13246	AT1G17500.1, AT1G54280.1, AT1G72700.1, AT3G13900.1
BnaC05G0464300ZS	Unknown	TL	TL	PF00122,PF12710,PF13246,PF00702	AT1G17500.1, AT1G54280.1, AT1G72700.1, AT3G13900.1
BnaA08G0009000ZS	Unknown	TL	TL	PF12710,PF00122,PF00702,PF13246	AT1G17500.1, AT1G54280.1, AT1G72700.1, AT3G13900.1
BnaC03G0806100ZS	Unknown	TL	TL	PF12710,PF00122,PF00702,PF13246	AT1G17500.1, AT1G54280.1, AT1G72700.1, AT3G13900.1
BnaA05G0155900ZS	Unknown	TL	TL	PF12710,PF00122,PF00702,PF13246	AT1G17500.1, AT1G54280.1, AT1G72700.1, AT3G13900.1
BnaC06G0137500ZS	Unknown	TL	TL	PF12710,PF00122,PF00702,PF13246	AT1G17500.1, AT1G54280.1, AT1G72700.1, AT3G13900.1
BnaC06G0082400ZS	Unknown	GDSL-Motif Lipase, GDSL lipase	GDSL-Motif Lipase, GDSL lipase	PF00657	AT1G53920.1, AT1G53940.1, AT1G53990.1, AT3G14225.1, AT5G40990.1
BnaA06G0008900ZS	Unknown	GDSL-Motif Lipase, GDSL lipase	GDSL-Motif Lipase, GDSL lipase	PF00657	AT1G53920.1, AT1G53940.1, AT1G53990.1, AT3G14225.1, AT5G40990.1
BnaA08G0012400ZS	Unknown	GDSL-Motif Lipase, GDSL lipase	GDSL-Motif Lipase, GDSL lipase	PF00657	AT1G53920.1, AT1G53940.1, AT1G53990.1, AT3G14225.1, AT5G40990.1
BnaA08G0012300ZS	Unknown	GDSL-Motif Lipase, GDSL lipase	GDSL-Motif Lipase, GDSL lipase	PF00657	AT1G53920.1, AT1G53940.1, AT1G53990.1, AT3G14225.1, AT5G40990.1
BnaC03G0803100ZS	Unknown	GDSL-Motif Lipase, GDSL lipase	GDSL-Motif Lipase, GDSL lipase	PF00657	AT1G53920.1, AT1G53940.1, AT1G53990.1, AT3G14225.1, AT5G40990.1
BnaC06G0082200ZS	Unknown	GDSL-Motif Lipase, GDSL lipase	GDSL-Motif Lipase, GDSL lipase	PF00657	AT1G53920.1, AT1G53940.1, AT1G53990.1, AT3G14225.1, AT5G40990.1
BnaC06G0135000ZS	Unknown	GDSL-Motif Lipase, GDSL lipase	GDSL-Motif Lipase, GDSL lipase	PF00657	AT1G53920.1, AT1G53940.1, AT1G53990.1, AT3G14225.1, AT5G40990.1
BnaA05G0408800ZS	Unknown	GDSL-Motif Lipase, GDSL lipase	GDSL-Motif Lipase, GDSL lipase	PF00657	AT1G53920.1, AT1G53940.1, AT1G53990.1, AT3G14225.1, AT5G40990.1
BnaC05G0460000ZS	Unknown	GDSL-Motif Lipase, GDSL lipase	GDSL-Motif Lipase, GDSL lipase	PF00657	AT1G53920.1, AT1G53940.1, AT1G53990.1, AT3G14225.1, AT5G40990.1
BnaC05G0459900ZS	Unknown	GDSL-Motif Lipase, GDSL lipase	GDSL-Motif Lipase, GDSL lipase	PF00657	AT1G53920.1, AT1G53940.1, AT1G53990.1, AT3G14225.1, AT5G40990.1
BnaA05G0408700ZS	Unknown	GDSL-Motif Lipase, GDSL lipase	GDSL-Motif Lipase, GDSL lipase	PF00657	AT1G53920.1, AT1G53940.1, AT1G53990.1, AT3G14225.1, AT5G40990.1
BnaC03G0803000ZS	Unknown	GDSL-Motif Lipase, GDSL lipase	GDSL-Motif Lipase, GDSL lipase	PF00657	AT1G53920.1, AT1G53940.1, AT1G53990.1, AT3G14225.1, AT5G40990.1
BnaA08G0012500ZS	Unknown	GDSL-Motif Lipase, GDSL lipase	GDSL-Motif Lipase, GDSL lipase	PF00657	AT1G53920.1, AT1G53940.1, AT1G53990.1, AT3G14225.1, AT5G40990.1
BnaA05G0157200ZS	Unknown	GDSL-Motif Lipase, GDSL lipase	GDSL-Motif Lipase, GDSL lipase	PF00657	AT1G53920.1, AT1G53940.1, AT1G53990.1, AT3G14225.1, AT5G40990.1
BnaC03G0802900ZS	Unknown	GDSL-Motif Lipase, GDSL lipase	GDSL-Motif Lipase, GDSL lipase	PF00657	AT1G53920.1, AT1G53940.1, AT1G53990.1, AT3G14225.1, AT5G40990.1
BnaA08G0002500ZS	Unknown	Sec14	Sec14	PF00650,PF03765	AT1G55840.1, AT5G47730.1
BnaA06G0002000ZS	Unknown	Sec14	Sec14	PF00650,PF03765	AT1G55840.1, AT5G47730.1
BnaC06G0091800ZS	Unknown	Sec14	Sec14	PF00650,PF03765	AT1G55840.1, AT5G47730.1
BnaC03G0815300ZS	Unknown	Sec14	Sec14	PF00650,PF03765	AT1G55840.1, AT5G47730.1
BnaA09G0215900ZS	Unknown	Sec14	Sec14	PF00650,PF03765	AT1G55840.1, AT5G47730.1
BnaC09G0250600ZS	Unknown	Sec14	Sec14	PF00650,PF03765	AT1G55840.1, AT5G47730.1
BnaC02G0420400ZS	Unknown	Sec14	Sec14	PF00650,PF03765	AT1G55840.1, AT5G47730.1
BnaC06G0279900ZS	Unknown	GPDEPDE	GPDEPDE	PF03009	AT1G74210.1, AT5G08030.1
BnaC04G0503200ZS	Unknown	ACT	ACT	PF03061	AT2G30720.1, AT5G48370.1
BnaA04G0198600ZS	Unknown	ACT	ACT	PF03061	AT2G30720.1, AT5G48370.1
BnaC09G0034000ZS	Unknown	ACT	ACT	PF03061	AT2G30720.1, AT5G48370.1
BnaA09G0048000ZS	Unknown	ACT	ACT	PF03061	AT2G30720.1, AT5G48370.1
BnaC04G0110100ZS	Unknown	LP	LP	PF04755	AT2G35490.1
BnaA05G0091800ZS	Unknown	LP	LP	PF04755	AT2G35490.1
BnaA05G0026200ZS	Unknown	AP2 / EREBP Transcription Factors	AP2 / EREBP Transcription Factors	PF00847	AT2G41710.3
BnaA03G0203900ZS	Unknown	AP2 / EREBP Transcription Factors	AP2 / EREBP Transcription Factors	PF00847	AT2G41710.3
BnaC04G0027800ZS	Unknown	AP2 / EREBP Transcription Factors	AP2 / EREBP Transcription Factors	PF00847	AT2G41710.3
BnaC03G0240700ZS	Unknown	AP2 / EREBP Transcription Factors	AP2 / EREBP Transcription Factors	PF00847	AT2G41710.3
BnaA01G0421800ZS	Unknown	GPDEPDE	GPDEPDE	PF03009	AT3G02040.1, AT5G41080.1
BnaC01G0493900ZS	Unknown	GPDEPDE	GPDEPDE	PF03009	AT3G02040.1, AT5G41080.1
BnaC04G0411400ZS	Unknown	GPDEPDE	GPDEPDE	PF03009	AT3G02040.1, AT5G41080.1
BnaA04G0123100ZS	Unknown	GPDEPDE	GPDEPDE	PF03009	AT3G02040.1, AT5G41080.1
BnaC06G0170200ZS	Unknown	GPDEPDE	GPDEPDE	PF03009	AT3G02040.1, AT5G41080.1
BnaA07G0176300ZS	Unknown	GPDEPDE	GPDEPDE	PF03009	AT3G02040.1, AT5G41080.1
BnaA03G0343400ZS	Unknown	ADS;FAD5 like (ADS)	ADS;FAD5 like (ADS)	PF00487	AT3G15870.1
BnaA01G0291400ZS	Unknown	CPFS	CPFS	PF02353,PF12847,PF13489,PF13847,PF08241,PF05175,PF13659,PF08242	AT3G23470.1, AT3G23480.2
BnaC03G0418900ZS	Unknown	CPFS	CPFS	PF02353,PF12847,PF13847,PF08241,PF13489,PF05175,PF08242,PF13659	AT3G23470.1, AT3G23480.2
BnaA07G0076800ZS	Unknown	CPFS	CPFS	PF02353,PF01593,PF13450,PF12847,PF13847,PF13489,PF08242,PF08241,PF01266,PF05175,PF13659,PF13649	AT3G23510.1, AT3G23530.1
BnaA03G0376400ZS	Unknown	CPFS	CPFS	PF02353,PF12847,PF13450,PF01593,PF13489,PF13847,PF01266,PF08242,PF08241,PF05175,PF13659,PF00070,PF13649	AT3G23510.1, AT3G23530.1
BnaC03G0460700ZS	Unknown	CPFS	CPFS	PF02353,PF12847,PF13450,PF01593,PF01266,PF13489,PF13847,PF08242,PF08241,PF05175,PF13659,PF00070,PF13649	AT3G23510.1, AT3G23530.1
BnaC08G0285000ZS	Unknown	Enhanced disease susceptibility 1	Enhanced disease susceptibility 1	PF01764	AT3G48080.1, AT3G48090.1
BnaA06G0170200ZS	Unknown	Enhanced disease susceptibility 1	Enhanced disease susceptibility 1	PF01764	AT3G48080.1, AT3G48090.1
BnaA01G0223900ZS	Unknown	Enhanced disease susceptibility 1	Enhanced disease susceptibility 1	PF01764	AT3G48080.1, AT3G48090.1
BnaC01G0288600ZS	Unknown	Enhanced disease susceptibility 1	Enhanced disease susceptibility 1	PF01764	AT3G48080.1, AT3G48090.1
BnaA01G0223800ZS	Unknown	Enhanced disease susceptibility 1	Enhanced disease susceptibility 1	PF01764	AT3G48080.1, AT3G48090.1
BnaC01G0288800ZS	Unknown	Enhanced disease susceptibility 1	Enhanced disease susceptibility 1	PF01764	AT3G48080.1, AT3G48090.1
BnaC08G0321700ZS	Unknown	ACAT	ACAT	PF13813	AT1G34490.1, AT1G34500.1, AT1G34520.1, AT3G51970.1, AT5G51420.1, AT5G55320.1, AT5G55330.1, AT5G55340.1, AT5G55350.1, AT5G55360.1, AT5G55370.1, AT5G55380.1
BnaA09G0484300ZS	Unknown	ACAT	ACAT	PF13813	AT1G34490.1, AT1G34500.1, AT1G34520.1, AT3G51970.1, AT5G51420.1, AT5G55320.1, AT5G55330.1, AT5G55340.1, AT5G55350.1, AT5G55360.1, AT5G55370.1, AT5G55380.1
BnaA09G0570400ZS	Unknown	ACAT	ACAT	PF13813,PF03062	AT1G34490.1, AT1G34500.1, AT1G34520.1, AT3G51970.1, AT5G51420.1, AT5G55320.1, AT5G55330.1, AT5G55340.1, AT5G55350.1, AT5G55360.1, AT5G55370.1, AT5G55380.1
BnaA09G0487900ZS	Unknown	Phytoalexin deficient 4	Phytoalexin deficient 4	PF01764	AT3G52430.1
BnaC08G0325400ZS	Unknown	Phytoalexin deficient 4	Phytoalexin deficient 4	PF01764	AT3G52430.1
BnaA04G0064400ZS	Unknown	Phytoalexin deficient 4	Phytoalexin deficient 4	PF01764	AT3G52430.1
BnaC04G0346000ZS	Unknown	Phytoalexin deficient 4	Phytoalexin deficient 4	PF01764	AT3G52430.1
BnaA03G0425400ZS	Unknown	Phytoalexin deficient 4	Phytoalexin deficient 4	PF01764	AT3G52430.1
BnaC07G0398600ZS	Unknown	Phytoalexin deficient 4	Phytoalexin deficient 4	PF01764	AT3G52430.1
BnaA09G0488000ZS	Unknown	Phytoalexin deficient 4	Phytoalexin deficient 4	PF01764	AT3G52430.1
BnaC08G0325500ZS	Unknown	Phytoalexin deficient 4	Phytoalexin deficient 4	PF01764	AT3G52430.1
BnaA07G0211500ZS	Unknown	TE	TE	PF02089	AT3G60340.1
BnaC06G0223000ZS	Unknown	TE	TE	PF02089	AT3G60340.1
BnaA09G0239600ZS	Unknown	LP	LP	PF04755	AT4G04020.1, AT4G22240.1
BnaC09G0281400ZS	Unknown	LP	LP	PF04755	AT4G04020.1, AT4G22240.1
BnaC03G0311600ZS	Unknown	LP	LP	PF04755	AT4G04020.1, AT4G22240.1
BnaA03G0261500ZS	Unknown	LP	LP	PF04755	AT4G04020.1, AT4G22240.1
BnaC01G0151900ZS	Unknown	LP	LP	PF04755	AT4G04020.1, AT4G22240.1
BnaA01G0122700ZS	Unknown	LP	LP	PF04755	AT4G04020.1, AT4G22240.1
BnaC03G0312100ZS	Unknown	MCD	MCD	PF05292	AT4G04320.1
BnaA03G0261800ZS	Unknown	MCD	MCD	PF05292	AT4G04320.1
BnaA01G0177100ZS	Unknown	TE	TE	PF02089	AT4G17470.1, AT4G17480.1
BnaC01G0227000ZS	Unknown	TE	TE	PF02089	AT4G17470.1, AT4G17480.1
BnaA03G0440700ZS	Unknown	TE	TE	PF02089	AT4G17483.1
BnaC07G0415500ZS	Unknown	TE	TE	PF02089	AT4G17483.1
BnaA06G0437000ZS	Unknown	TL	TL	PF00702,PF00122,PF12710,PF13246	AT5G44240.1
BnaC07G0227400ZS	Unknown	TL	TL	PF00702,PF12710,PF00122,PF13246	AT5G44240.1
BnaA09G0213500ZS	Unknown	TE	TE	PF02089	AT5G47330.1, AT5G47340.1, AT5G47350.1
BnaC09G0248100ZS	Unknown	TE	TE	PF02089	AT5G47330.1, AT5G47340.1, AT5G47350.1
BnaA10G0128700ZS	Unknown	PMT	PMT	PF02799,PF01233	AT2G44175.1, AT5G57020.1
BnaC09G0402000ZS	Unknown	PMT	PMT	PF02799,PF01233	AT2G44175.1, AT5G57020.1
BnaC01G0198300ZS	Unknown	PMT	PMT	PF02799,PF01233	AT2G44175.1, AT5G57020.1
BnaA01G0155900ZS	Unknown	PMT	PMT	PF02799,PF01233	AT2G44175.1, AT5G57020.1
BnaC04G0163800ZS	Unknown;Eukaryotic Galactolipid & Sulfolipid Synthesis	FAD5 like (ADS);ADS	FAD5 like (ADS);ADS	PF00487	AT2G31360.1
BnaA10G0052100ZS	Eukaryotic Galactolipid & Sulfolipid Synthesis	nsPLC	nsPLC	PF04185	AT1G07230.1
BnaC05G0052100ZS	Eukaryotic Galactolipid & Sulfolipid Synthesis	nsPLC	nsPLC	PF04185	AT1G07230.1
BnaA04G0174600ZS	Eukaryotic Galactolipid & Sulfolipid Synthesis	nsPLC	nsPLC	PF04185	AT2G26870.1
BnaC04G0472700ZS	Eukaryotic Galactolipid & Sulfolipid Synthesis	nsPLC	nsPLC	PF04185	AT2G26870.1
BnaC05G0549000ZS	Eukaryotic Galactolipid & Sulfolipid Synthesis	nsPLC	nsPLC	PF04185	AT3G03520.1, AT3G03530.1, AT3G03540.1
BnaC05G0551300ZS	Eukaryotic Galactolipid & Sulfolipid Synthesis	nsPLC	nsPLC	PF04185	AT3G03520.1, AT3G03530.1, AT3G03540.1
BnaA01G0408800ZS	Eukaryotic Galactolipid & Sulfolipid Synthesis	nsPLC	nsPLC	PF04185	AT3G03520.1, AT3G03530.1, AT3G03540.1
BnaC01G0506700ZS	Eukaryotic Galactolipid & Sulfolipid Synthesis	nsPLC	nsPLC	PF04185	AT3G03520.1, AT3G03530.1, AT3G03540.1
BnaC05G0433800ZS	Eukaryotic Galactolipid & Sulfolipid Synthesis	PLD &zeta;	PLD &zeta;	PF00614,PF13091	AT3G05630.1, AT3G16785.1
BnaA05G0388700ZS	Eukaryotic Galactolipid & Sulfolipid Synthesis	PLD &zeta;	PLD &zeta;	PF00614,PF13091	AT3G05630.1, AT3G16785.1
BnaA01G0396500ZS	Eukaryotic Galactolipid & Sulfolipid Synthesis	PLD &zeta;	PLD &zeta;	PF00614,PF13091	AT3G05630.1, AT3G16785.1
BnaA01G0222700ZS	Eukaryotic Galactolipid & Sulfolipid Synthesis	nsPLC	nsPLC	PF04185	AT3G48610.1
BnaA06G0165600ZS	Eukaryotic Galactolipid & Sulfolipid Synthesis	nsPLC	nsPLC	PF04185	AT3G48610.1
BnaC05G0125000ZS	Eukaryotic Phospholipid Synthesis & Editing	BE-PSS	BE-PSS	PF03034	AT1G15110.2
BnaA06G0100600ZS	Eukaryotic Phospholipid Synthesis & Editing	BE-PSS	BE-PSS	PF03034	AT1G15110.2
BnaA09G0628700ZS	Eukaryotic Phospholipid Synthesis & Editing	BE-PSS	BE-PSS	PF03034	AT1G15110.2
BnaA05G0330000ZS	Eukaryotic Phospholipid Synthesis & Editing	ACBP	ACBP	PF00887	AT1G31812.1
BnaC05G0348200ZS	Eukaryotic Phospholipid Synthesis & Editing	ACBP	ACBP	PF00887	AT1G31812.1
BnaC08G0117000ZS	Eukaryotic Phospholipid Synthesis & Editing	ACBP	ACBP	PF00887	AT1G31812.1
BnaA07G0277200ZS	Eukaryotic Phospholipid Synthesis & Editing	PIS	PIS	PF01066	AT1G68000.1, AT4G38570.1
BnaC06G0315100ZS	Eukaryotic Phospholipid Synthesis & Editing	PIS	PIS	PF01066	AT1G68000.1, AT4G38570.1
BnaA08G0200800ZS	Eukaryotic Phospholipid Synthesis & Editing	PIS	PIS	PF01066	AT1G68000.1, AT4G38570.1
BnaA07G0297800ZS	Eukaryotic Phospholipid Synthesis & Editing	PIS	PIS	PF01066	AT1G68000.1, AT4G38570.1
BnaA07G0255200ZS	Eukaryotic Phospholipid Synthesis & Editing	PEAMT	PEAMT	PF13847,PF08241,PF13489,PF12847,PF13649,PF08242,PF01209,PF02353,PF03848,PF01739,PF13659,PF05175,PF05891,PF01135,PF00398,PF02390,PF05401,PF07021	AT1G48600.2, AT1G73600.2, AT3G18000.1
BnaC06G0283000ZS	Eukaryotic Phospholipid Synthesis & Editing	PEAMT	PEAMT	PF13847,PF08241,PF13489,PF12847,PF13649,PF08242,PF01209,PF02353,PF03848,PF01739,PF13659,PF05175,PF05891,PF01135,PF00398,PF07021,PF05401,PF02390	AT1G48600.2, AT1G73600.2, AT3G18000.1
BnaA05G0379600ZS	Eukaryotic Phospholipid Synthesis & Editing	PEAMT	PEAMT	PF13847,PF08241,PF13489,PF12847,PF13649,PF08242,PF01209,PF02353,PF13659,PF03848,PF05175,PF01739,PF05891,PF01135,PF05401,PF07021,PF00398,PF02390	AT1G48600.2, AT1G73600.2, AT3G18000.1
BnaA02G0233000ZS	Eukaryotic Phospholipid Synthesis & Editing	LPCAT	LPLAT	PF01553	AT1G78690.1
BnaC06G0442900ZS	Eukaryotic Phospholipid Synthesis & Editing	LPCAT	LPLAT	PF01553	AT1G78690.1
Bnascaffold0026G0020800ZS	Eukaryotic Phospholipid Synthesis & Editing	LPCAT	LPLAT	PF01553	AT1G78690.1
Bnascaffold0026G0027400ZS	Eukaryotic Phospholipid Synthesis & Editing	LPCAT	LPLAT	PF01553	AT1G78690.1
Bnascaffold0026G0027700ZS	Eukaryotic Phospholipid Synthesis & Editing	LPCAT	LPLAT	PF01553	AT1G78690.1
Bnascaffold0196G0000500ZS	Eukaryotic Phospholipid Synthesis & Editing	LPCAT	LPLAT	PF01553	AT1G78690.1
Bnascaffold0443G0000400ZS	Eukaryotic Phospholipid Synthesis & Editing	LPCAT	LPLAT	PF01553	AT1G78690.1
BnaC06G0457000ZS	Eukaryotic Phospholipid Synthesis & Editing	GKI	GKI	PF00370,PF02782	AT1G80460.1
BnaA07G0388700ZS	Eukaryotic Phospholipid Synthesis & Editing	GKI	GKI	PF00370,PF02782	AT1G80460.1
BnaA07G0226600ZS	Eukaryotic Phospholipid Synthesis & Editing	GKI	GKI	PF00370,PF02782	AT1G80460.1
BnaC06G0243900ZS	Eukaryotic Phospholipid Synthesis & Editing	GKI	GKI	PF00370,PF02782	AT1G80460.1
BnaA02G0243500ZS	Eukaryotic Phospholipid Synthesis & Editing	GKI	GKI	PF00370,PF02782	AT1G80460.1
BnaC02G0326800ZS	Eukaryotic Phospholipid Synthesis & Editing	GKI	GKI	PF00370,PF02782	AT1G80460.1
BnaC02G0323000ZS	Eukaryotic Phospholipid Synthesis & Editing	PLMT	PLMT	PF04191	AT1G80860.1
BnaA02G0239600ZS	Eukaryotic Phospholipid Synthesis & Editing	PLMT	PLMT	PF04191	AT1G80860.1
BnaC06G0247400ZS	Eukaryotic Phospholipid Synthesis & Editing	LPCAT;LPEAT	LPEAT1	PF01553	AT1G80950.1
BnaA07G0229400ZS	Eukaryotic Phospholipid Synthesis & Editing	LPCAT;LPEAT	LPEAT1	PF01553	AT1G80950.1
BnaC06G0452400ZS	Eukaryotic Phospholipid Synthesis & Editing	LPCAT;LPEAT	LPEAT1	PF01553	AT1G80950.1
BnaA07G0384700ZS	Eukaryotic Phospholipid Synthesis & Editing	LPCAT;LPEAT	LPEAT1	PF01553	AT1G80950.1
BnaA09G0594000ZS	Eukaryotic Phospholipid Synthesis & Editing	MIPS	MIPS	PF07994,PF01658	AT2G22240.1, AT4G39800.1, AT5G10170.1
BnaC08G0446500ZS	Eukaryotic Phospholipid Synthesis & Editing	MIPS	MIPS	PF07994,PF01658	AT2G22240.1, AT4G39800.1, AT5G10170.1
BnaC04G0435300ZS	Eukaryotic Phospholipid Synthesis & Editing	MIPS	MIPS	PF07994,PF01658	AT2G22240.1, AT4G39800.1, AT5G10170.1
BnaC01G0009000ZS	Eukaryotic Phospholipid Synthesis & Editing	MIPS	MIPS	PF07994,PF01658	AT2G22240.1, AT4G39800.1, AT5G10170.1
BnaA01G0007900ZS	Eukaryotic Phospholipid Synthesis & Editing	MIPS	MIPS	PF07994,PF01658	AT2G22240.1, AT4G39800.1, AT5G10170.1
BnaA04G0144200ZS	Eukaryotic Phospholipid Synthesis & Editing	MIPS	MIPS	PF07994,PF01658	AT2G22240.1, AT4G39800.1, AT5G10170.1
BnaC02G0039400ZS	Eukaryotic Phospholipid Synthesis & Editing	MIPS	MIPS	PF07994,PF01658	AT2G22240.1, AT4G39800.1, AT5G10170.1
BnaA02G0035400ZS	Eukaryotic Phospholipid Synthesis & Editing	MIPS	MIPS	PF07994,PF01658	AT2G22240.1, AT4G39800.1, AT5G10170.1
BnaC04G0211300ZS	Eukaryotic Phospholipid Synthesis & Editing	EK	EK	PF01633,PF01636	AT2G26830.1
BnaA07G0151400ZS	Eukaryotic Phospholipid Synthesis & Editing	EK	EK	PF01633,PF01636	AT2G26830.1
BnaC04G0079400ZS	Eukaryotic Phospholipid Synthesis & Editing	PECT	PECT	PF01467,PF06574	AT2G38670.1
BnaC04G0606700ZS	Eukaryotic Phospholipid Synthesis & Editing	LPCAT;LPEAT	LPEAT2	PF00036,PF13405,PF01553,PF13499,PF13833,PF14658	AT2G45670.1
BnaA03G0221400ZS	Eukaryotic Phospholipid Synthesis & Editing	LPCAT;LPEAT	LPEAT2	PF00036,PF13405,PF01553,PF13499,PF13833	AT2G45670.1
BnaC03G0260400ZS	Eukaryotic Phospholipid Synthesis & Editing	LPCAT;LPEAT	LPEAT2	PF00036,PF13405,PF01553,PF13499,PF13833	AT2G45670.1
BnaA04G0288000ZS	Eukaryotic Phospholipid Synthesis & Editing	LPCAT;LPEAT	LPEAT2	PF00036,PF13405,PF01553,PF13499,PF13833	AT2G45670.1
BnaC05G0535900ZS	Eukaryotic Phospholipid Synthesis & Editing	ACBP	ACBP	PF13415,PF13418,PF13964,PF13854,PF07646,PF01344,PF00887	AT3G05420.2, AT5G27630.1
BnaA05G0474800ZS	Eukaryotic Phospholipid Synthesis & Editing	ACBP	ACBP	PF13415,PF13418,PF13964,PF13854,PF07646,PF01344,PF00887	AT3G05420.2, AT5G27630.1
BnaC01G0515800ZS	Eukaryotic Phospholipid Synthesis & Editing	ACBP	ACBP	PF13415,PF13418,PF13964,PF13854,PF07646,PF01344,PF00887	AT3G05420.2, AT5G27630.1
BnaA01G0398100ZS	Eukaryotic Phospholipid Synthesis & Editing	ACBP	ACBP	PF13415,PF13418,PF13964,PF13854,PF07646,PF01344,PF00887	AT3G05420.2, AT5G27630.1
BnaC01G0475900ZS	Eukaryotic Phospholipid Synthesis & Editing	ACBP	ACBP	PF13415,PF13418,PF13964,PF13854,PF07646,PF01344,PF00887	AT3G05420.2, AT5G27630.1
BnaA09G0386300ZS	Eukaryotic Phospholipid Synthesis & Editing	ACBP	ACBP	PF13415,PF13418,PF13964,PF13854,PF07646,PF01344,PF00887	AT3G05420.2, AT5G27630.1
BnaC03G0358100ZS	Eukaryotic Phospholipid Synthesis & Editing	ACBP	ACBP	PF13415,PF13418,PF13964,PF13854,PF07646,PF01344,PF00887	AT3G05420.2, AT5G27630.1
BnaA02G0372600ZS	Eukaryotic Phospholipid Synthesis & Editing	ACBP	ACBP	PF13415,PF13418,PF13964,PF13854,PF07646,PF01344,PF00887	AT3G05420.2, AT5G27630.1
BnaC02G0498800ZS	Eukaryotic Phospholipid Synthesis & Editing	ACBP	ACBP	PF13415,PF13418,PF13964,PF13854,PF07646,PF01344,PF00887	AT3G05420.2, AT5G27630.1
BnaA01G0138600ZS	Eukaryotic Phospholipid Synthesis & Editing	ACBP	ACBP	PF00887	AT4G24230.6
BnaA03G0478700ZS	Eukaryotic Phospholipid Synthesis & Editing	ACBP	ACBP	PF00887	AT4G24230.6
BnaC01G0177100ZS	Eukaryotic Phospholipid Synthesis & Editing	ACBP	ACBP	PF00887	AT4G24230.6
BnaC07G0457100ZS	Eukaryotic Phospholipid Synthesis & Editing	ACBP	ACBP	PF00887	AT4G24230.6
BnaC01G0196100ZS	Eukaryotic Phospholipid Synthesis & Editing	PSD	PSD	PF02666,PF13202,PF00036,PF13499,PF13405,PF13833	AT4G25970.1, AT5G57190.1
BnaC09G0405100ZS	Eukaryotic Phospholipid Synthesis & Editing	PSD	PSD	PF02666,PF13202,PF00036,PF13499,PF13833,PF13405	AT4G25970.1, AT5G57190.1
BnaC01G0220500ZS	Eukaryotic Phospholipid Synthesis & Editing	ACBP	ACBP	PF12796,PF00887,PF13637,PF13857,PF00023,PF13606	AT4G27780.1, AT5G53470.1
BnaA01G0172300ZS	Eukaryotic Phospholipid Synthesis & Editing	ACBP	ACBP	PF12796,PF00887,PF13637,PF13857,PF00023,PF13606	AT4G27780.1, AT5G53470.1
BnaC02G0176500ZS	Eukaryotic Phospholipid Synthesis & Editing	ACBP	ACBP	PF12796,PF00887,PF13637,PF13857,PF00023,PF13606	AT4G27780.1, AT5G53470.1
BnaA02G0139000ZS	Eukaryotic Phospholipid Synthesis & Editing	ACBP	ACBP	PF12796,PF00887,PF13637,PF13857,PF00023,PF13606	AT4G27780.1, AT5G53470.1

## Sheet: G. hirsutum
Supplementary Dataset S1：ALM-related genes identified in different species
Gene Locus	Pathway	Protein Family Abbreviation	Isoform/Gene Specific Abbreviation	PFAM id	A.thaliana ortholog
GH_A11G1055	Fatty Acid Synthesis	alpha-PDH	alpha-PDH	PF00676,PF02775,PF00456	AT1G01090.1
GH_D12G1350	Fatty Acid Synthesis	alpha-PDH	alpha-PDH	PF00676,PF02775,PF00456	AT1G01090.1
GH_D11G1083	Fatty Acid Synthesis	alpha-PDH	alpha-PDH	PF00676,PF00456,PF02775	AT1G01090.1
GH_A05G3210	Fatty Acid Synthesis	KAR	KAR	PF00106,PF13561,PF08659	AT1G24360.1
GH_D05G3235	Fatty Acid Synthesis	KAR	KAR	PF00106,PF13561,PF08659	AT1G24360.1
GH_D12G1675	Fatty Acid Synthesis	KAR	KAR	PF00106,PF13561,PF08659	AT1G24360.1
GH_D06G1626	Fatty Acid Synthesis	beta-PDH	beta-PDH	PF02779,PF02780	AT1G30120.1, AT2G34590.1
GH_A06G1608	Fatty Acid Synthesis	beta-PDH	beta-PDH	PF02779,PF02780	AT1G30120.1, AT2G34590.1
GH_A05G1489	Fatty Acid Synthesis	beta-PDH	beta-PDH	PF02779,PF02780	AT1G30120.1, AT2G34590.1
GH_D06G2281	Fatty Acid Synthesis	beta-PDH	beta-PDH	PF02779,PF02780	AT1G30120.1, AT2G34590.1
GH_D05G1512	Fatty Acid Synthesis	beta-PDH	beta-PDH	PF02779,PF02780	AT1G30120.1, AT2G34590.1
GH_A06G2242	Fatty Acid Synthesis	beta-PDH	beta-PDH	PF02779,PF02780	AT1G30120.1, AT2G34590.1
GH_D05G2535	Fatty Acid Synthesis	DHLAT	DHLAT	PF00198,PF00364,PF02817	AT1G34430.1
GH_A05G2513	Fatty Acid Synthesis	DHLAT	DHLAT	PF00198,PF00364,PF02817	AT1G34430.1
GH_A01G2026	Fatty Acid Synthesis, Fatty Acid Elongation & Wax Biosynthesis	HmACC	HmACC	PF08326,PF01039,PF02786,PF00289,PF02785,PF13535,PF00364,PF15632,PF02655,PF02222	AT1G36160.1, AT1G36180.1
GH_D01G2189	Fatty Acid Synthesis, Fatty Acid Elongation & Wax Biosynthesis	HmACC	HmACC	PF08326,PF01039,PF02786,PF00289,PF02785,PF13535,PF00364,PF15632,PF02655,PF02222	AT1G36160.1, AT1G36180.1
GH_A05G2695	Fatty Acid Synthesis, Fatty Acid Elongation & Wax Biosynthesis	HmACC	HmACC	PF08326,PF01039,PF02786,PF00289,PF02785,PF13535,PF00364,PF15632,PF02655,PF02222	AT1G36160.1, AT1G36180.1
GH_D13G1874	Fatty Acid Synthesis	ACP	ACP	PF00550,PF14573	AT1G54580.1, AT1G54630.1, AT4G25050.2
GH_A11G2628	Fatty Acid Synthesis	ACP	ACP	PF00550	AT1G54580.1, AT1G54630.1, AT4G25050.2
GH_D11G2678	Fatty Acid Synthesis	ACP	ACP	PF00550	AT1G54580.1, AT1G54630.1, AT4G25050.2
GH_D13G1141	Fatty Acid Synthesis	ACP	ACP	PF00550	AT1G54580.1, AT1G54630.1, AT4G25050.2
GH_A13G1915	Fatty Acid Synthesis	ACP	ACP	PF00550	AT1G54580.1, AT1G54630.1, AT4G25050.2
GH_A13G1192	Fatty Acid Synthesis	ACP	ACP	PF00550	AT1G54580.1, AT1G54630.1, AT4G25050.2
GH_D09G2475	Fatty Acid Synthesis	ACP	ACP	PF00550	AT1G54580.1, AT1G54630.1, AT4G25050.2
GH_A09G2540	Fatty Acid Synthesis	ACP	ACP	PF00550	AT1G54580.1, AT1G54630.1, AT4G25050.2
GH_A05G0394	Fatty Acid Synthesis, Mitochondrial Fatty Acid & Lipoic Acid Synthesis	KAR	KAR	PF00106,PF13561,PF08659	AT1G62610.4, AT1G63380.1, AT2G17845.1, AT3G46170.1, AT3G55290.1, AT3G55310.1
GH_D05G0396	Fatty Acid Synthesis, Mitochondrial Fatty Acid & Lipoic Acid Synthesis	KAR	KAR	PF00106,PF13561,PF08659	AT1G62610.4, AT1G63380.1, AT2G17845.1, AT3G46170.1, AT3G55290.1, AT3G55310.1
GH_A09G2117	Fatty Acid Synthesis	KASIII	KASIII	PF08541,PF08545,PF02797	AT1G62640.1
GH_D09G2052	Fatty Acid Synthesis	KASIII	KASIII	PF08541,PF08545,PF02797	AT1G62640.1
GH_D11G0260	Fatty Acid Synthesis	KASIII	KASIII	PF08541,PF08545,PF02797	AT1G62640.1
GH_D08G0171	Fatty Acid Synthesis	ER	ENR1	PF13561	AT2G05990.1
GH_A08G0163	Fatty Acid Synthesis	ER	ENR1	PF13561	AT2G05990.1
GH_D13G2418	Fatty Acid Synthesis	ER	ENR1	PF13561	AT2G05990.1
GH_A13G2427	Fatty Acid Synthesis	ER	ENR1	PF13561	AT2G05990.1
GH_D04G0950	Fatty Acid Synthesis	ER	ENR1	PF13561	AT2G05990.1
GH_A04G0641	Fatty Acid Synthesis	ER	ENR1	PF13561	AT2G05990.1
GH_A02G1568	Fatty Acid Synthesis	HAD	HAD	PF07977	AT2G22230.1, AT5G10160.1
GH_D03G0440	Fatty Acid Synthesis	HAD	HAD	PF07977	AT2G22230.1, AT5G10160.1
GH_A03G0356	Fatty Acid Synthesis	MCMT;MCAMT	MCMT	PF00698	AT2G30200.1
GH_D03G1617	Fatty Acid Synthesis	MCMT;MCAMT	MCMT	PF00698	AT2G30200.1
GH_A04G1073	Fatty Acid Synthesis	&alpha;-CT	&alpha;-CT	PF03255,PF01039	AT2G38040.1
GH_D04G1414	Fatty Acid Synthesis	&alpha;-CT	&alpha;-CT	PF03255,PF01039	AT2G38040.1
GH_D13G0980	Fatty Acid Synthesis	&alpha;-CT	&alpha;-CT	PF03255,PF01039	AT2G38040.1
GH_A13G1007	Fatty Acid Synthesis	&alpha;-CT	&alpha;-CT	PF03255,PF01039	AT2G38040.1
GH_D01G2311	Fatty Acid Synthesis, Unknown	HACPS	HACPS	PF01648	AT2G02770.1, AT3G11470.1
GH_A01G2226	Fatty Acid Synthesis, Unknown	HACPS	HACPS	PF01648	AT2G02770.1, AT3G11470.1
GH_D09G2494	Fatty Acid Synthesis	LPD	LPD	PF07992,PF02852,PF00070,PF00890,PF01134,PF12831,PF13738	AT3G16950.2, AT4G16155.1
GH_A09G2562	Fatty Acid Synthesis	LPD	LPD	PF07992,PF02852,PF00070,PF00890,PF01134,PF12831,PF13738	AT3G16950.2, AT4G16155.1
GH_D09G0786	Fatty Acid Synthesis	LPD	LPD	PF07992,PF02852,PF00070,PF00890,PF01134,PF13738,PF12831	AT3G16950.2, AT4G16155.1
GH_A09G0835	Fatty Acid Synthesis	LPD	LPD	PF07992,PF02852,PF00070,PF00890,PF01134,PF13738	AT3G16950.2, AT4G16155.1
GH_D13G0701	Fatty Acid Synthesis	DHLAT	DHLAT	PF00198,PF00364,PF02817	AT3G25860.1
GH_A13G0556	Fatty Acid Synthesis	DHLAT	DHLAT	PF00198,PF00364,PF02817	AT3G25860.1
GH_A03G1917	Fatty Acid Synthesis	LS	LS	PF04055	AT5G08415.1
GH_D02G2086	Fatty Acid Synthesis	LS	LS	PF04055	AT5G08415.1
GH_D04G0453	Fatty Acid Synthesis	BCCP	BCCP	PF00364,PF13533	AT5G15530.1
GH_A05G3915	Fatty Acid Synthesis	BCCP	BCCP	PF00364,PF13533	AT5G15530.1
GH_A09G0105	Fatty Acid Synthesis	BCCP	BCCP	PF00364,PF13533	AT5G15530.1
GH_D09G0106	Fatty Acid Synthesis	BCCP	BCCP	PF00364,PF13533	AT5G15530.1
GH_D06G1299	Fatty Acid Synthesis	BCCP	BCCP	PF00364,PF13533	AT5G16390.1
GH_D13G1297	Fatty Acid Synthesis	BCCP	BCCP	PF00364,PF13533	AT5G16390.1
GH_A13G1365	Fatty Acid Synthesis	BCCP	BCCP	PF00364,PF13533	AT5G16390.1
GH_A06G1232	Fatty Acid Synthesis	BCCP	BCCP	PF00364,PF13533	AT5G16390.1
GH_D02G1058	Fatty Acid Synthesis	BC	BC	PF02786,PF02785,PF00289,PF13535,PF15632,PF02222,PF07478,PF08443	AT5G35360.3
GH_A02G1009	Fatty Acid Synthesis	BC	BC	PF02786,PF00289,PF02785,PF13535,PF15632,PF02222,PF07478,PF08443	AT5G35360.3
GH_D03G1667	Fatty Acid Synthesis	BC	BC	PF02786,PF00289,PF02785,PF13535,PF15632,PF02222,PF07478,PF08443	AT5G35360.3
GH_A03G0308	Fatty Acid Synthesis	BC	BC	PF02786,PF02785,PF00289,PF13535,PF15632,PF02222,PF07478,PF08443	AT5G35360.3
GH_A05G1506	Fatty Acid Synthesis	KASI	KASI	PF00109,PF02801	AT5G46290.3
GH_D05G1531	Fatty Acid Synthesis	KASI	KASI	PF00109,PF02801	AT5G46290.3
GH_D09G0925	Fatty Acid Synthesis	KASI	KASI	PF00109,PF02801	AT5G46290.3
GH_A09G0968	Fatty Acid Synthesis	KASI	KASI	PF00109,PF02801	AT5G46290.3
GH_D06G1609	Fatty Acid Synthesis	KASI	KASI	PF00109,PF02801	AT5G46290.3
GH_A06G1592	Fatty Acid Synthesis	KASI	KASI	PF00109,PF02801	AT5G46290.3
GH_A08G1256	Fatty Acid Synthesis	KASI	KASI	PF00109,PF02801	AT5G46290.3
GH_D08G1299	Fatty Acid Synthesis	KASI	KASI	PF00109,PF02801	AT5G46290.3
GH_D01G1176	Fatty Acid Synthesis	&beta;-CT	&beta;-CT	PF01039	ATCG00500.1
GH_D05G1182	Fatty Acid Synthesis;Cutin Synthesis & Transport 1	AP2 / EREBP Transcription Factors	AP2 / EREBP Transcription Factors	PF00847	AT1G16060.1, AT1G79700.2
GH_A05G1181	Fatty Acid Synthesis;Cutin Synthesis & Transport 1	AP2 / EREBP Transcription Factors	AP2 / EREBP Transcription Factors	PF00847	AT1G16060.1, AT1G79700.2
GH_D04G0910	Fatty Acid Synthesis;Cutin Synthesis & Transport 1	AP2 / EREBP Transcription Factors	AP2 / EREBP Transcription Factors	PF00847	AT1G16060.1, AT1G79700.2
GH_A04G0577	Fatty Acid Synthesis;Cutin Synthesis & Transport 1	AP2 / EREBP Transcription Factors	AP2 / EREBP Transcription Factors	PF00847	AT1G16060.1, AT1G79700.2
GH_A05G0079	Fatty Acid Synthesis;Cutin Synthesis & Transport 1	AP2 / EREBP Transcription Factors	AP2 / EREBP Transcription Factors	PF00847	AT1G16060.1, AT1G79700.2
GH_D05G0085	Fatty Acid Synthesis;Cutin Synthesis & Transport 1	AP2 / EREBP Transcription Factors	AP2 / EREBP Transcription Factors	PF00847	AT1G16060.1, AT1G79700.2
GH_A13G2186	"Fatty Acid Synthesis;Fatty Acid Elongation, Desaturation & Export From Plastid"	KAS II	KAS II	PF00109,PF02801	AT1G74960.1
GH_D08G2795	"Fatty Acid Synthesis;Fatty Acid Elongation, Desaturation & Export From Plastid"	KAS II	KAS II	PF00109,PF02801	AT1G74960.1
GH_A08G2802	"Fatty Acid Synthesis;Fatty Acid Elongation, Desaturation & Export From Plastid"	KAS II	KAS II	PF00109,PF02801	AT1G74960.1
GH_D07G0039	"Fatty Acid Synthesis;Fatty Acid Elongation, Desaturation & Export From Plastid;Prokaryotic Galactolipid, Sulfolipid, & Phospholipid Synthesis 1"	FATB	FATB	PF01643,PF12590	AT1G08510.1
GH_A06G0652	"Fatty Acid Synthesis;Fatty Acid Elongation, Desaturation & Export From Plastid;Prokaryotic Galactolipid, Sulfolipid, & Phospholipid Synthesis 1"	FATB	FATB	PF01643,PF12590	AT1G08510.1
GH_D06G0620	"Fatty Acid Synthesis;Fatty Acid Elongation, Desaturation & Export From Plastid;Prokaryotic Galactolipid, Sulfolipid, & Phospholipid Synthesis 1"	FATB	FATB	PF01643,PF12590	AT1G08510.1
GH_A07G0031	"Fatty Acid Synthesis;Fatty Acid Elongation, Desaturation & Export From Plastid;Prokaryotic Galactolipid, Sulfolipid, & Phospholipid Synthesis 1"	FATB	FATB	PF01643,PF12590	AT1G08510.1
GH_A13G2258	"Fatty Acid Synthesis;Fatty Acid Elongation, Desaturation & Export From Plastid;Prokaryotic Galactolipid, Sulfolipid, & Phospholipid Synthesis 1"	FATB	FATB	PF01643,PF12590	AT1G08510.1
GH_D13G2239	"Fatty Acid Synthesis;Fatty Acid Elongation, Desaturation & Export From Plastid;Prokaryotic Galactolipid, Sulfolipid, & Phospholipid Synthesis 1"	FATB	FATB	PF01643,PF12590	AT1G08510.1
GH_D08G2735	"Fatty Acid Synthesis;Fatty Acid Elongation, Desaturation & Export From Plastid;Prokaryotic Galactolipid, Sulfolipid, & Phospholipid Synthesis 1"	FATB	FATB	PF01643,PF12590	AT1G08510.1
GH_A08G2738	"Fatty Acid Synthesis;Fatty Acid Elongation, Desaturation & Export From Plastid;Prokaryotic Galactolipid, Sulfolipid, & Phospholipid Synthesis 1"	FATB	FATB	PF01643,PF12590	AT1G08510.1
GH_A02G1330	"Fatty Acid Synthesis;Fatty Acid Elongation, Desaturation & Export From Plastid;Prokaryotic Galactolipid, Sulfolipid, & Phospholipid Synthesis 1"	SAD	SAD	PF03405	AT1G43800.1, AT2G43710.1, AT3G02630.1, AT5G16240.1
GH_D03G0644	"Fatty Acid Synthesis;Fatty Acid Elongation, Desaturation & Export From Plastid;Prokaryotic Galactolipid, Sulfolipid, & Phospholipid Synthesis 1"	SAD	SAD	PF03405	AT1G43800.1, AT2G43710.1, AT3G02630.1, AT5G16240.1
GH_A10G1563	"Fatty Acid Synthesis;Fatty Acid Elongation, Desaturation & Export From Plastid;Prokaryotic Galactolipid, Sulfolipid, & Phospholipid Synthesis 1"	SAD	SAD	PF03405	AT1G43800.1, AT2G43710.1, AT3G02630.1, AT5G16240.1
GH_D10G1329	"Fatty Acid Synthesis;Fatty Acid Elongation, Desaturation & Export From Plastid;Prokaryotic Galactolipid, Sulfolipid, & Phospholipid Synthesis 1"	SAD	SAD	PF03405	AT1G43800.1, AT2G43710.1, AT3G02630.1, AT5G16240.1
GH_A12G0134	"Fatty Acid Synthesis;Fatty Acid Elongation, Desaturation & Export From Plastid;Prokaryotic Galactolipid, Sulfolipid, & Phospholipid Synthesis 1"	SAD	SAD	PF03405	AT1G43800.1, AT2G43710.1, AT3G02630.1, AT5G16240.1
GH_D01G0226	"Fatty Acid Synthesis;Fatty Acid Elongation, Desaturation & Export From Plastid;Prokaryotic Galactolipid, Sulfolipid, & Phospholipid Synthesis 1"	ABCAT	ABCAT	PF06472,PF00005,PF05992	AT1G54350.1
GH_A01G0237	"Fatty Acid Synthesis;Fatty Acid Elongation, Desaturation & Export From Plastid;Prokaryotic Galactolipid, Sulfolipid, & Phospholipid Synthesis 1"	ABCAT	ABCAT	PF06472,PF00005,PF05992	AT1G54350.1
GH_D06G0458	"Fatty Acid Synthesis;Fatty Acid Elongation, Desaturation & Export From Plastid;Prokaryotic Galactolipid, Sulfolipid, & Phospholipid Synthesis 1"	LACS	LACS9	PF00501	AT1G77590.1, AT2G04350.1
GH_A06G0487	"Fatty Acid Synthesis;Fatty Acid Elongation, Desaturation & Export From Plastid;Prokaryotic Galactolipid, Sulfolipid, & Phospholipid Synthesis 1"	LACS	LACS9	PF00501	AT1G77590.1, AT2G04350.1
GH_D05G2369	"Fatty Acid Synthesis;Fatty Acid Elongation, Desaturation & Export From Plastid;Prokaryotic Galactolipid, Sulfolipid, & Phospholipid Synthesis 1"	LACS	LACS9	PF00501	AT1G77590.1, AT2G04350.1
GH_A05G2348	"Fatty Acid Synthesis;Fatty Acid Elongation, Desaturation & Export From Plastid;Prokaryotic Galactolipid, Sulfolipid, & Phospholipid Synthesis 1"	LACS	LACS9	PF00501	AT1G77590.1, AT2G04350.1
GH_D07G0958	"Fatty Acid Synthesis;Fatty Acid Elongation, Desaturation & Export From Plastid;Prokaryotic Galactolipid, Sulfolipid, & Phospholipid Synthesis 1"	LACS	LACS8	PF00501	AT1G77590.1, AT2G04350.1
GH_A07G0965	"Fatty Acid Synthesis;Fatty Acid Elongation, Desaturation & Export From Plastid;Prokaryotic Galactolipid, Sulfolipid, & Phospholipid Synthesis 1"	LACS	LACS8	PF00501	AT1G77590.1, AT2G04350.1
GH_D08G2237	"Fatty Acid Synthesis;Fatty Acid Elongation, Desaturation & Export From Plastid;Prokaryotic Galactolipid, Sulfolipid, & Phospholipid Synthesis 1"	FATA	FATA	PF01643	AT3G25110.1, AT4G13050.1
GH_A08G2232	"Fatty Acid Synthesis;Fatty Acid Elongation, Desaturation & Export From Plastid;Prokaryotic Galactolipid, Sulfolipid, & Phospholipid Synthesis 1"	FATA	FATA	PF01643	AT3G25110.1, AT4G13050.1
GH_D10G1490	"Fatty Acid Synthesis;Prokaryotic Galactolipid, Sulfolipid, & Phospholipid Synthesis 1"	AAS	AAS	PF00501	AT3G23790.1, AT4G14070.1
GH_A10G1397	"Fatty Acid Synthesis;Prokaryotic Galactolipid, Sulfolipid, & Phospholipid Synthesis 1"	AAS	AAS	PF00501	AT3G23790.1, AT4G14070.1
GH_A05G3320	"Fatty Acid Synthesis;Prokaryotic Galactolipid, Sulfolipid, & Phospholipid Synthesis 1"	AAS	AAS	PF00501	AT3G23790.1, AT4G14070.1
GH_D05G3452	"Fatty Acid Synthesis;Prokaryotic Galactolipid, Sulfolipid, & Phospholipid Synthesis 1"	AAS	AAS	PF00501	AT3G23790.1, AT4G14070.1
GH_D13G0931	"Fatty Acid Synthesis;Prokaryotic Galactolipid, Sulfolipid, & Phospholipid Synthesis 1"	AAS	AAS	PF00501	AT3G23790.1, AT4G14070.1
GH_D10G1449	"Fatty Acid Synthesis;Prokaryotic Galactolipid, Sulfolipid, & Phospholipid Synthesis 1;Eukaryotic Galactolipid & Sulfolipid Synthesis;Lipid Trafficking"	TGD1	TGD1	PF02405	AT1G19800.1
GH_A10G1445	"Fatty Acid Synthesis;Prokaryotic Galactolipid, Sulfolipid, & Phospholipid Synthesis 1;Eukaryotic Galactolipid & Sulfolipid Synthesis;Lipid Trafficking"	TGD1	TGD1	PF02405	AT1G19800.1
GH_A09G2253	"Fatty Acid Synthesis;Prokaryotic Galactolipid, Sulfolipid, & Phospholipid Synthesis 1;Eukaryotic Galactolipid & Sulfolipid Synthesis;Lipid Trafficking"	TGD1	TGD1	PF02405	AT1G19800.1
GH_D09G2186	"Fatty Acid Synthesis;Prokaryotic Galactolipid, Sulfolipid, & Phospholipid Synthesis 1;Eukaryotic Galactolipid & Sulfolipid Synthesis;Lipid Trafficking"	TGD1	TGD1	PF02405	AT1G19800.1
GH_D07G0181	"Prokaryotic Galactolipid, Sulfolipid, & Phospholipid Synthesis 1"	auxin response factor	auxin response factor	PF06507,PF02309,PF02362	AT1G19220.1, AT5G20730.1
GH_A07G0170	"Prokaryotic Galactolipid, Sulfolipid, & Phospholipid Synthesis 1"	auxin response factor	auxin response factor	PF06507,PF02309,PF02362	AT1G19220.1, AT5G20730.1
GH_D06G0844	"Prokaryotic Galactolipid, Sulfolipid, & Phospholipid Synthesis 1"	auxin response factor	auxin response factor	PF06507,PF02309,PF02362	AT1G19220.1, AT5G20730.1
GH_D05G0358	"Prokaryotic Galactolipid, Sulfolipid, & Phospholipid Synthesis 1"	auxin response factor	auxin response factor	PF06507,PF02309,PF02362	AT1G19220.1, AT5G20730.1
GH_A05G0353	"Prokaryotic Galactolipid, Sulfolipid, & Phospholipid Synthesis 1"	auxin response factor	auxin response factor	PF06507,PF02309,PF02362	AT1G19220.1, AT5G20730.1
GH_A06G0864	"Prokaryotic Galactolipid, Sulfolipid, & Phospholipid Synthesis 1"	auxin response factor	auxin response factor	PF06507,PF02362,PF02309	AT1G19220.1, AT5G20730.1
GH_A11G0297	"Prokaryotic Galactolipid, Sulfolipid, & Phospholipid Synthesis 1"	GPAT	ATS1	PF14829,PF01553	AT1G32200.1
GH_D11G0310	"Prokaryotic Galactolipid, Sulfolipid, & Phospholipid Synthesis 1"	GPAT	ATS1	PF14829,PF01553	AT1G32200.1
GH_A08G1793	"Prokaryotic Galactolipid, Sulfolipid, & Phospholipid Synthesis 1"	GPAT	ATS1	PF14829,PF01553	AT1G32200.1
GH_D08G1814	"Prokaryotic Galactolipid, Sulfolipid, & Phospholipid Synthesis 1"	GPAT	ATS1	PF14829,PF01553	AT1G32200.1
GH_A05G0548	"Prokaryotic Galactolipid, Sulfolipid, & Phospholipid Synthesis 1"	LPAAT	LPAAT1	PF01553	AT4G30580.1
GH_D05G0548	"Prokaryotic Galactolipid, Sulfolipid, & Phospholipid Synthesis 1"	LPAAT	LPAAT1	PF01553	AT4G30580.1
GH_D06G1078	"Prokaryotic Galactolipid, Sulfolipid, & Phospholipid Synthesis 1"	LPAAT	LPAAT1	PF01553	AT4G30580.1
GH_A06G1059	"Prokaryotic Galactolipid, Sulfolipid, & Phospholipid Synthesis 1"	LPAAT	LPAAT1	PF01553	AT4G30580.1
GH_A09G0361	"Prokaryotic Galactolipid, Sulfolipid, & Phospholipid Synthesis 1"	GPDH	GPDH	PF07479,PF01210	AT5G40610.1
GH_D09G0370	"Prokaryotic Galactolipid, Sulfolipid, & Phospholipid Synthesis 1"	GPDH	GPDH	PF07479,PF01210	AT5G40610.1
GH_D04G0617	"Prokaryotic Galactolipid, Sulfolipid, & Phospholipid Synthesis 1"	GPDH	GPDH	PF07479,PF01210	AT5G40610.1
GH_A05G3733	"Prokaryotic Galactolipid, Sulfolipid, & Phospholipid Synthesis 1"	GPDH	GPDH	PF01210,PF07479	AT5G40610.1
GH_D01G0197	"Prokaryotic Galactolipid, Sulfolipid, & Phospholipid Synthesis 1"	golden2-like	golden2-like	PF00249	AT5G44190.1
GH_A01G0204	"Prokaryotic Galactolipid, Sulfolipid, & Phospholipid Synthesis 1"	golden2-like	golden2-like	PF00249	AT5G44190.1
GH_A04G1232	"Prokaryotic Galactolipid, Sulfolipid, & Phospholipid Synthesis 1"	golden2-like	golden2-like	PF00249	AT5G44190.1
GH_D04G1563	"Prokaryotic Galactolipid, Sulfolipid, & Phospholipid Synthesis 1"	golden2-like	golden2-like	PF00249	AT5G44190.1
GH_D12G1584	"Prokaryotic Galactolipid, Sulfolipid, & Phospholipid Synthesis 1"	golden2-like	golden2-like	PF00249	AT5G44190.1
GH_A07G0818	"Prokaryotic Galactolipid, Sulfolipid, & Phospholipid Synthesis 1;Eukaryotic Galactolipid & Sulfolipid Synthesis;Mitochondrial Lipopolysaccharide Synthesis;Phospholipid Signaling", "Prokaryotic Galactolipid, Sulfolipid, & Phospholipid Synthesis 1;Eukaryotic Galactolipid & Sulfolipid Synthesis;Phospholipid Signaling"	PP	LPP1/2/3	PF01569	AT1G15080.1, AT2G01180.1, AT3G02600.1
GH_D07G0820	"Prokaryotic Galactolipid, Sulfolipid, & Phospholipid Synthesis 1;Eukaryotic Galactolipid & Sulfolipid Synthesis;Mitochondrial Lipopolysaccharide Synthesis;Phospholipid Signaling", "Prokaryotic Galactolipid, Sulfolipid, & Phospholipid Synthesis 1;Eukaryotic Galactolipid & Sulfolipid Synthesis;Phospholipid Signaling"	PP	LPP1/2/3	PF01569	AT1G15080.1, AT2G01180.1, AT3G02600.1
GH_D05G3285	"Prokaryotic Galactolipid, Sulfolipid, & Phospholipid Synthesis 1;Eukaryotic Galactolipid & Sulfolipid Synthesis;Mitochondrial Lipopolysaccharide Synthesis;Phospholipid Signaling", "Prokaryotic Galactolipid, Sulfolipid, & Phospholipid Synthesis 1;Eukaryotic Galactolipid & Sulfolipid Synthesis;Phospholipid Signaling"	PP	LPP1/2/3	PF01569	AT1G15080.1, AT2G01180.1, AT3G02600.1
GH_A05G3263	"Prokaryotic Galactolipid, Sulfolipid, & Phospholipid Synthesis 1;Eukaryotic Galactolipid & Sulfolipid Synthesis;Mitochondrial Lipopolysaccharide Synthesis;Phospholipid Signaling", "Prokaryotic Galactolipid, Sulfolipid, & Phospholipid Synthesis 1;Eukaryotic Galactolipid & Sulfolipid Synthesis;Phospholipid Signaling"	PP	LPP1/2/3	PF01569	AT1G15080.1, AT2G01180.1, AT3G02600.1
GH_D12G0650	"Prokaryotic Galactolipid, Sulfolipid, & Phospholipid Synthesis 1;Eukaryotic Galactolipid & Sulfolipid Synthesis;Phospholipid Signaling"	PP	LPP &epsilon;	PF01569	AT3G50920.1, AT5G66450.1
GH_A12G0638	"Prokaryotic Galactolipid, Sulfolipid, & Phospholipid Synthesis 1;Eukaryotic Galactolipid & Sulfolipid Synthesis;Phospholipid Signaling"	PP	LPP &epsilon;	PF01569	AT3G50920.1, AT5G66450.1
GH_A09G1455	"Prokaryotic Galactolipid, Sulfolipid, & Phospholipid Synthesis 1;Eukaryotic Galactolipid & Sulfolipid Synthesis;Sphingolipid Biosynthesis 1;Phospholipid Signaling"	PP;LCBPP	LPP &delta;	PF01569	AT3G58490.1
GH_D09G1409	"Prokaryotic Galactolipid, Sulfolipid, & Phospholipid Synthesis 1;Eukaryotic Galactolipid & Sulfolipid Synthesis;Sphingolipid Biosynthesis 1;Phospholipid Signaling"	PP;LCBPP	LPP &delta;	PF01569	AT3G58490.1
GH_D13G1019	"Prokaryotic Galactolipid, Sulfolipid, & Phospholipid Synthesis 1;Eukaryotic Galactolipid & Sulfolipid Synthesis;Sphingolipid Biosynthesis 1;Phospholipid Signaling"	PP;LCBPP	LPP &gamma;	PF01569	AT5G03080.1
GH_A13G0967	"Prokaryotic Galactolipid, Sulfolipid, & Phospholipid Synthesis 1;Eukaryotic Galactolipid & Sulfolipid Synthesis;Sphingolipid Biosynthesis 1;Phospholipid Signaling"	PP;LCBPP	LPP &gamma;	PF01569	AT5G03080.1
GH_A13G1121	"Prokaryotic Galactolipid, Sulfolipid, & Phospholipid Synthesis 1;Eukaryotic Galactolipid & Sulfolipid Synthesis;Triacylglycerol Biosynthesis;Eukaryotic Phospholipid Synthesis & Editing"	PP	PAH1	PF08235,PF04571	AT3G09560.1
GH_D09G1707	"Prokaryotic Galactolipid, Sulfolipid, & Phospholipid Synthesis 1;Eukaryotic Galactolipid & Sulfolipid Synthesis;Triacylglycerol Biosynthesis;Eukaryotic Phospholipid Synthesis & Editing"	PP	PAH1	PF08235,PF04571	AT3G09560.1
GH_A09G1759	"Prokaryotic Galactolipid, Sulfolipid, & Phospholipid Synthesis 1;Eukaryotic Galactolipid & Sulfolipid Synthesis;Triacylglycerol Biosynthesis;Eukaryotic Phospholipid Synthesis & Editing"	PP	PAH1	PF08235,PF04571	AT3G09560.1
GH_D04G1303	"Prokaryotic Galactolipid, Sulfolipid, & Phospholipid Synthesis 1;Eukaryotic Galactolipid & Sulfolipid Synthesis;Triacylglycerol Biosynthesis;Eukaryotic Phospholipid Synthesis & Editing"	PP	PAH1	PF08235,PF04571	AT3G09560.1
GH_A04G0970	"Prokaryotic Galactolipid, Sulfolipid, & Phospholipid Synthesis 1;Eukaryotic Galactolipid & Sulfolipid Synthesis;Triacylglycerol Biosynthesis;Eukaryotic Phospholipid Synthesis & Editing"	PP	PAH1	PF08235,PF04571	AT3G09560.1
GH_A03G0964	"Prokaryotic Galactolipid, Sulfolipid, & Phospholipid Synthesis 1;Eukaryotic Galactolipid & Sulfolipid Synthesis;Triacylglycerol Biosynthesis;Eukaryotic Phospholipid Synthesis & Editing"	PP	PAH2	PF08235,PF04571	AT5G42870.1
GH_A06G0170	"Prokaryotic Galactolipid, Sulfolipid, & Phospholipid Synthesis 1;Eukaryotic Galactolipid & Sulfolipid Synthesis;Triacylglycerol Biosynthesis;Eukaryotic Phospholipid Synthesis & Editing"	PP	PAH2	PF08235,PF04571	AT5G42870.1
GH_D02G0937	"Prokaryotic Galactolipid, Sulfolipid, & Phospholipid Synthesis 1;Eukaryotic Galactolipid & Sulfolipid Synthesis;Triacylglycerol Biosynthesis;Eukaryotic Phospholipid Synthesis & Editing"	PP	PAH2	PF08235,PF04571	AT5G42870.1
GH_D06G0154	"Prokaryotic Galactolipid, Sulfolipid, & Phospholipid Synthesis 1;Eukaryotic Galactolipid & Sulfolipid Synthesis;Triacylglycerol Biosynthesis;Eukaryotic Phospholipid Synthesis & Editing"	PP	PAH2	PF08235,PF04571	AT5G42870.1
GH_D05G2058	"Prokaryotic Galactolipid, Sulfolipid, & Phospholipid Synthesis 1;Eukaryotic Galactolipid & Sulfolipid Synthesis;Triacylglycerol Biosynthesis;Eukaryotic Phospholipid Synthesis & Editing"	PP	PAH2	PF08235,PF04571	AT5G42870.1
GH_A08G0284	"Prokaryotic Galactolipid, Sulfolipid, & Phospholipid Synthesis 1;Mitochondrial Lipopolysaccharide Synthesis", Eukaryotic Phospholipid Synthesis & Editing;Mitochondrial Lipopolysaccharide Synthesis, Eukaryotic Phospholipid Synthesis & Editing	CDP-DAGS	CDP-DAGS	PF01148	AT1G62430.1, AT4G22340.3, AT4G26770.1
GH_D05G1779	"Prokaryotic Galactolipid, Sulfolipid, & Phospholipid Synthesis 1;Mitochondrial Lipopolysaccharide Synthesis", Eukaryotic Phospholipid Synthesis & Editing;Mitochondrial Lipopolysaccharide Synthesis, Eukaryotic Phospholipid Synthesis & Editing	CDP-DAGS	CDP-DAGS	PF01148	AT1G62430.1, AT4G22340.3, AT4G26770.1
GH_A05G1748	"Prokaryotic Galactolipid, Sulfolipid, & Phospholipid Synthesis 1;Mitochondrial Lipopolysaccharide Synthesis", Eukaryotic Phospholipid Synthesis & Editing;Mitochondrial Lipopolysaccharide Synthesis, Eukaryotic Phospholipid Synthesis & Editing	CDP-DAGS	CDP-DAGS	PF01148	AT1G62430.1, AT4G22340.3, AT4G26770.1
GH_D06G2389	"Prokaryotic Galactolipid, Sulfolipid, & Phospholipid Synthesis 1;Mitochondrial Lipopolysaccharide Synthesis", Eukaryotic Phospholipid Synthesis & Editing;Mitochondrial Lipopolysaccharide Synthesis, Eukaryotic Phospholipid Synthesis & Editing	CDP-DAGS	CDP-DAGS	PF01148	AT1G62430.1, AT4G22340.3, AT4G26770.1
GH_D04G0846	"Prokaryotic Galactolipid, Sulfolipid, & Phospholipid Synthesis 1;Mitochondrial Phospholipid Synthesis;Mitochondrial Lipopolysaccharide Synthesis", Eukaryotic Phospholipid Synthesis & Editing;Mitochondrial Lipopolysaccharide Synthesis	PGPS	PGPS	PF01066	AT2G39290.1, AT3G55030.1
GH_A05G3596	"Prokaryotic Galactolipid, Sulfolipid, & Phospholipid Synthesis 1;Mitochondrial Phospholipid Synthesis;Mitochondrial Lipopolysaccharide Synthesis", Eukaryotic Phospholipid Synthesis & Editing;Mitochondrial Lipopolysaccharide Synthesis	PGPS	PGPS	PF01066	AT2G39290.1, AT3G55030.1
GH_D13G0222	"Prokaryotic Galactolipid, Sulfolipid, & Phospholipid Synthesis 1;Mitochondrial Phospholipid Synthesis;Mitochondrial Lipopolysaccharide Synthesis", Eukaryotic Phospholipid Synthesis & Editing;Mitochondrial Lipopolysaccharide Synthesis	PGPS	PGPS	PF01066	AT2G39290.1, AT3G55030.1
GH_A13G0222	"Prokaryotic Galactolipid, Sulfolipid, & Phospholipid Synthesis 1;Mitochondrial Phospholipid Synthesis;Mitochondrial Lipopolysaccharide Synthesis", Eukaryotic Phospholipid Synthesis & Editing;Mitochondrial Lipopolysaccharide Synthesis	PGPS	PGPS	PF01066	AT2G39290.1, AT3G55030.1
GH_D07G1602	"Prokaryotic Galactolipid, Sulfolipid, & Phospholipid Synthesis 1;Mitochondrial Phospholipid Synthesis;Mitochondrial Lipopolysaccharide Synthesis"	CDP-DAGS	CDP-DAGS	PF01148	AT2G45150.1, AT3G60620.1
GH_A07G1600	"Prokaryotic Galactolipid, Sulfolipid, & Phospholipid Synthesis 1;Mitochondrial Phospholipid Synthesis;Mitochondrial Lipopolysaccharide Synthesis"	CDP-DAGS	CDP-DAGS	PF01148	AT2G45150.1, AT3G60620.1
GH_A11G3416	"Prokaryotic Galactolipid, Sulfolipid, & Phospholipid Synthesis 2"	Chloroplast J-like Domain 1	Chloroplast J-like Domain 1	PF11833	AT1G08640.1
GH_D11G3421	"Prokaryotic Galactolipid, Sulfolipid, & Phospholipid Synthesis 2"	Chloroplast J-like Domain 1	Chloroplast J-like Domain 1	PF11833	AT1G08640.1
GH_A05G1248	"Prokaryotic Galactolipid, Sulfolipid, & Phospholipid Synthesis 2"	FAD5 like (ADS)	FAD5 like (ADS)	PF00487	AT3G15850.1
GH_D05G1245	"Prokaryotic Galactolipid, Sulfolipid, & Phospholipid Synthesis 2"	FAD5 like (ADS)	FAD5 like (ADS)	PF00487	AT3G15850.1
GH_D13G0105	"Prokaryotic Galactolipid, Sulfolipid, & Phospholipid Synthesis 2"	plastid protein import 2	plastid protein import 2	PF11886,PF04548,PF01926,PF03193	AT4G02510.1
GH_A13G0102	"Prokaryotic Galactolipid, Sulfolipid, & Phospholipid Synthesis 2"	plastid protein import 2	plastid protein import 2	PF11886,PF04548,PF01926,PF03193	AT4G02510.1
GH_D13G0106	"Prokaryotic Galactolipid, Sulfolipid, & Phospholipid Synthesis 2"	plastid protein import 2	plastid protein import 2	PF11886,PF04548,PF01926,PF03193	AT4G02510.1
GH_A01G0758	"Prokaryotic Galactolipid, Sulfolipid, & Phospholipid Synthesis 2", Unknown	FAD4 like	FAD4 like	PF10520	AT1G62190.1, AT2G22890.1, AT4G27030.1
GH_D01G0766	"Prokaryotic Galactolipid, Sulfolipid, & Phospholipid Synthesis 2", Unknown	FAD4 like	FAD4 like	PF10520	AT1G62190.1, AT2G22890.1, AT4G27030.1
GH_D13G2107	"Prokaryotic Galactolipid, Sulfolipid, & Phospholipid Synthesis 2"	FAD6;FAD2	FAD6;FAD2	PF00487	AT4G30950.1
GH_A13G2126	"Prokaryotic Galactolipid, Sulfolipid, & Phospholipid Synthesis 2"	FAD6;FAD2	FAD6;FAD2	PF00487	AT4G30950.1
GH_A10G2629	"Prokaryotic Galactolipid, Sulfolipid, & Phospholipid Synthesis 2;Eukaryotic Galactolipid & Sulfolipid Synthesis", Triacylglycerol Biosynthesis;Eukaryotic Phospholipid Synthesis & Editing	FAD7;FAD8	FAD7;FAD8	PF11960,PF00487	AT2G29980.1, AT3G11170.1, AT5G05580.1
GH_D04G1454	"Prokaryotic Galactolipid, Sulfolipid, & Phospholipid Synthesis 2;Eukaryotic Galactolipid & Sulfolipid Synthesis", Triacylglycerol Biosynthesis;Eukaryotic Phospholipid Synthesis & Editing	FAD7;FAD8	FAD7;FAD8	PF11960,PF00487	AT2G29980.1, AT3G11170.1, AT5G05580.1
GH_A04G1111	"Prokaryotic Galactolipid, Sulfolipid, & Phospholipid Synthesis 2;Eukaryotic Galactolipid & Sulfolipid Synthesis", Triacylglycerol Biosynthesis;Eukaryotic Phospholipid Synthesis & Editing	FAD7;FAD8	FAD7;FAD8	PF11960,PF00487	AT2G29980.1, AT3G11170.1, AT5G05580.1
GH_D10G2734	"Prokaryotic Galactolipid, Sulfolipid, & Phospholipid Synthesis 2;Eukaryotic Galactolipid & Sulfolipid Synthesis", Triacylglycerol Biosynthesis;Eukaryotic Phospholipid Synthesis & Editing	FAD7;FAD8	FAD7;FAD8	PF11960,PF00487	AT2G29980.1, AT3G11170.1, AT5G05580.1
GH_A07G1144	"Prokaryotic Galactolipid, Sulfolipid, & Phospholipid Synthesis 2;Eukaryotic Galactolipid & Sulfolipid Synthesis", Triacylglycerol Biosynthesis;Eukaryotic Phospholipid Synthesis & Editing	FAD3	FAD3	PF00487,PF11960	AT2G29980.1, AT3G11170.1, AT5G05580.1
GH_D07G1125	"Prokaryotic Galactolipid, Sulfolipid, & Phospholipid Synthesis 2;Eukaryotic Galactolipid & Sulfolipid Synthesis", Triacylglycerol Biosynthesis;Eukaryotic Phospholipid Synthesis & Editing	FAD3	FAD3	PF00487,PF11960	AT2G29980.1, AT3G11170.1, AT5G05580.1
GH_A13G0678	"Prokaryotic Galactolipid, Sulfolipid, & Phospholipid Synthesis 2;Eukaryotic Galactolipid & Sulfolipid Synthesis", Triacylglycerol Biosynthesis;Eukaryotic Phospholipid Synthesis & Editing	FAD3	FAD3	PF00487,PF11960	AT2G29980.1, AT3G11170.1, AT5G05580.1
GH_D01G2270	"Prokaryotic Galactolipid, Sulfolipid, & Phospholipid Synthesis 2;Eukaryotic Galactolipid & Sulfolipid Synthesis"	DGDGS	DGDGS	PF00534,PF13692	AT3G11670.1
GH_A01G2187	"Prokaryotic Galactolipid, Sulfolipid, & Phospholipid Synthesis 2;Eukaryotic Galactolipid & Sulfolipid Synthesis"	DGDGS	DGDGS	PF00534,PF13692	AT3G11670.1
GH_A11G3605	"Prokaryotic Galactolipid, Sulfolipid, & Phospholipid Synthesis 2;Eukaryotic Galactolipid & Sulfolipid Synthesis"	DGDGS	DGDGS	PF00534,PF13692	AT3G11670.1
GH_D11G3626	"Prokaryotic Galactolipid, Sulfolipid, & Phospholipid Synthesis 2;Eukaryotic Galactolipid & Sulfolipid Synthesis"	DGDGS	DGDGS	PF00534,PF13692	AT3G11670.1
GH_D11G0926	"Prokaryotic Galactolipid, Sulfolipid, & Phospholipid Synthesis 2;Eukaryotic Galactolipid & Sulfolipid Synthesis"	DGDGS	DGDGS	PF13692,PF00534	AT4G00550.1
GH_A11G0891	"Prokaryotic Galactolipid, Sulfolipid, & Phospholipid Synthesis 2;Eukaryotic Galactolipid & Sulfolipid Synthesis"	DGDGS	DGDGS	PF13692,PF00534	AT4G00550.1
GH_D07G0388	"Prokaryotic Galactolipid, Sulfolipid, & Phospholipid Synthesis 2;Eukaryotic Galactolipid & Sulfolipid Synthesis"	MGDGS	MGDGS	PF06925,PF13528,PF04101	AT4G31780.2
GH_A07G0381	"Prokaryotic Galactolipid, Sulfolipid, & Phospholipid Synthesis 2;Eukaryotic Galactolipid & Sulfolipid Synthesis"	MGDGS	MGDGS	PF06925,PF13528,PF04101	AT4G31780.2
GH_D06G1149	"Prokaryotic Galactolipid, Sulfolipid, & Phospholipid Synthesis 2;Eukaryotic Galactolipid & Sulfolipid Synthesis"	MGDGS	MGDGS	PF06925,PF04101,PF13528	AT4G31780.2
GH_A06G1318	"Prokaryotic Galactolipid, Sulfolipid, & Phospholipid Synthesis 2;Eukaryotic Galactolipid & Sulfolipid Synthesis"	MGDGS	MGDGS	PF06925,PF04101,PF13528	AT4G31780.2
GH_A05G0423	"Prokaryotic Galactolipid, Sulfolipid, & Phospholipid Synthesis 2;Eukaryotic Galactolipid & Sulfolipid Synthesis"	SQS	SQS	PF01370	AT4G33030.1
GH_D05G0425	"Prokaryotic Galactolipid, Sulfolipid, & Phospholipid Synthesis 2;Eukaryotic Galactolipid & Sulfolipid Synthesis"	SQS	SQS	PF01370	AT4G33030.1
GH_D01G2517	"Prokaryotic Galactolipid, Sulfolipid, & Phospholipid Synthesis 2;Eukaryotic Galactolipid & Sulfolipid Synthesis"	SLS	SLS	PF00534,PF13579,PF13692,PF13524,PF13439,PF13477	AT5G01220.1
GH_A01G2443	"Prokaryotic Galactolipid, Sulfolipid, & Phospholipid Synthesis 2;Eukaryotic Galactolipid & Sulfolipid Synthesis"	SLS	SLS	PF00534,PF13579,PF13692,PF13524,PF13439,PF13477	AT5G01220.1
GH_A04G1083	"Prokaryotic Galactolipid, Sulfolipid, & Phospholipid Synthesis 2;Eukaryotic Galactolipid & Sulfolipid Synthesis"	SLS	SLS	PF00534,PF13579,PF13692,PF13439,PF13524,PF13477	AT5G01220.1
GH_D04G1421	"Prokaryotic Galactolipid, Sulfolipid, & Phospholipid Synthesis 2;Eukaryotic Galactolipid & Sulfolipid Synthesis"	SLS	SLS	PF00534,PF13579,PF13439,PF13692,PF13524,PF13477	AT5G01220.1
GH_D13G2292	"Prokaryotic Galactolipid, Sulfolipid, & Phospholipid Synthesis 2;Eukaryotic Galactolipid & Sulfolipid Synthesis"	MGDGS	MGDGS	PF06925,PF04101,PF13528	AT2G11810.1, AT5G20410.1
GH_D05G0139	"Prokaryotic Galactolipid, Sulfolipid, & Phospholipid Synthesis 2;Eukaryotic Galactolipid & Sulfolipid Synthesis"	MGDGS	MGDGS	PF06925,PF04101,PF13528	AT2G11810.1, AT5G20410.1
GH_A05G0135	"Prokaryotic Galactolipid, Sulfolipid, & Phospholipid Synthesis 2;Eukaryotic Galactolipid & Sulfolipid Synthesis"	MGDGS	MGDGS	PF06925,PF13528,PF04101	AT2G11810.1, AT5G20410.1
GH_A13G2290	"Prokaryotic Galactolipid, Sulfolipid, & Phospholipid Synthesis 2;Eukaryotic Galactolipid & Sulfolipid Synthesis"	MGDGS	MGDGS	PF06925,PF04101,PF13528	AT2G11810.1, AT5G20410.1
GH_A06G1435	"Prokaryotic Galactolipid, Sulfolipid, & Phospholipid Synthesis 2;Sphingolipid Biosynthesis 1"	DSD	DSD	PF00487,PF08557	AT4G04930.1
GH_A10G0260	"Prokaryotic Galactolipid, Sulfolipid, & Phospholipid Synthesis 2;Sphingolipid Biosynthesis 1"	DSD	DSD	PF00487,PF08557	AT4G04930.1
GH_D06G1474	"Prokaryotic Galactolipid, Sulfolipid, & Phospholipid Synthesis 2;Sphingolipid Biosynthesis 1"	DSD	DSD	PF00487,PF08557	AT4G04930.1
GH_D10G0273	"Prokaryotic Galactolipid, Sulfolipid, & Phospholipid Synthesis 2;Sphingolipid Biosynthesis 1"	DSD	DSD	PF00487,PF08557	AT4G04930.1
GH_D13G0033	Fatty Acid Synthesis;Triacylglycerol Biosynthesis	WRI1	WRI1	PF00847	AT3G54320.1
GH_A13G0036	Fatty Acid Synthesis;Triacylglycerol Biosynthesis	WRI1	WRI1	PF00847	AT3G54320.1
GH_A10G2120	Fatty Acid Synthesis;Triacylglycerol Biosynthesis	WRI1	WRI1	PF00847	AT3G54320.1
GH_D10G2233	Fatty Acid Synthesis;Triacylglycerol Biosynthesis	WRI1	WRI1	PF00847	AT3G54320.1
GH_D07G1446	Triacylglycerol Biosynthesis	Pyrophosphatase	Pyrophosphatase	PF00719	AT1G01050.1, AT2G46860.1, AT3G53620.1, AT4G01480.1
GH_A07G1453	Triacylglycerol Biosynthesis	Pyrophosphatase	Pyrophosphatase	PF00719	AT1G01050.1, AT2G46860.1, AT3G53620.1, AT4G01480.1
GH_A12G1341	Triacylglycerol Biosynthesis	Pyrophosphatase	Pyrophosphatase	PF00719	AT1G01050.1, AT2G46860.1, AT3G53620.1, AT4G01480.1
GH_A04G0989	Triacylglycerol Biosynthesis	Pyrophosphatase	Pyrophosphatase	PF00719	AT1G01050.1, AT2G46860.1, AT3G53620.1, AT4G01480.1
GH_D04G1321	Triacylglycerol Biosynthesis	Pyrophosphatase	Pyrophosphatase	PF00719	AT1G01050.1, AT2G46860.1, AT3G53620.1, AT4G01480.1
GH_A12G0641	Triacylglycerol Biosynthesis	Pyrophosphatase	Pyrophosphatase	PF00719	AT1G01050.1, AT2G46860.1, AT3G53620.1, AT4G01480.1
GH_D09G1696	Triacylglycerol Biosynthesis	Pyrophosphatase	Pyrophosphatase	PF00719	AT1G01050.1, AT2G46860.1, AT3G53620.1, AT4G01480.1
GH_A09G1749	Triacylglycerol Biosynthesis	Pyrophosphatase	Pyrophosphatase	PF00719	AT1G01050.1, AT2G46860.1, AT3G53620.1, AT4G01480.1
GH_A04G1715	Triacylglycerol Biosynthesis	CALO	CALO	PF05042	AT1G23240.1, AT1G23250.1, AT1G70670.1, AT1G70680.1
GH_D04G2064	Triacylglycerol Biosynthesis	CALO	CALO	PF05042	AT1G23240.1, AT1G23250.1, AT1G70670.1, AT1G70680.1
GH_A01G1600	Triacylglycerol Biosynthesis	CALO	CALO	PF05042	AT1G23240.1, AT1G23250.1, AT1G70670.1, AT1G70680.1
GH_D01G1678	Triacylglycerol Biosynthesis	CALO	CALO	PF05042	AT1G23240.1, AT1G23250.1, AT1G70670.1, AT1G70680.1
GH_A05G1615	Triacylglycerol Biosynthesis	LEC2	LEC2	PF02362	AT1G28300.1
GH_D05G1643	Triacylglycerol Biosynthesis	LEC2	LEC2	PF02362	AT1G28300.1
GH_A09G0915	Triacylglycerol Biosynthesis	LEC2	LEC2	PF02362	AT1G28300.1
GH_D09G0871	Triacylglycerol Biosynthesis	LEC2	LEC2	PF02362	AT1G28300.1
GH_D11G0071	Triacylglycerol Biosynthesis	OBO	OBO	PF01277	AT1G48990.1, AT3G18570.1
GH_D12G2877	Triacylglycerol Biosynthesis	OBO	OBO	PF01277	AT1G48990.1, AT3G18570.1
GH_A12G2851	Triacylglycerol Biosynthesis	OBO	OBO	PF01277	AT1G48990.1, AT3G18570.1
GH_A11G0066	Triacylglycerol Biosynthesis	OBO	OBO	PF01277	AT1G48990.1, AT3G18570.1
GH_A09G0638	Triacylglycerol Biosynthesis	OBO	OBO	PF01277	AT1G48990.1, AT3G18570.1
GH_A01G1592	Triacylglycerol Biosynthesis	OBO	OBO	PF01277	AT1G48990.1, AT3G18570.1
GH_D01G1686	Triacylglycerol Biosynthesis	OBO	OBO	PF01277	AT1G48990.1, AT3G18570.1
GH_D09G0564	Triacylglycerol Biosynthesis	OBO	OBO	PF01277	AT1G48990.1, AT3G18570.1
GH_A04G1749	Triacylglycerol Biosynthesis	a MADS domain protein homologous to SRF transcription factors	a MADS domain protein homologous to SRF transcription factors	PF01486,PF00319	AT1G26310.1, AT1G69120.1, AT5G60910.1
GH_A13G0850	Triacylglycerol Biosynthesis	a MADS domain protein homologous to SRF transcription factors	a MADS domain protein homologous to SRF transcription factors	PF01486,PF00319	AT1G26310.1, AT1G69120.1, AT5G60910.1
GH_D13G0875	Triacylglycerol Biosynthesis	a MADS domain protein homologous to SRF transcription factors	a MADS domain protein homologous to SRF transcription factors	PF01486,PF00319	AT1G26310.1, AT1G69120.1, AT5G60910.1
GH_D04G2098	Triacylglycerol Biosynthesis	a MADS domain protein homologous to SRF transcription factors	a MADS domain protein homologous to SRF transcription factors	PF01486,PF00319	AT1G26310.1, AT1G69120.1, AT5G60910.1
GH_A03G1245	Triacylglycerol Biosynthesis	a MADS domain protein homologous to SRF transcription factors	a MADS domain protein homologous to SRF transcription factors	PF01486,PF00319	AT1G26310.1, AT1G69120.1, AT5G60910.1
GH_D07G0744	Triacylglycerol Biosynthesis	a MADS domain protein homologous to SRF transcription factors	a MADS domain protein homologous to SRF transcription factors	PF01486,PF00319	AT1G26310.1, AT1G69120.1, AT5G60910.1
GH_A07G0749	Triacylglycerol Biosynthesis	a MADS domain protein homologous to SRF transcription factors	a MADS domain protein homologous to SRF transcription factors	PF01486,PF00319	AT1G26310.1, AT1G69120.1, AT5G60910.1
GH_D03G1119	Triacylglycerol Biosynthesis	a MADS domain protein homologous to SRF transcription factors	a MADS domain protein homologous to SRF transcription factors	PF01486,PF00319	AT1G26310.1, AT1G69120.1, AT5G60910.1
GH_D02G1434	Triacylglycerol Biosynthesis	a MADS domain protein homologous to SRF transcription factors	a MADS domain protein homologous to SRF transcription factors	PF00319,PF01486	AT1G26310.1, AT1G69120.1, AT5G60910.1
GH_A03G0856	Triacylglycerol Biosynthesis	a MADS domain protein homologous to SRF transcription factors	a MADS domain protein homologous to SRF transcription factors	PF01486,PF00319	AT1G26310.1, AT1G69120.1, AT5G60910.1
GH_A03G1240	Triacylglycerol Biosynthesis	Transcription factor with zinc finger and helix-loop-helix domains, the later similar to HMG boxes	Transcription factor with zinc finger and helix-loop-helix domains, the later similar to HMG boxes	PF04690	AT1G69180.1
GH_D02G1428	Triacylglycerol Biosynthesis	Transcription factor with zinc finger and helix-loop-helix domains, the later similar to HMG boxes	Transcription factor with zinc finger and helix-loop-helix domains, the later similar to HMG boxes	PF04690	AT1G69180.1
GH_D07G0368	Triacylglycerol Biosynthesis	a SWI / SWF nuclear-localized chromatin remodeling factor of the CHD3 group	PKL	PF00176,PF06461,PF00385,PF06465,PF00271,PF11496,PF04851,PF00628	AT2G25170.1, AT4G31900.1
GH_A07G0361	Triacylglycerol Biosynthesis	a SWI / SWF nuclear-localized chromatin remodeling factor of the CHD3 group	PKL	PF00176,PF06461,PF00385,PF06465,PF00271,PF11496,PF00628,PF04851	AT2G25170.1, AT4G31900.1
GH_D13G2075	Triacylglycerol Biosynthesis	a SWI / SWF nuclear-localized chromatin remodeling factor of the CHD3 group	PKL	PF00176,PF06461,PF00385,PF06465,PF00271,PF11496,PF04851,PF00628	AT2G25170.1, AT4G31900.1
GH_A13G2096	Triacylglycerol Biosynthesis	a SWI / SWF nuclear-localized chromatin remodeling factor of the CHD3 group	PKL	PF00176,PF06461,PF00385,PF06465,PF00173,PF00271,PF11496,PF04851,PF00628	AT2G25170.1, AT4G31900.1
GH_A06G0983	Triacylglycerol Biosynthesis	OBO	OBO	PF01277	AT2G25890.1, AT3G01570.1, AT3G27660.1, AT5G40420.1
GH_D06G0992	Triacylglycerol Biosynthesis	OBO	OBO	PF01277	AT2G25890.1, AT3G01570.1, AT3G27660.1, AT5G40420.1
GH_A05G0457	Triacylglycerol Biosynthesis	OBO	OBO	PF01277	AT2G25890.1, AT3G01570.1, AT3G27660.1, AT5G40420.1
GH_D05G0460	Triacylglycerol Biosynthesis	OBO	OBO	PF01277	AT2G25890.1, AT3G01570.1, AT3G27660.1, AT5G40420.1
GH_D07G0260	Triacylglycerol Biosynthesis	OBO	OBO	PF01277	AT2G25890.1, AT3G01570.1, AT3G27660.1, AT5G40420.1
GH_D03G1644	Triacylglycerol Biosynthesis	HSI2/VAL1	HSI2/VAL1	PF02362,PF07496	AT2G30470.1, AT4G32010.1
GH_A03G0327	Triacylglycerol Biosynthesis	HSI2/VAL1	HSI2/VAL1	PF02362,PF07496	AT2G30470.1, AT4G32010.1
GH_A02G0039	Triacylglycerol Biosynthesis	HSL1/VAL2	HSL1/VAL2	PF02362,PF07496	AT2G30470.1, AT4G32010.1
GH_D02G0037	Triacylglycerol Biosynthesis	HSL1/VAL2	HSL1/VAL2	PF02362,PF07496	AT2G30470.1, AT4G32010.1
GH_D10G1261	Triacylglycerol Biosynthesis	HSL1/VAL2	HSL1/VAL2	PF02362,PF07496	AT2G30470.1, AT4G32010.1
GH_A10G1637	Triacylglycerol Biosynthesis	HSL1/VAL2	HSL1/VAL2	PF02362,PF07496	AT2G30470.1, AT4G32010.1
GH_D09G0719	Triacylglycerol Biosynthesis	CALO	CALO	PF05042	AT2G33380.1, AT4G26740.1, AT5G55240.1
GH_A09G0778	Triacylglycerol Biosynthesis	CALO	CALO	PF05042	AT2G33380.1, AT4G26740.1, AT5G55240.1
GH_A10G2649	Triacylglycerol Biosynthesis	ABI4	ABI4	PF00847	AT2G40220.1
GH_D10G2754	Triacylglycerol Biosynthesis	ABI4	ABI4	PF00847	AT2G40220.1
GH_A09G0334	Triacylglycerol Biosynthesis	OBO	OBO	PF01277	AT2G25890.1, AT3G01570.1, AT3G27660.1, AT5G40420.1
GH_D07G2461	Triacylglycerol Biosynthesis	OBO	OBO	PF01277	AT2G25890.1, AT3G01570.1, AT3G27660.1, AT5G40420.1
GH_D09G0341	Triacylglycerol Biosynthesis	OBO	OBO	PF01277	AT2G25890.1, AT3G01570.1, AT3G27660.1, AT5G40420.1
GH_A07G2518	Triacylglycerol Biosynthesis	OBO	OBO	PF01277	AT2G25890.1, AT3G01570.1, AT3G27660.1, AT5G40420.1
GH_D10G0941	Triacylglycerol Biosynthesis	OBO	OBO	PF01277	AT2G25890.1, AT3G01570.1, AT3G27660.1, AT5G40420.1
GH_A10G1018	Triacylglycerol Biosynthesis	OBO	OBO	PF01277	AT2G25890.1, AT3G01570.1, AT3G27660.1, AT5G40420.1
GH_A06G2125	Triacylglycerol Biosynthesis	PDCT	PDCT	PF14378	AT3G15820.1, AT3G15830.1
GH_D06G2165	Triacylglycerol Biosynthesis	PDCT	PDCT	PF14378	AT3G15820.1, AT3G15830.1
GH_D05G1244	Triacylglycerol Biosynthesis	PDCT	PDCT	PF14378,PF14360	AT3G15820.1, AT3G15830.1
GH_A05G1247	Triacylglycerol Biosynthesis	PDCT	PDCT	PF14378,PF14360	AT3G15820.1, AT3G15830.1
GH_D07G1687	Triacylglycerol Biosynthesis	ABI3	ABI3	PF02362	AT3G24650.1
GH_A07G1687	Triacylglycerol Biosynthesis	ABI3	ABI3	PF02362	AT3G24650.1
GH_A07G2609	Triacylglycerol Biosynthesis	FUS3	FUS3	PF02362	AT3G26790.1
GH_D07G2550	Triacylglycerol Biosynthesis	FUS3	FUS3	PF02362	AT3G26790.1
GH_D13G2506	Triacylglycerol Biosynthesis	Basic leucine zipper transcription factor	Basic leucine zipper transcription factor	PF00170,PF07716	AT3G44460.1
GH_A13G2508	Triacylglycerol Biosynthesis	Basic leucine zipper transcription factor	Basic leucine zipper transcription factor	PF00170,PF07716	AT3G44460.1
GH_A09G1128	Triacylglycerol Biosynthesis	Basic leucine zipper transcription factor	Basic leucine zipper transcription factor	PF00170,PF07716	AT3G44460.1
GH_D09G1081	Triacylglycerol Biosynthesis	Basic leucine zipper transcription factor	Basic leucine zipper transcription factor	PF00170,PF07716	AT3G44460.1
GH_D07G1148	Triacylglycerol Biosynthesis	PDAT	PDAT	PF02450	AT3G44830.1, AT5G13640.1
GH_A07G1168	Triacylglycerol Biosynthesis	PDAT	PDAT	PF02450	AT3G44830.1, AT5G13640.1
GH_A09G0987	Triacylglycerol Biosynthesis	PDAT	PDAT	PF02450	AT3G44830.1, AT5G13640.1
GH_D09G0938	Triacylglycerol Biosynthesis	PDAT	PDAT	PF02450	AT3G44830.1, AT5G13640.1
GH_D07G0563	Triacylglycerol Biosynthesis	STERO	STERO	PF00106,PF13561,PF08659	AT3G47350.2, AT3G47360.1, AT5G50590.1, AT5G50690.1
GH_A07G0558	Triacylglycerol Biosynthesis	STERO	STERO	PF00106,PF13561,PF08659	AT3G47350.2, AT3G47360.1, AT5G50590.1, AT5G50690.1
GH_D11G0612	Triacylglycerol Biosynthesis	DGAT;MAGAT	DGAT2	PF03982	AT3G51520.1
GH_A11G0584	Triacylglycerol Biosynthesis	DGAT;MAGAT	DGAT2	PF03982	AT3G51520.1
GH_A11G0585	Triacylglycerol Biosynthesis	DGAT;MAGAT	DGAT2	PF03982	AT3G51520.1
GH_D11G0611	Triacylglycerol Biosynthesis	DGAT;MAGAT	DGAT2	PF03982	AT3G51520.1
GH_D11G1302	Triacylglycerol Biosynthesis	transparent testa??	transparent testa??	PF14215,PF00010	AT4G09820.1
GH_A08G2121	Triacylglycerol Biosynthesis	transparent testa??	transparent testa??	PF14215,PF00010	AT4G09820.1
GH_D08G2138	Triacylglycerol Biosynthesis	transparent testa??	transparent testa??	PF14215,PF00010	AT4G09820.1
GH_A11G1273	Triacylglycerol Biosynthesis	transparent testa??	transparent testa??	PF14215,PF00010	AT4G09820.1
GH_A07G0501	Triacylglycerol Biosynthesis	OBO	OBO	PF01277	AT4G25140.1
GH_D07G0505	Triacylglycerol Biosynthesis	OBO	OBO	PF01277	AT4G25140.1
GH_D03G1283	Triacylglycerol Biosynthesis	STERO;OBO or OBP	STERO;OBO or OBP	PF00106,PF13561,PF08659	AT5G50600.1, AT5G50700.1
GH_A03G0666	Triacylglycerol Biosynthesis	STERO;OBO or OBP	STERO;OBO or OBP	PF00106,PF13561,PF08659,PF13460	AT5G50600.1, AT5G50700.1
GH_D07G0562	Triacylglycerol Biosynthesis	STERO	STERO	PF00106,PF13561,PF08659	AT5G50770.1
GH_A07G0557	Triacylglycerol Biosynthesis	STERO	STERO	PF00106,PF13561,PF08659	AT5G50770.1
GH_A09G2690	Triacylglycerol Biosynthesis	STERO	STERO	PF00106	AT5G50770.1
GH_A06G2395	Triacylglycerol Biosynthesis;Eukaryotic Phospholipid Synthesis & Editing	LPCAT	LPCAT1/2	PF03062	AT1G12640.1, AT1G63050.1
GH_D02G1101	Triacylglycerol Biosynthesis;Eukaryotic Phospholipid Synthesis & Editing	LPCAT	LPCAT1/2	PF03062	AT1G12640.1, AT1G63050.1
GH_A03G1006	Triacylglycerol Biosynthesis;Eukaryotic Phospholipid Synthesis & Editing	LPCAT	LPCAT1/2	PF03062	AT1G12640.1, AT1G63050.1
GH_A01G0002	Triacylglycerol Biosynthesis;Eukaryotic Phospholipid Synthesis & Editing	LPCAT	LPCAT1/2	PF03062	AT1G12640.1, AT1G63050.1
GH_D05G2751	Triacylglycerol Biosynthesis;Eukaryotic Phospholipid Synthesis & Editing	CK	CK	PF01633,PF01636	AT1G71697.1, AT1G74320.1
GH_A06G1245	Triacylglycerol Biosynthesis;Eukaryotic Phospholipid Synthesis & Editing	CK	CK	PF01633,PF01636	AT1G71697.1, AT1G74320.1
GH_A05G2466	Triacylglycerol Biosynthesis;Eukaryotic Phospholipid Synthesis & Editing	CK	CK	PF01633,PF01636	AT1G71697.1, AT1G74320.1
GH_D05G2487	Triacylglycerol Biosynthesis;Eukaryotic Phospholipid Synthesis & Editing	CK	CK	PF01633,PF01636	AT1G71697.1, AT1G74320.1
GH_A05G2732	Triacylglycerol Biosynthesis;Eukaryotic Phospholipid Synthesis & Editing	CK	CK	PF01633,PF01636	AT1G71697.1, AT1G74320.1
GH_A10G2080	Triacylglycerol Biosynthesis;Eukaryotic Phospholipid Synthesis & Editing	CK	CK	PF01633,PF01636,PF02958	AT1G71697.1, AT1G74320.1
GH_D10G2192	Triacylglycerol Biosynthesis;Eukaryotic Phospholipid Synthesis & Editing	CK	CK	PF01633,PF01636,PF02958	AT1G71697.1, AT1G74320.1
GH_D06G0100	Triacylglycerol Biosynthesis;Eukaryotic Phospholipid Synthesis & Editing	LPAAT	LPAAT4/5	PF01553	AT1G75020.1, AT3G18850.1
GH_A06G0116	Triacylglycerol Biosynthesis;Eukaryotic Phospholipid Synthesis & Editing	LPAAT	LPAAT4/5	PF01553	AT1G75020.1, AT3G18850.1
GH_A13G0476	Triacylglycerol Biosynthesis;Eukaryotic Phospholipid Synthesis & Editing	LPAAT	LPAAT4/5	PF01553	AT1G75020.1, AT3G18850.1
GH_D13G0474	Triacylglycerol Biosynthesis;Eukaryotic Phospholipid Synthesis & Editing	LPAAT	LPAAT4/5	PF01553	AT1G75020.1, AT3G18850.1
GH_A07G2052	Triacylglycerol Biosynthesis;Eukaryotic Phospholipid Synthesis & Editing	CCT	CCT	PF01467	AT2G32260.1, AT4G15130.1
GH_D07G2041	Triacylglycerol Biosynthesis;Eukaryotic Phospholipid Synthesis & Editing	CCT	CCT	PF01467	AT2G32260.1, AT4G15130.1
GH_D09G1326	Triacylglycerol Biosynthesis;Eukaryotic Phospholipid Synthesis & Editing	GPDH	GPDH	PF07479,PF01210	AT2G41540.1, AT3G07690.1
GH_A09G1376	Triacylglycerol Biosynthesis;Eukaryotic Phospholipid Synthesis & Editing	GPDH	GPDH	PF07479,PF01210	AT2G41540.1, AT3G07690.1
GH_D06G1864	Triacylglycerol Biosynthesis;Eukaryotic Phospholipid Synthesis & Editing	GPDH	GPDH	PF07479,PF01210	AT2G41540.1, AT3G07690.1
GH_A06G1834	Triacylglycerol Biosynthesis;Eukaryotic Phospholipid Synthesis & Editing	GPDH	GPDH	PF07479,PF01210	AT2G41540.1, AT3G07690.1
GH_D11G3608	Triacylglycerol Biosynthesis;Eukaryotic Phospholipid Synthesis & Editing	FAD2	FAD2	PF00487,PF11960	AT3G12120.1
GH_A11G3588	Triacylglycerol Biosynthesis;Eukaryotic Phospholipid Synthesis & Editing	FAD2	FAD2	PF00487,PF11960	AT3G12120.1
GH_A01G1382	Triacylglycerol Biosynthesis;Eukaryotic Phospholipid Synthesis & Editing	FAD2	FAD2	PF00487,PF11960	AT3G12120.1
GH_D01G1464	Triacylglycerol Biosynthesis;Eukaryotic Phospholipid Synthesis & Editing	FAD2	FAD2	PF00487,PF11960	AT3G12120.1
GH_A04G1738	Triacylglycerol Biosynthesis;Eukaryotic Phospholipid Synthesis & Editing, Eukaryotic Phospholipid Synthesis & Editing	DAG-CPT (AAPT)	DAG-CPT (AAPT)	PF01066	AT1G13560.1, AT3G25585.1
GH_D04G2088	Triacylglycerol Biosynthesis;Eukaryotic Phospholipid Synthesis & Editing, Eukaryotic Phospholipid Synthesis & Editing	DAG-CPT (AAPT)	DAG-CPT (AAPT)	PF01066	AT1G13560.1, AT3G25585.1
GH_D09G1352	Triacylglycerol Biosynthesis;Eukaryotic Phospholipid Synthesis & Editing	LPAAT	LPAAT2	PF01553	AT3G57650.1
GH_A09G1404	Triacylglycerol Biosynthesis;Eukaryotic Phospholipid Synthesis & Editing	LPAAT	LPAAT2	PF01553	AT3G57650.1
GH_A04G1519	Triacylglycerol Biosynthesis;Eukaryotic Phospholipid Synthesis & Editing	GPAT	GPAT9	PF01553	AT5G60620.1
GH_D04G1861	Triacylglycerol Biosynthesis;Eukaryotic Phospholipid Synthesis & Editing	GPAT	GPAT9	PF01553	AT5G60620.1
GH_D02G2507	Triacylglycerol Biosynthesis;Eukaryotic Phospholipid Synthesis & Editing	GPAT	GPAT9	PF01553	AT5G60620.1
GH_A03G2339	Triacylglycerol Biosynthesis;Eukaryotic Phospholipid Synthesis & Editing	GPAT	GPAT9	PF01553	AT5G60620.1
GH_D08G0363	Triacylglycerol Biosynthesis;Fatty Acid Elongation & Wax Biosynthesis	Ubiquitin ligase	Ubiquitin ligase	PF13920,PF00097,PF13923,PF13639,PF14634	AT2G44950.1
GH_A08G0341	Triacylglycerol Biosynthesis;Fatty Acid Elongation & Wax Biosynthesis	Ubiquitin ligase	Ubiquitin ligase	PF13920,PF00097,PF13923,PF13639,PF14634	AT2G44950.1
GH_D11G0827	Triacylglycerol Biosynthesis;Fatty Acid Elongation & Wax Biosynthesis	Ubiquitin ligase	Ubiquitin ligase	PF13920,PF00097,PF13923,PF13639,PF14634,PF14835	AT2G44950.1
GH_A11G0794	Triacylglycerol Biosynthesis;Fatty Acid Elongation & Wax Biosynthesis	Ubiquitin ligase	Ubiquitin ligase	PF00097,PF13920,PF13923,PF13639,PF14634,PF14835	AT2G44950.1
GH_D08G1657	Triacylglycerol Biosynthesis;Fatty Acid Elongation & Wax Biosynthesis	Ubiquitin ligase	Ubiquitin ligase	PF00097,PF13923,PF13920,PF13639,PF14634	AT2G44950.1
GH_A08G1644	Triacylglycerol Biosynthesis;Fatty Acid Elongation & Wax Biosynthesis	Ubiquitin ligase	Ubiquitin ligase	PF13920,PF00097,PF13923,PF13639,PF14634	AT2G44950.1
GH_D10G1571	Triacylglycerol & Fatty Acid Degradation	KAT	KAT	PF00108,PF02803	AT1G04710.1, AT2G33150.1, AT5G48880.2
GH_A10G1308	Triacylglycerol & Fatty Acid Degradation	KAT	KAT	PF00108,PF02803	AT1G04710.1, AT2G33150.1, AT5G48880.2
GH_D11G1450	Triacylglycerol & Fatty Acid Degradation	KAT	KAT	PF00108,PF02803	AT1G04710.1, AT2G33150.1, AT5G48880.2
GH_A11G1416	Triacylglycerol & Fatty Acid Degradation	KAT	KAT	PF00108,PF02803	AT1G04710.1, AT2G33150.1, AT5G48880.2
GH_A07G1694	Triacylglycerol & Fatty Acid Degradation	KAT	KAT	PF00108,PF02803	AT1G04710.1, AT2G33150.1, AT5G48880.2
GH_D01G0200	Triacylglycerol & Fatty Acid Degradation	ACX	ACX	PF01756,PF02770,PF00441	AT1G06290.1, AT1G06310.1, AT3G06690.1
GH_A01G0206	Triacylglycerol & Fatty Acid Degradation	ACX	ACX	PF01756,PF02770,PF00441	AT1G06290.1, AT1G06310.1, AT3G06690.1
GH_D12G1589	Triacylglycerol & Fatty Acid Degradation	ACX	ACX	PF01756,PF02770,PF00441	AT1G06290.1, AT1G06310.1, AT3G06690.1
GH_A12G1588	Triacylglycerol & Fatty Acid Degradation	ACX	ACX	PF01756,PF02770,PF00441	AT1G06290.1, AT1G06310.1, AT3G06690.1
GH_D11G0023	Triacylglycerol & Fatty Acid Degradation	MAGL	MAGL	PF12146,PF12697,PF12695,PF00561	AT1G18360.1, AT1G73480.1
GH_D12G2944	Triacylglycerol & Fatty Acid Degradation	MAGL	MAGL	PF12146,PF12697,PF12695,PF00561	AT1G18360.1, AT1G73480.1
GH_A11G0018	Triacylglycerol & Fatty Acid Degradation	MAGL	MAGL	PF12146,PF12697,PF12695,PF00561	AT1G18360.1, AT1G73480.1
GH_A12G2921	Triacylglycerol & Fatty Acid Degradation	MAGL	MAGL	PF12146,PF12697,PF12695,PF00561	AT1G18360.1, AT1G73480.1
GH_A02G1465	Triacylglycerol & Fatty Acid Degradation	MAGL	MAGL	PF12695,PF12697,PF12146	AT1G52760.1
GH_D03G0780	Triacylglycerol & Fatty Acid Degradation	MAGL	MAGL	PF12695,PF12697,PF12146	AT1G52760.1
GH_D05G3070	Triacylglycerol & Fatty Acid Degradation	Isom	Isom	PF00378	AT1G65520.1
GH_A05G3059	Triacylglycerol & Fatty Acid Degradation	Isom	Isom	PF00378	AT1G65520.1
GH_D05G2575	Triacylglycerol & Fatty Acid Degradation	ECH2;ECH	ECH2;ECH	PF01575,PF13452	AT1G76150.1
GH_D02G1855	Triacylglycerol & Fatty Acid Degradation	MAGL	MAGL	PF12697,PF12695,PF12146,PF00561,PF02230	AT1G77420.1
GH_A12G0200	Triacylglycerol & Fatty Acid Degradation	TAGL	TAGL	PF04083,PF12697,PF12695,PF00561	AT2G15230.1
GH_D12G0214	Triacylglycerol & Fatty Acid Degradation	TAGL	TAGL	PF04083,PF12697,PF12695,PF00561	AT2G15230.1
GH_D08G1011	Triacylglycerol & Fatty Acid Degradation	HIBCH	HIBCH	PF13766,PF00378	AT2G30650.1, AT2G30660.1, AT5G65940.1
GH_A08G0999	Triacylglycerol & Fatty Acid Degradation	HIBCH	HIBCH	PF13766,PF00378	AT2G30650.1, AT2G30660.1, AT5G65940.1
GH_A12G2360	Triacylglycerol & Fatty Acid Degradation	ACX	ACX	PF01756,PF14749,PF02770	AT2G35690.1, AT4G16760.1
GH_D12G2375	Triacylglycerol & Fatty Acid Degradation	ACX	ACX	PF01756,PF14749,PF02770	AT2G35690.1, AT4G16760.1
GH_A11G0258	Triacylglycerol & Fatty Acid Degradation	ACX	ACX	PF01756,PF14749,PF02770	AT2G35690.1, AT4G16760.1
GH_D11G0268	Triacylglycerol & Fatty Acid Degradation	ACX	ACX	PF01756,PF14749,PF02770	AT2G35690.1, AT4G16760.1
GH_A09G2126	Triacylglycerol & Fatty Acid Degradation	ACX	ACX	PF01756,PF14749,PF02770	AT2G35690.1, AT4G16760.1
GH_D09G2062	Triacylglycerol & Fatty Acid Degradation	ACX	ACX	PF01756,PF14749,PF02770	AT2G35690.1, AT4G16760.1
GH_A10G2318	Triacylglycerol & Fatty Acid Degradation	MAGL	MAGL	PF12146,PF12695,PF12697,PF00561	AT2G39400.1, AT2G39410.2, AT2G39420.1, AT3G55180.1
GH_D10G2414	Triacylglycerol & Fatty Acid Degradation	MAGL	MAGL	PF12146,PF12695,PF12697,PF00561	AT2G39400.1, AT2G39410.2, AT2G39420.1, AT3G55180.1
GH_D06G1957	Triacylglycerol & Fatty Acid Degradation	MAGL	MAGL	PF12146,PF12695,PF12697	AT2G39400.1, AT2G39410.2, AT2G39420.1, AT3G55180.1
GH_A06G1930	Triacylglycerol & Fatty Acid Degradation	MAGL	MAGL	PF12695,PF12146,PF12697,PF00561	AT2G39400.1, AT2G39410.2, AT2G39420.1, AT3G55180.1
GH_D01G0230	Triacylglycerol & Fatty Acid Degradation	LACS	LACS6/7	PF00501	AT3G05970.1, AT5G27600.1
GH_A01G0241	Triacylglycerol & Fatty Acid Degradation	LACS	LACS6/7	PF00501	AT3G05970.1, AT5G27600.1
GH_A09G0738	Triacylglycerol & Fatty Acid Degradation	LACS	LACS6/7	PF00501	AT3G05970.1, AT5G27600.1
GH_D11G3384	Triacylglycerol & Fatty Acid Degradation	LACS	LACS6/7	PF00501	AT3G05970.1, AT5G27600.1
GH_A11G3368	Triacylglycerol & Fatty Acid Degradation	LACS	LACS6/7	PF00501	AT3G05970.1, AT5G27600.1
GH_D09G0761	Triacylglycerol & Fatty Acid Degradation	MFP (=ECH +HACDH)	MFP (=ECH +HACDH)	PF02737,PF00378,PF00725	AT3G06860.1
GH_A09G0813	Triacylglycerol & Fatty Acid Degradation	MFP (=ECH +HACDH)	MFP (=ECH +HACDH)	PF02737,PF00378,PF00725	AT3G06860.1
GH_A10G1804	Triacylglycerol & Fatty Acid Degradation	MFP (=ECH +HACDH)	MFP (=ECH +HACDH)	PF02737,PF00378,PF00725	AT3G06860.1
GH_D10G1905	Triacylglycerol & Fatty Acid Degradation	MFP (=ECH +HACDH)	MFP (=ECH +HACDH)	PF02737,PF00378,PF00725	AT3G06860.1
GH_A08G2647	Triacylglycerol & Fatty Acid Degradation	Red	Red	PF13561,PF00106,PF08659	AT1G36580.1, AT2G07640.1, AT3G12800.1
GH_A04G0564	Triacylglycerol & Fatty Acid Degradation	Red	Red	PF13561,PF00106,PF08659	AT1G36580.1, AT2G07640.1, AT3G12800.1
GH_D08G2643	Triacylglycerol & Fatty Acid Degradation	Red	Red	PF13561,PF00106,PF08659	AT1G36580.1, AT2G07640.1, AT3G12800.1
GH_A12G0461	Triacylglycerol & Fatty Acid Degradation	Red	Red	PF13561,PF00106,PF08659	AT1G36580.1, AT2G07640.1, AT3G12800.1
GH_D12G0475	Triacylglycerol & Fatty Acid Degradation	Red	Red	PF13561,PF00106,PF08659	AT1G36580.1, AT2G07640.1, AT3G12800.1
GH_D09G1772	Triacylglycerol & Fatty Acid Degradation	ACX	ACX	PF00441,PF02771,PF02770	AT3G51840.1
GH_A09G1819	Triacylglycerol & Fatty Acid Degradation	ACX	ACX	PF00441,PF02771,PF02770	AT3G51840.1
GH_D08G0822	Triacylglycerol & Fatty Acid Degradation	MAGL	MAGL	PF12146,PF12695,PF12697,PF00326,PF02230	AT2G47630.1, AT3G62860.1
GH_A11G1195	Triacylglycerol & Fatty Acid Degradation	MAGL	MAGL	PF12695,PF12146,PF12697,PF00326,PF02230,PF01738	AT2G47630.1, AT3G62860.1
GH_D11G1225	Triacylglycerol & Fatty Acid Degradation	MAGL	MAGL	PF12146,PF12695,PF12697,PF00326,PF02230,PF01738	AT2G47630.1, AT3G62860.1
GH_A01G0254	Triacylglycerol & Fatty Acid Degradation	Isom	Isom	PF00378	AT4G14430.1, AT4G14440.1
GH_D01G0242	Triacylglycerol & Fatty Acid Degradation	Isom	Isom	PF00378	AT4G14430.1, AT4G14440.1
GH_D01G0241	Triacylglycerol & Fatty Acid Degradation	Isom	Isom	PF00378	AT4G14430.1, AT4G14440.1
GH_A01G0253	Triacylglycerol & Fatty Acid Degradation	Isom	Isom	PF00378	AT4G14430.1, AT4G14440.1
GH_A02G0394	Triacylglycerol & Fatty Acid Degradation	Isom	Isom	PF00378	AT4G14430.1, AT4G14440.1
GH_D02G0416	Triacylglycerol & Fatty Acid Degradation	Isom	Isom	PF00378	AT4G14430.1, AT4G14440.1
GH_A02G0393	Triacylglycerol & Fatty Acid Degradation	Isom	Isom	PF00378	AT4G14430.1, AT4G14440.1
GH_D02G0415	Triacylglycerol & Fatty Acid Degradation	Isom	Isom	PF00378	AT4G14430.1, AT4G14440.1
GH_A08G2749	Triacylglycerol & Fatty Acid Degradation	MFP (=ECH +HACDH)	MFP (=ECH +HACDH)	PF02737,PF00378,PF00725	AT4G29010.1
GH_D08G2746	Triacylglycerol & Fatty Acid Degradation	MFP (=ECH +HACDH)	MFP (=ECH +HACDH)	PF02737,PF00378,PF00725	AT4G29010.1
GH_D07G0073	Triacylglycerol & Fatty Acid Degradation	MFP (=ECH +HACDH)	MFP (=ECH +HACDH)	PF02737,PF00378,PF00725	AT4G29010.1
GH_D12G0762	Triacylglycerol & Fatty Acid Degradation	ABCAT	ABCAT	PF06472,PF00005,PF13304,PF13555,PF13476,PF13191,PF02463	AT4G39850.3
GH_A12G0818	Triacylglycerol & Fatty Acid Degradation	ABCAT	ABCAT	PF06472,PF00005,PF13304,PF13555,PF13476,PF13191,PF02463	AT4G39850.3
GH_A11G2112	Triacylglycerol & Fatty Acid Degradation	ABCAT	ABCAT	PF06472,PF00005,PF13304,PF13555,PF13476,PF13191	AT4G39850.3
GH_D11G2322	Triacylglycerol & Fatty Acid Degradation	ABCAT	ABCAT	PF06472,PF00005,PF13304,PF13555,PF13476,PF13191,PF02463	AT4G39850.3
GH_D03G0374	Triacylglycerol & Fatty Acid Degradation	ABCAT	ABCAT	PF06472,PF00005,PF13304,PF13555,PF13476,PF13191,PF02463,PF01580	AT4G39850.3
GH_D13G0023	Triacylglycerol & Fatty Acid Degradation, Triacylglycerol & Fatty Acid Degradation;Oxylipin Metabolism 1	TAGL	TAGL	PF11815,PF01734	AT3G57140.1, AT5G04040.1
GH_A13G0027	Triacylglycerol & Fatty Acid Degradation, Triacylglycerol & Fatty Acid Degradation;Oxylipin Metabolism 1	TAGL	TAGL	PF11815,PF01734	AT3G57140.1, AT5G04040.1
GH_D05G0472	Triacylglycerol & Fatty Acid Degradation	MAGL	MAGL	PF12146,PF12697,PF12695,PF00561	AT5G11650.1
GH_D06G1010	Triacylglycerol & Fatty Acid Degradation	MAGL	MAGL	PF12146,PF12697,PF12695,PF00561	AT5G11650.1
GH_A06G0995	Triacylglycerol & Fatty Acid Degradation	MAGL	MAGL	PF12146,PF12697,PF12695,PF00561	AT5G11650.1
GH_D07G0272	Triacylglycerol & Fatty Acid Degradation	MAGL	MAGL	PF12146,PF12697,PF12695,PF00561	AT5G11650.1
GH_A07G0263	Triacylglycerol & Fatty Acid Degradation	MAGL	MAGL	PF12146,PF12697,PF12695,PF00561	AT5G11650.1
GH_A12G0531	Triacylglycerol & Fatty Acid Degradation	MAGL	MAGL	PF12697,PF12695,PF12146,PF02230,PF00326,PF00561	AT5G16120.2
GH_D12G0545	Triacylglycerol & Fatty Acid Degradation	MAGL	MAGL	PF12697,PF12695,PF12146,PF00326,PF02230,PF00561	AT5G16120.2
GH_A02G0489	Triacylglycerol & Fatty Acid Degradation	TAGL	TAGL	PF01764,PF11187	AT5G18630.1, AT5G18640.1
GH_D02G0500	Triacylglycerol & Fatty Acid Degradation	TAGL	TAGL	PF01764,PF11187	AT5G18630.1, AT5G18640.1
GH_D09G0752	Triacylglycerol & Fatty Acid Degradation	TAGL	TAGL	PF01764	AT5G18630.1, AT5G18640.1
GH_A09G0805	Triacylglycerol & Fatty Acid Degradation	TAGL	TAGL	PF01764,PF11187	AT5G18630.1, AT5G18640.1
GH_D13G1759	Triacylglycerol & Fatty Acid Degradation	DCI	DCI	PF00378	AT5G43280.1
GH_A13G1805	Triacylglycerol & Fatty Acid Degradation	DCI	DCI	PF00378	AT5G43280.1
GH_D11G2339	Triacylglycerol & Fatty Acid Degradation	ACX	ACX	PF01756,PF00441,PF02770	AT5G65110.1
GH_A11G2090	Triacylglycerol & Fatty Acid Degradation	ACX	ACX	PF01756,PF00441,PF02770	AT5G65110.1
GH_A10G0856	Triacylglycerol & Fatty Acid Degradation	ACX	ACX	PF01756,PF02770,PF00441	AT5G65110.1
GH_D10G1120	Triacylglycerol & Fatty Acid Degradation	ACX	ACX	PF01756,PF02770,PF00441	AT5G65110.1
GH_D05G1919	Triacylglycerol & Fatty Acid Degradation;Mitochondrial Lipopolysaccharide Synthesis	LPAAT	LPAAT;CGI-58	PF12697,PF00561,PF12695,PF03096	AT4G24160.1
GH_A05G1881	Triacylglycerol & Fatty Acid Degradation;Mitochondrial Lipopolysaccharide Synthesis	LPAAT	LPAAT;CGI-58	PF12697,PF00561,PF12695,PF03096	AT4G24160.1
GH_D02G0930	Triacylglycerol & Fatty Acid Degradation;Oxylipin Metabolism 1;Oxylipin Metabolism 2	TAGL;LAH	TAGL;LAH	PF01764,PF11187	AT1G56630.1, AT5G42930.1
GH_D10G1420	Triacylglycerol & Fatty Acid Degradation;Oxylipin Metabolism 1;Oxylipin Metabolism 2, Oxylipin Metabolism 1;Oxylipin Metabolism 2	TAGL;AH, AH	TAGL;AH, AH	PF01764	AT1G05800.1, AT2G31690.1
GH_A10G1471	Triacylglycerol & Fatty Acid Degradation;Oxylipin Metabolism 1;Oxylipin Metabolism 2, Oxylipin Metabolism 1;Oxylipin Metabolism 2	TAGL;AH, AH	TAGL;AH, AH	PF01764	AT1G05800.1, AT2G31690.1
GH_D02G0149	Triacylglycerol & Fatty Acid Degradation;Oxylipin Metabolism 1;Oxylipin Metabolism 2, Oxylipin Metabolism 1;Oxylipin Metabolism 2	TAGL;AH, AH	TAGL;AH, AH	PF01764	AT1G05800.1, AT2G31690.1
GH_A02G0145	Triacylglycerol & Fatty Acid Degradation;Oxylipin Metabolism 1;Oxylipin Metabolism 2, Oxylipin Metabolism 1;Oxylipin Metabolism 2	TAGL;AH, AH	TAGL;AH, AH	PF01764	AT1G05800.1, AT2G31690.1
GH_D09G2201	Triacylglycerol & Fatty Acid Degradation;Oxylipin Metabolism 1;Oxylipin Metabolism 2, Oxylipin Metabolism 1;Oxylipin Metabolism 2	TAGL;AH, AH	TAGL;AH, AH	PF01764	AT1G05800.1, AT2G31690.1
GH_A09G2267	Triacylglycerol & Fatty Acid Degradation;Oxylipin Metabolism 1;Oxylipin Metabolism 2, Oxylipin Metabolism 1;Oxylipin Metabolism 2	TAGL;AH, AH	TAGL;AH, AH	PF01764	AT1G05800.1, AT2G31690.1
GH_A10G0501	Triacylglycerol & Fatty Acid Degradation;Oxylipin Metabolism 1;Oxylipin Metabolism 2	TAGL;LAH	TAGL;LAH	PF01764	AT3G14360.1
GH_D05G2651	Triacylglycerol & Fatty Acid Degradation;Oxylipin Metabolism 1;Oxylipin Metabolism 2	TAGL;LAH	TAGL;LAH	PF01764	AT1G56630.1, AT5G42930.1
GH_A05G2627	Triacylglycerol & Fatty Acid Degradation;Oxylipin Metabolism 1;Oxylipin Metabolism 2	TAGL;LAH	TAGL;LAH	PF01764	AT1G56630.1, AT5G42930.1
GH_A03G0956	Triacylglycerol & Fatty Acid Degradation;Oxylipin Metabolism 1;Oxylipin Metabolism 2	TAGL;LAH	TAGL;LAH	PF01764	AT1G56630.1, AT5G42930.1
GH_D11G0516	Triacylglycerol & Fatty Acid Degradation;Oxylipin Metabolism 1;Oxylipin Metabolism 2	TAGL;LAH	TAGL;LAH	PF01764	AT1G56630.1, AT5G42930.1
GH_A11G2016	Triacylglycerol & Fatty Acid Degradation;Oxylipin Metabolism 1;Oxylipin Metabolism 2	TAGL;LAH	TAGL;LAH	PF01764	AT1G56630.1, AT5G42930.1
GH_A05G4329	Triacylglycerol & Fatty Acid Degradation;Phospholipid Signaling	MAGL;LPLA	MAGL;LPLA	PF12697,PF12146,PF12695	AT5G14980.1, AT5G19290.1
GH_A11G0914	Triacylglycerol & Fatty Acid Degradation;Unknown	ACT	ACT	PF13622,PF02551,PF00027	AT1G01710.1, AT4G00520.2
GH_D11G0948	Triacylglycerol & Fatty Acid Degradation;Unknown	ACT	ACT	PF13622,PF02551,PF00027	AT1G01710.1, AT4G00520.2
GH_D03G0938	Eukaryotic Phospholipid Synthesis & Editing;Fatty Acid Elongation & Wax Biosynthesis, Fatty Acid Elongation & Wax Biosynthesis;Cutin Synthesis & Transport 1;Suberin Synthesis & Transport 1, Eukaryotic Phospholipid Synthesis & Editing	LACS	LACS	PF00501	AT1G64400.1, AT4G11030.1, AT4G23850.1
GH_A02G1129	Eukaryotic Phospholipid Synthesis & Editing;Fatty Acid Elongation & Wax Biosynthesis, Fatty Acid Elongation & Wax Biosynthesis;Cutin Synthesis & Transport 1;Suberin Synthesis & Transport 1, Eukaryotic Phospholipid Synthesis & Editing	LACS	LACS	PF00501	AT1G64400.1, AT4G11030.1, AT4G23850.1
GH_A11G0241	Eukaryotic Phospholipid Synthesis & Editing;Fatty Acid Elongation & Wax Biosynthesis, Fatty Acid Elongation & Wax Biosynthesis;Cutin Synthesis & Transport 1;Suberin Synthesis & Transport 1, Eukaryotic Phospholipid Synthesis & Editing	LACS	LACS	PF00501	AT1G64400.1, AT4G11030.1, AT4G23850.1
GH_D11G0243	Eukaryotic Phospholipid Synthesis & Editing;Fatty Acid Elongation & Wax Biosynthesis, Fatty Acid Elongation & Wax Biosynthesis;Cutin Synthesis & Transport 1;Suberin Synthesis & Transport 1, Eukaryotic Phospholipid Synthesis & Editing	LACS	LACS	PF00501	AT1G64400.1, AT4G11030.1, AT4G23850.1
GH_A06G1828	Fatty Acid Elongation & Wax Biosynthesis	CER1	CER1	PF12076,PF04116	AT1G02190.1, AT1G02205.3
GH_D06G1860	Fatty Acid Elongation & Wax Biosynthesis	CER1	CER1	PF12076,PF04116	AT1G02190.1, AT1G02205.3
GH_D04G0747	Fatty Acid Elongation & Wax Biosynthesis	CER1	CER1	PF12076,PF04116	AT1G02190.1, AT1G02205.3
GH_A05G3496	Fatty Acid Elongation & Wax Biosynthesis	CER1	CER1	PF12076,PF04116	AT1G02190.1, AT1G02205.3
GH_A06G1829	Fatty Acid Elongation & Wax Biosynthesis	CER1	CER1	PF12076,PF04116	AT1G02190.1, AT1G02205.3
GH_A06G1830	Fatty Acid Elongation & Wax Biosynthesis	CER1	CER1	PF12076,PF04116	AT1G02190.1, AT1G02205.3
GH_D06G1861	Fatty Acid Elongation & Wax Biosynthesis	CER1	CER1	PF12076	AT1G02190.1, AT1G02205.3
GH_D07G1033	Fatty Acid Elongation & Wax Biosynthesis	KCS	KCS	PF08392,PF08541,PF02797	AT1G07720.1, AT2G28630.1
GH_A07G1046	Fatty Acid Elongation & Wax Biosynthesis	KCS	KCS	PF08392,PF08541,PF02797	AT1G07720.1, AT2G28630.1
GH_A05G0993	Fatty Acid Elongation & Wax Biosynthesis	KCS	KCS	PF08392,PF08541,PF02797	AT1G07720.1, AT2G28630.1
GH_D05G0980	Fatty Acid Elongation & Wax Biosynthesis	KCS	KCS	PF08392,PF08541,PF02797	AT1G07720.1, AT2G28630.1
GH_A11G3079	Fatty Acid Elongation & Wax Biosynthesis	ECH	ECH	PF05832	AT1G09330.1
GH_D11G3107	Fatty Acid Elongation & Wax Biosynthesis	ECH	ECH	PF05832	AT1G09330.1
GH_D08G1465	Fatty Acid Elongation & Wax Biosynthesis	ECH	ECH	PF05832	AT1G09330.1
GH_D11G3112	Fatty Acid Elongation & Wax Biosynthesis	ATP-CL-&alpha;	ATP-CL-&alpha;	PF08442	AT1G09430.1, AT1G10670.3, AT1G60810.1
GH_A11G3084	Fatty Acid Elongation & Wax Biosynthesis	ATP-CL-&alpha;	ATP-CL-&alpha;	PF08442	AT1G09430.1, AT1G10670.3, AT1G60810.1
GH_D04G1999	Fatty Acid Elongation & Wax Biosynthesis	ATP-CL-&alpha;	ATP-CL-&alpha;	PF08442	AT1G09430.1, AT1G10670.3, AT1G60810.1
GH_A04G1649	Fatty Acid Elongation & Wax Biosynthesis	ATP-CL-&alpha;	ATP-CL-&alpha;	PF08442	AT1G09430.1, AT1G10670.3, AT1G60810.1
GH_A12G1634	Fatty Acid Elongation & Wax Biosynthesis	ATP-CL-&alpha;	ATP-CL-&alpha;	PF08442	AT1G09430.1, AT1G10670.3, AT1G60810.1
GH_D12G1641	Fatty Acid Elongation & Wax Biosynthesis	ATP-CL-&alpha;	ATP-CL-&alpha;	PF08442	AT1G09430.1, AT1G10670.3, AT1G60810.1
GH_D02G1694	Fatty Acid Elongation & Wax Biosynthesis	KCR	KCR	PF00106,PF13561,PF08659	AT1G24470.1
GH_A08G1754	Fatty Acid Elongation & Wax Biosynthesis	ABC	ABC	PF01061,PF00005,PF12698,PF13304	AT1G31770.1
GH_A12G2217	Fatty Acid Elongation & Wax Biosynthesis	ABC	ABC	PF01061,PF00005,PF12698,PF13304,PF13481	AT1G31770.1
GH_D12G2236	Fatty Acid Elongation & Wax Biosynthesis	ABC	ABC	PF01061,PF00005,PF12698,PF13304,PF13481	AT1G31770.1
GH_D08G1774	Fatty Acid Elongation & Wax Biosynthesis	ABC	ABC	PF01061,PF00005,PF12698,PF13304	AT1G31770.1
GH_D05G3966	Fatty Acid Elongation & Wax Biosynthesis, Unknown	WS, ACAT	WS, ACAT	PF13813	AT1G34490.1, AT1G34500.1, AT1G34520.1, AT3G51970.1, AT5G51420.1, AT5G55320.1, AT5G55330.1, AT5G55340.1, AT5G55350.1, AT5G55360.1, AT5G55370.1, AT5G55380.1
GH_D01G0830	Fatty Acid Elongation & Wax Biosynthesis, Unknown	WS, ACAT	WS, ACAT	PF13813	AT1G34490.1, AT1G34500.1, AT1G34520.1, AT3G51970.1, AT5G51420.1, AT5G55320.1, AT5G55330.1, AT5G55340.1, AT5G55350.1, AT5G55360.1, AT5G55370.1, AT5G55380.1
GH_A01G0819	Fatty Acid Elongation & Wax Biosynthesis, Unknown	WS, ACAT	WS, ACAT	PF13813,PF03062	AT1G34490.1, AT1G34500.1, AT1G34520.1, AT3G51970.1, AT5G51420.1, AT5G55320.1, AT5G55330.1, AT5G55340.1, AT5G55350.1, AT5G55360.1, AT5G55370.1, AT5G55380.1
GH_A06G1784	Fatty Acid Elongation & Wax Biosynthesis, Unknown	WS, ACAT	WS, ACAT	PF13813,PF03062	AT1G34490.1, AT1G34500.1, AT1G34520.1, AT3G51970.1, AT5G51420.1, AT5G55320.1, AT5G55330.1, AT5G55340.1, AT5G55350.1, AT5G55360.1, AT5G55370.1, AT5G55380.1
GH_D05G3965	Fatty Acid Elongation & Wax Biosynthesis, Unknown	WS, ACAT	WS, ACAT	PF13813	AT1G34490.1, AT1G34500.1, AT1G34520.1, AT3G51970.1, AT5G51420.1, AT5G55320.1, AT5G55330.1, AT5G55340.1, AT5G55350.1, AT5G55360.1, AT5G55370.1, AT5G55380.1
GH_D06G1816	Fatty Acid Elongation & Wax Biosynthesis, Unknown	WS, ACAT	WS, ACAT	PF13813,PF03062	AT1G34490.1, AT1G34500.1, AT1G34520.1, AT3G51970.1, AT5G51420.1, AT5G55320.1, AT5G55330.1, AT5G55340.1, AT5G55350.1, AT5G55360.1, AT5G55370.1, AT5G55380.1
GH_A08G0616	Fatty Acid Elongation & Wax Biosynthesis, Unknown	WS, ACAT	WS, ACAT	PF13813,PF03062	AT1G34490.1, AT1G34500.1, AT1G34520.1, AT3G51970.1, AT5G51420.1, AT5G55320.1, AT5G55330.1, AT5G55340.1, AT5G55350.1, AT5G55360.1, AT5G55370.1, AT5G55380.1
GH_D08G0614	Fatty Acid Elongation & Wax Biosynthesis, Unknown	WS, ACAT	WS, ACAT	PF13813,PF03062	AT1G34490.1, AT1G34500.1, AT1G34520.1, AT3G51970.1, AT5G51420.1, AT5G55320.1, AT5G55330.1, AT5G55340.1, AT5G55350.1, AT5G55360.1, AT5G55370.1, AT5G55380.1
GH_A04G0099	Fatty Acid Elongation & Wax Biosynthesis, Unknown	WS, ACAT	WS, ACAT	PF13813	AT1G34490.1, AT1G34500.1, AT1G34520.1, AT3G51970.1, AT5G51420.1, AT5G55320.1, AT5G55330.1, AT5G55340.1, AT5G55350.1, AT5G55360.1, AT5G55370.1, AT5G55380.1
GH_D11G2399	Fatty Acid Elongation & Wax Biosynthesis	CYP450, 96A, "CYP450, 96A;SADH"	CYP450, 96A, "CYP450, 96A;SADH"	PF00067	AT1G47620.1, AT1G57750.1, AT1G65340.1, AT2G21910.1, AT2G23180.1, AT4G32170.1, AT4G39480.1, AT4G39490.1, AT4G39500.1, AT4G39510.1, AT5G02900.1, AT5G51900.1, AT5G52320.1
GH_D10G1130	Fatty Acid Elongation & Wax Biosynthesis	CYP450, 96A, "CYP450, 96A;SADH"	CYP450, 96A, "CYP450, 96A;SADH"	PF00067	AT1G47620.1, AT1G57750.1, AT1G65340.1, AT2G21910.1, AT2G23180.1, AT4G32170.1, AT4G39480.1, AT4G39490.1, AT4G39500.1, AT4G39510.1, AT5G02900.1, AT5G51900.1, AT5G52320.1
GH_A11G2066	Fatty Acid Elongation & Wax Biosynthesis	CYP450, 96A, "CYP450, 96A;SADH"	CYP450, 96A, "CYP450, 96A;SADH"	PF00067	AT1G47620.1, AT1G57750.1, AT1G65340.1, AT2G21910.1, AT2G23180.1, AT4G32170.1, AT4G39480.1, AT4G39490.1, AT4G39500.1, AT4G39510.1, AT5G02900.1, AT5G51900.1, AT5G52320.1
GH_D11G2415	Fatty Acid Elongation & Wax Biosynthesis	CYP450, 96A, "CYP450, 96A;SADH"	CYP450, 96A, "CYP450, 96A;SADH"	PF00067	AT1G47620.1, AT1G57750.1, AT1G65340.1, AT2G21910.1, AT2G23180.1, AT4G32170.1, AT4G39480.1, AT4G39490.1, AT4G39500.1, AT4G39510.1, AT5G02900.1, AT5G51900.1, AT5G52320.1
GH_A09G0319	Fatty Acid Elongation & Wax Biosynthesis	CYP450, 96A, "CYP450, 96A;SADH"	CYP450, 96A, "CYP450, 96A;SADH"	PF00067	AT1G47620.1, AT1G57750.1, AT1G65340.1, AT2G21910.1, AT2G23180.1, AT4G32170.1, AT4G39480.1, AT4G39490.1, AT4G39500.1, AT4G39510.1, AT5G02900.1, AT5G51900.1, AT5G52320.1
GH_D09G0335	Fatty Acid Elongation & Wax Biosynthesis	CYP450, 96A, "CYP450, 96A;SADH"	CYP450, 96A, "CYP450, 96A;SADH"	PF00067	AT1G47620.1, AT1G57750.1, AT1G65340.1, AT2G21910.1, AT2G23180.1, AT4G32170.1, AT4G39480.1, AT4G39490.1, AT4G39500.1, AT4G39510.1, AT5G02900.1, AT5G51900.1, AT5G52320.1
GH_A09G0329	Fatty Acid Elongation & Wax Biosynthesis	CYP450, 96A, "CYP450, 96A;SADH"	CYP450, 96A, "CYP450, 96A;SADH"	PF00067	AT1G47620.1, AT1G57750.1, AT1G65340.1, AT2G21910.1, AT2G23180.1, AT4G32170.1, AT4G39480.1, AT4G39490.1, AT4G39500.1, AT4G39510.1, AT5G02900.1, AT5G51900.1, AT5G52320.1
GH_A05G0714	Fatty Acid Elongation & Wax Biosynthesis	ABC	ABC	PF01061,PF00005,PF13304,PF13481,PF13191	AT1G51460.1, AT1G51500.1, AT3G21090.1
GH_D05G0712	Fatty Acid Elongation & Wax Biosynthesis	ABC	ABC	PF01061,PF00005,PF13304,PF13481,PF13191	AT1G51460.1, AT1G51500.1, AT3G21090.1
GH_A01G0526	Fatty Acid Elongation & Wax Biosynthesis	ABC	ABC	PF01061,PF00005,PF13304,PF12698	AT1G53270.1
GH_D01G0507	Fatty Acid Elongation & Wax Biosynthesis	ABC	ABC	PF01061,PF00005,PF13304,PF12698	AT1G53270.1
GH_A10G2255	Fatty Acid Elongation & Wax Biosynthesis	ABC	ABC	PF00005,PF01061	AT1G53390.1, AT2G37010.1, AT5G60740.1
GH_A03G2145	Fatty Acid Elongation & Wax Biosynthesis	phytyl ester synthase	phytyl ester synthase	PF12697,PF12695,PF03982	AT1G54570.1
GH_D02G2316	Fatty Acid Elongation & Wax Biosynthesis	phytyl ester synthase	phytyl ester synthase	PF12697,PF12695,PF03982	AT1G54570.1
GH_D06G1225	Fatty Acid Elongation & Wax Biosynthesis	LTP	LTP	PF14368,PF00234	AT1G55260.1
GH_D05G0009	Fatty Acid Elongation & Wax Biosynthesis	LTP	LTP	PF14368,PF00234	AT1G55260.1
GH_A08G0860	Fatty Acid Elongation & Wax Biosynthesis	LTP	LTP	PF14368,PF00234	AT1G55260.1
GH_A06G1120	Fatty Acid Elongation & Wax Biosynthesis	LTP	LTP	PF14368,PF00234	AT1G55260.1
GH_D08G0861	Fatty Acid Elongation & Wax Biosynthesis	LTP	LTP	PF14368,PF00234	AT1G55260.1
GH_A08G0153	Fatty Acid Elongation & Wax Biosynthesis	LTP	LTP	PF14368,PF00234	AT1G55260.1
GH_D08G0160	Fatty Acid Elongation & Wax Biosynthesis	LTP	LTP	PF14368,PF00234	AT1G55260.1
GH_D03G1806	Fatty Acid Elongation & Wax Biosynthesis	LTP	LTP	PF14368	AT1G62790.1
GH_A08G1979	Fatty Acid Elongation & Wax Biosynthesis	LTP	LTP	PF14368	AT1G62790.1
GH_D08G2001	Fatty Acid Elongation & Wax Biosynthesis	LTP	LTP	PF14368	AT1G62790.1
GH_D12G2420	Fatty Acid Elongation & Wax Biosynthesis	LTP	LTP	PF14368	AT1G62790.1
GH_A03G0158	Fatty Acid Elongation & Wax Biosynthesis	LTP	LTP	PF14368	AT1G62790.1
GH_A12G2410	Fatty Acid Elongation & Wax Biosynthesis	LTP	LTP	PF14368	AT1G62790.1
GH_D11G0193	Fatty Acid Elongation & Wax Biosynthesis	LTP	LTP	PF14368	AT1G62790.1
GH_A11G0192	Fatty Acid Elongation & Wax Biosynthesis	LTP	LTP	PF14368	AT1G62790.1
GH_A05G2772	Fatty Acid Elongation & Wax Biosynthesis	ABC	ABC	PF01061,PF00005,PF12698,PF13304,PF02463,PF13191	AT1G71960.1
GH_D05G2788	Fatty Acid Elongation & Wax Biosynthesis	ABC	ABC	PF01061,PF00005,PF12698,PF13304,PF02463	AT1G71960.1
GH_D09G1282	Fatty Acid Elongation & Wax Biosynthesis	ABC	ABC	PF01061,PF00005,PF12698,PF13304,PF03193,PF02463	AT1G71960.1
GH_A09G1322	Fatty Acid Elongation & Wax Biosynthesis	ABC	ABC	PF01061,PF00005,PF12698,PF13304,PF03193,PF02463	AT1G71960.1
GH_D08G1087	Fatty Acid Elongation & Wax Biosynthesis	LTP	LTP	PF14368,PF00234	AT1G73890.1
GH_A08G1097	Fatty Acid Elongation & Wax Biosynthesis	LTP	LTP	PF14368,PF00234	AT1G73890.1
GH_D01G1747	Fatty Acid Elongation & Wax Biosynthesis	ABC	ABC	PF01061,PF00005,PF13304	AT2G01320.3
GH_A01G1653	Fatty Acid Elongation & Wax Biosynthesis	ABC	ABC	PF01061,PF00005,PF13304	AT2G01320.3
GH_D04G0335	Fatty Acid Elongation & Wax Biosynthesis	ABC	ABC	PF01061,PF00005,PF13304	AT2G13610.1
GH_A05G4037	Fatty Acid Elongation & Wax Biosynthesis	ABC	ABC	PF01061,PF00005,PF13304	AT2G13610.1
GH_A04G1358	Fatty Acid Elongation & Wax Biosynthesis	LTP	LTP	PF14368,PF00234	AT2G13820.1, AT5G64080.1
GH_D04G1702	Fatty Acid Elongation & Wax Biosynthesis	LTP	LTP	PF14368,PF00234	AT2G13820.1, AT5G64080.1
GH_A03G1962	Fatty Acid Elongation & Wax Biosynthesis	LTP	LTP	PF14368,PF00234	AT2G13820.1, AT5G64080.1
GH_D02G2132	Fatty Acid Elongation & Wax Biosynthesis	LTP	LTP	PF14368,PF00234	AT2G13820.1, AT5G64080.1
GH_A12G0133	Fatty Acid Elongation & Wax Biosynthesis	LTP	LTP	PF14368,PF00234	AT2G13820.1, AT5G64080.1
GH_A13G0698	Fatty Acid Elongation & Wax Biosynthesis	LTP	LTP	PF14368,PF00234	AT2G13820.1, AT5G64080.1
GH_D12G0143	Fatty Acid Elongation & Wax Biosynthesis	LTP	LTP	PF14368,PF00234	AT2G13820.1, AT5G64080.1
GH_A06G0409	Fatty Acid Elongation & Wax Biosynthesis	LTP	LTP	PF14368,PF00234	AT2G13820.1, AT5G64080.1
GH_D10G1267	Fatty Acid Elongation & Wax Biosynthesis	LTP	LTP	PF00234,PF14368	AT2G15050.1, AT2G38530.1, AT2G38540.1, AT3G08770.2, AT3G51590.1, AT3G51600.1, AT5G01870.1, AT5G59310.1, AT5G59320.1, AT5G59330.1
GH_A10G1630	Fatty Acid Elongation & Wax Biosynthesis	LTP	LTP	PF00234,PF14368	AT2G15050.1, AT2G38530.1, AT2G38540.1, AT3G08770.2, AT3G51590.1, AT3G51600.1, AT5G01870.1, AT5G59310.1, AT5G59320.1, AT5G59330.1
[truncated: 910 more rows]

## Sheet: G. max
Supplementary Dataset S1：ALM-related genes identified in different species
[truncated: 1,082 more rows]

[truncated: 3 more sheets: Z. mays, A. thaliana(T), O. sativa]
