# Supplementary material for: Comparative transcriptomic analysis provides insights into the genetic networks regulating oil differential production in oil crops
Source: BMC Biol. 2024 May 13;22:110. doi: 10.1186/s12915-024-01909-x (PMC11089805; doi:10.1186/s12915-024-01909-x)
Supplement: Supplementary file 4 — Additional file 4: Dataset S2. Gene family expansion and contraction analysis between oil crops, rice, maize, and Arabidopsis. [file 12915_2024_1909_MOESM4_ESM.xlsx]

## Sheet: SIN
Orthogroups	expansion or contraction	Pfam annotation	Pfam description
OG0000571	+16*	PF06521	PAR1 protein
OG0000994	+7*	PF12799	Leucine Rich repeats (2 copies)
OG0001242	+8*	PF01095	Pectinesterase
OG0000071	-11*	PF01657	Salt stress response/antifungal
OG0000177	-7*	PF12819	Carbohydrate-binding protein of the ER
OG0000230	-6*	PF14291	Domain of unknown function (DUF4371)
OG0000526	-6*	PF02362	B3 DNA binding domain

## Sheet: Glyma
Orthogroups	expansion or contraction	Pfam annotation	Pfam description
OG0000071	+16*	PF01657	Salt stress response/antifungal
OG0000107	+12*	PF00891	O-methyltransferase
OG0000114	+11*	PF13855	Leucine rich repeat
OG0000116	+17*	PF00112	Papain family cysteine protease
OG0000133	+17*	PF00232	Glycosyl hydrolase family 1
OG0000177	+9*	PF12819	Carbohydrate-binding protein of the ER
OG0000223	+18*	PF12609	Wound-induced protein
OG0000247	+9*	PF00069	Protein kinase domain
OG0000277	+15*	PF00657	GDSL-like Lipase/Acylhydrolase
OG0000396	+13*	PF00657	GDSL-like Lipase/Acylhydrolase
OG0000399	+14*	PF00403	Heavy-metal-associated domain
OG0000485	+10*	/	/
OG0000526	+9*	PF02362	B3 DNA binding domain
OG0000538	+39*	PF14291	Domain of unknown function (DUF4371)
OG0000572	+12*	PF14214	Helitron helicase-like domain at N-terminus
OG0000999	+33*	PF00931	NB-ARC domain
OG0001613	+12*	PF00197	Trypsin and protease inhibitor
OG0001781	+10*	PF13417	Glutathione S-transferase, N-terminal domain
OG0001951	+16*	PF00195	Chalcone and stilbene synthases, N-terminal
OG0003913	+17*	PF00139	Legume lectin domain

## Sheet: Bna
Orthogroups	expansion or contraction	Pfam annotation	Pfam description
OG0000058	+9*	PF00122	E1-E2 ATPase
OG0000059	+10*	PF00022	Actin
OG0000060	+11*	PF00314	Thaumatin family
OG0000062	+9*	PF01565	FAD binding domain
OG0000064	+11*	PF07714	Protein tyrosine kinase
OG0000067	+16*	PF00067	Cytochrome P450
OG0000074	+7*	PF00234	Protease inhibitor/seed storage/LTP family
OG0000084	+10*	PF00125	Core histone H2A/H2B/H3/H4
OG0000104	+21*	PF00685	Sulfotransferase domain
OG0000117	+10*	PF00230	Major intrinsic protein
OG0000127	+7*	PF04852	Protein of unknown function (DUF640)
OG0000133	+7*	PF00232	Glycosyl hydrolase family 1
OG0000134	+12*	PF13561	Enoyl-(Acyl carrier protein) reductase
OG0000135	+15*	PF13813	Membrane bound O-acyl transferase family
OG0000138	+9*	PF00067	Cytochrome P450
OG0000142	+7*	PF03641	Possible lysine decarboxylase
OG0000143	+7*	PF02365	No apical meristem (NAM) protein
OG0000147	+9*	PF00149	Calcineurin-like phosphoesterase
OG0000154	+9*	PF00249	Myb-like DNA-binding domain
OG0000155	+10*	PF00069	Protein kinase domain
OG0000160	+14*	PF02519	Auxin responsive protein
OG0000177	+8*	PF12819	Carbohydrate-binding protein of the ER
OG0000179	+7*	PF00249	Myb-like DNA-binding domain
OG0000181	+9*	PF12165	Domain of unknown function (DUF3594)
OG0000185	+8*	PF00295	Glycosyl hydrolases family 28
OG0000189	+6*	PF00009	Elongation factor Tu GTP binding
OG0000190	+13*	PF00010	Helix-loop-helix DNA-binding domain
OG0000194	+6*	PF01490	Transmembrane amino acid transporter protein
OG0000199	+8*	PF00643	B-box zinc finger
OG0000200	+17*	/	/
OG0000206	+12*	PF03478	Protein of unknown function (DUF295)
OG0000207	+7*	PF00149	Calcineurin-like phosphoesterase
OG0000209	+9*	PF00544	Pectate lyase
OG0000214	+10*	PF06203	CCT motif
OG0000216	+11*	PF00043	Glutathione S-transferase, C-terminal domain
OG0000217	+11*	PF02701	Dof domain, zinc finger
OG0000223	+5*	PF12609	Wound-induced protein
OG0000228	+9*	PF05498	Rapid ALkalinization Factor (RALF)
OG0000243	+11*	PF00069	Protein kinase domain
OG0000245	+7*	PF13894	C2H2-type zinc finger
OG0000250	+11*	PF00168	C2 domain
OG0000253	+9*	PF03083	Sugar efflux transporter for intercellular
OG0000255	+13*	PF00665	Integrase core domain
OG0000273	+11*	PF00786	P21-Rho-binding domain
OG0000274	+9*	PF00235	Profilin
OG0000282	+6*	PF01357	Pollen allergen
OG0000283	+12*	PF00544	Pectate lyase
OG0000285	+11*	PF00917	MATH domain
OG0000286	+8*	PF05633	Protein of unknown function (DUF793)
OG0000287	+13*	/	/
OG0000298	+7*	PF13912	C2H2-type zinc finger
OG0000309	+7*	PF00137	ATP synthase subunit C
OG0000310	+10*	PF03094	Mlo family
OG0000320	+6*	PF02773	S-adenosylmethionine synthetase, C-terminal domain
OG0000322	+10*	PF00646	F-box domain
OG0000324	+7*	PF00076	RNA recognition motif. (a.k.a. RRM,
OG0000326	+7*	PF12796	Ankyrin repeats (3 copies)
OG0000328	+6*	PF00069	Protein kinase domain
OG0000335	+10*	PF00170	bZIP transcription factor
OG0000337	+7*	PF13912	C2H2-type zinc finger
OG0000347	+17*	PF13855	Leucine rich repeat
OG0000350	+7*	PF02309	AUX/IAA family
OG0000356	+7*	PF06376	Protein of unknown function (DUF1070)
OG0000360	+5*	PF02183	Homeobox associated leucine zipper
OG0000361	+6*	PF06404	Phytosulfokine precursor protein (PSK)
OG0000363	+5*	PF00249	Myb-like DNA-binding domain
OG0000374	+8*	PF03552	Cellulose synthase
OG0000378	+10*	PF00201	UDP-glucoronosyl and UDP-glucosyl transferase
OG0000388	+7*	PF01161	Phosphatidylethanolamine-binding protein
OG0000392	+8*	PF00168	C2 domain
OG0000393	+6*	PF02309	AUX/IAA family
OG0000394	+7*	PF11721	Di-glucose binding within endoplasmic reticulum
OG0000395	+6*	PF00847	AP2 domain
OG0000396	+6*	PF00657	GDSL-like Lipase/Acylhydrolase
OG0000397	+5*	PF04885	Stigma-specific protein, Stig1
OG0000400	+10*	PF00139	Legume lectin domain
OG0000404	+6*	PF00642	Zinc finger C-x8-C-x5-C-x3-H type (and
OG0000405	+10*	PF13920	Zinc finger, C3HC4 type (RING
OG0000406	+7*	PF07279	Protein of unknown function (DUF1442)
OG0000410	+9*	PF00400	WD domain, G-beta repeat
OG0000411	+8*	PF00505	HMG (high mobility group) box
OG0000418	+11*	PF00484	Carbonic anhydrase
OG0000419	+10*	PF13639	Ring finger domain
OG0000420	+10*	PF02183	Homeobox associated leucine zipper
OG0000434	+14*	PF12937	F-box-like
OG0000439	+9*	PF00141	Peroxidase
OG0000440	+7*	PF00224	Pyruvate kinase, barrel domain
OG0000443	+6*	PF04765	Protein of unknown function (DUF616)
OG0000444	+7*	PF03168	Late embryogenesis abundant protein
OG0000446	+8*	/	/
OG0000454	+11*	PF14009	Domain of unknown function (DUF4228)
OG0000455	+17*	PF00249	Myb-like DNA-binding domain
OG0000457	+6*	PF00403	Heavy-metal-associated domain
OG0000458	+8*	PF00293	NUDIX domain
OG0000459	+6*	PF00170	bZIP transcription factor
OG0000460	+7*	PF00134	Cyclin, N-terminal domain
OG0000463	+8*	PF14009	Domain of unknown function (DUF4228)
OG0000465	+6*	PF02519	Auxin responsive protein
OG0000476	+17*	PF00010	Helix-loop-helix DNA-binding domain
OG0000481	+6*	PF03168	Late embryogenesis abundant protein
OG0000482	+8*	PF02362	B3 DNA binding domain
OG0000483	+6*	PF00635	MSP (Major sperm protein) domain
OG0000485	+7*	/	/
OG0000489	+8*	PF03055	Retinal pigment epithelial membrane protein
OG0000491	+9*	/	/
OG0000492	+7*	PF01486	K-box region
OG0000510	+7*	PF03171	2OG-Fe(II) oxygenase superfamily
OG0000511	+8*	PF03141	Putative S-adenosyl-L-methionine-dependent methyltransferase
OG0000512	+7*	PF03106	WRKY DNA -binding domain
OG0000513	+12*	PF13639	Ring finger domain
OG0000515	+13*	PF00400	WD domain, G-beta repeat
OG0000525	+6*	PF02115	RHO protein GDP dissociation inhibitor
OG0000526	+5*	PF02362	B3 DNA binding domain
OG0000528	+6*	PF13646	HEAT repeats
OG0000543	+9*	PF02042	RWP-RK domain
OG0000551	+6*	PF00481	Protein phosphatase 2C
OG0000555	+6*	PF02519	Auxin responsive protein
OG0000571	+4*	PF06521	PAR1 protein
OG0000572	+5*	PF14214	Helitron helicase-like domain at N-terminus
OG0000586	+8*	PF01504	Phosphatidylinositol-4-phosphate 5-Kinase
OG0000599	+5*	/	/
OG0000600	+6*	PF00249	Myb-like DNA-binding domain
OG0000601	+6*	PF00179	Ubiquitin-conjugating enzyme
OG0000602	+8*	PF01554	MatE
OG0000603	+5*	PF00400	WD domain, G-beta repeat
OG0000606	+8*	PF02365	No apical meristem (NAM) protein
OG0000612	+6*	PF07765	KIP1-like protein
OG0000619	+6*	PF03151	Triose-phosphate Transporter family
OG0000637	+6*	PF07250	Glyoxal oxidase N-terminus
OG0000644	+6*	PF12436	ICP0-binding domain of Ubiquitin-specific protease
OG0000654	+6*	PF00249	Myb-like DNA-binding domain
OG0000655	+6*	PF03946	Ribosomal protein L11, N-terminal domain
OG0000659	+9*	PF04145	Ctr copper transporter family
OG0000660	+6*	PF04564	U-box domain
OG0000663	+8*	PF04043	Plant invertase/pectin methylesterase inhibitor
OG0000675	+9*	PF03145	Seven in absentia protein family
OG0000695	+8*	PF00155	Aminotransferase class I and II
OG0000700	+8*	PF04520	Senescence regulator
OG0000704	+7*	PF00319	SRF-type transcription factor (DNA-binding and
OG0000710	+8*	PF01198	Ribosomal protein L31e
OG0000725	+7*	/	/
OG0000727	+7*	PF13837	Myb/SANT-like DNA-binding domain
OG0000728	+6*	PF06200	tify domain
OG0000755	+11*	PF02298	Plastocyanin-like domain
OG0000771	+8*	PF00394	Multicopper oxidase
OG0000775	+7*	PF13639	Ring finger domain
OG0000780	+6*	PF13639	Ring finger domain
OG0000784	+4*	PF00462	Glutaredoxin
OG0000785	+5*	PF13639	Ring finger domain
OG0000793	+6*	PF03106	WRKY DNA -binding domain
OG0000797	+7*	PF03106	WRKY DNA -binding domain
OG0000802	+6*	PF01754	A20-like zinc finger
OG0000813	+6*	PF00892	EamA-like transporter family
OG0000814	+6*	PF06813	Nodulin-like
OG0000817	+5*	PF13676	TIR domain
OG0000819	+14*	PF00847	AP2 domain
OG0000825	+8*	PF00005	ABC transporter
OG0000827	+5*	/	/
OG0000876	+7*	PF00122	E1-E2 ATPase
OG0000878	+6*	PF00428	60s Acidic ribosomal protein
OG0000881	+7*	PF12579	Protein of unknown function (DUF3755)
OG0000884	+6*	PF00010	Helix-loop-helix DNA-binding domain
OG0000885	+7*	/	/
OG0000897	+13*	PF00481	Protein phosphatase 2C
OG0000920	+8*	PF07859	alpha/beta hydrolase fold
OG0000936	+6*	PF00067	Cytochrome P450
OG0000947	+8*	PF03179	Vacuolar (H+)-ATPase G subunit
OG0000952	+7*	PF00036	EF hand
OG0000955	+9*	PF04646	Protein of unknown function, DUF604
OG0000963	+6*	PF06972	Protein of unknown function (DUF1296)
OG0000966	+8*	PF00134	Cyclin, N-terminal domain
OG0000969	+8*	PF13520	Amino acid permease
OG0000979	+5*	/	/
OG0001016	+5*	PF00226	DnaJ domain
OG0001020	+8*	PF00294	pfkB family carbohydrate kinase
OG0001022	+5*	/	/
OG0001045	+5*	PF13920	Zinc finger, C3HC4 type (RING
OG0001048	+6*	PF04053	Coatomer WD associated region
OG0001050	+5*	PF00249	Myb-like DNA-binding domain
OG0001057	+7*	PF06886	Targeting protein for Xklp2 (TPX2)
OG0001060	+5*	PF00249	Myb-like DNA-binding domain
OG0001090	+6*	PF01778	Ribosomal L28e protein family
OG0001091	+9*	PF00046	Homeobox domain
OG0001092	+7*	PF00320	GATA zinc finger
OG0001094	+8*	PF00122	E1-E2 ATPase
OG0001112	+12*	PF01190	Pollen proteins Ole e I
OG0001137	+5*	PF14009	Domain of unknown function (DUF4228)
OG0001165	+8*	PF01344	Kelch motif
OG0001168	+7*	PF00072	Response regulator receiver domain
OG0001176	+9*	PF05678	VQ motif
OG0001231	+6*	PF00847	AP2 domain
OG0001237	+7*	PF04576	Zein-binding
OG0001242	+4*	PF01095	Pectinesterase
OG0001246	+7*	PF00010	Helix-loop-helix DNA-binding domain
OG0001249	+6*	PF03634	TCP family transcription factor
OG0001272	+6*	PF10604	Polyketide cyclase / dehydrase and
OG0001296	+5*	PF00240	Ubiquitin family
OG0001322	+9*	PF00332	Glycosyl hydrolases family 17
OG0001323	+5*	PF00153	Mitochondrial carrier protein
OG0001345	+5*	PF00111	2Fe-2S iron-sulfur cluster binding domain
OG0001370	+4*	PF00031	Cystatin domain
OG0001373	+8*	PF01095	Pectinesterase
OG0001436	+7*	PF07651	ANTH domain
OG0001451	+8*	PF00249	Myb-like DNA-binding domain
OG0001465	+6*	PF00190	Cupin
OG0001466	+5*	PF13414	TPR repeat
OG0001475	+6*	/	/
OG0001494	+4*	PF00171	Aldehyde dehydrogenase family
OG0001530	+8*	PF00168	C2 domain
OG0001551	+6*	PF06232	Embryo-specific protein 3, (ATS3)
OG0001562	+7*	PF00753	Metallo-beta-lactamase superfamily
OG0001592	+6*	PF11816	Domain of unknown function (DUF3337)
OG0001595	+12*	PF09445	RNA cap guanine-N2 methyltransferase
OG0001601	+6*	PF00847	AP2 domain
OG0001602	+6*	PF02136	Nuclear transport factor 2 (NTF2)
OG0001626	+6*	PF02298	Plastocyanin-like domain
OG0001635	+6*	PF00891	O-methyltransferase
OG0001668	+9*	PF02469	Fasciclin domain
OG0001681	+6*	PF00319	SRF-type transcription factor (DNA-binding and
OG0001703	+9*	PF00069	Protein kinase domain
OG0001707	+7*	PF14144	Seed dormancy control
OG0001727	+9*	PF01019	Gamma-glutamyltranspeptidase
OG0001746	+8*	/	/
OG0001785	+7*	/	/
OG0001827	+6*	PF13639	Ring finger domain
OG0001850	+6*	PF04535	Domain of unknown function (DUF588)
OG0001885	+5*	PF04564	U-box domain
OG0001888	+4*	PF01425	Amidase
OG0001924	+7*	/	/
OG0001952	+8*	PF00657	GDSL-like Lipase/Acylhydrolase
OG0002100	+6*	PF01151	GNS1/SUR4 family
OG0002113	+7*	PF10342	Ser-Thr-rich glycosyl-phosphatidyl-inositol-anchored membrane family
OG0002163	+5*	PF00170	bZIP transcription factor
OG0002214	+8*	PF01066	CDP-alcohol phosphatidyltransferase
OG0002237	+5*	PF03364	Polyketide cyclase / dehydrase and
OG0002238	+7*	PF01426	BAH domain
OG0002256	+7*	PF00891	O-methyltransferase
OG0002268	+10*	PF00083	Sugar (and other) transporter
OG0002334	+7*	/	/
OG0002346	+7*	PF13855	Leucine rich repeat
OG0002423	+6*	PF12697	Alpha/beta hydrolase family
OG0002557	+9*	PF01569	PAP2 superfamily
OG0002628	+8*	PF07939	Protein of unknown function (DUF1685)
OG0002648	+8*	/	/
OG0002718	+6*	PF00632	HECT-domain (ubiquitin-transferase)
OG0002761	+6*	/	/
OG0002772	+10*	PF12624	N-terminal region of Chorein, a
OG0002773	+14*	PF00067	Cytochrome P450
OG0002790	+7*	/	/
OG0002861	+6*	PF05347	Complex 1 protein (LYR family)
OG0003060	+8*	PF02891	MIZ/SP-RING zinc finger
OG0003410	+7*	PF03162	Tyrosine phosphatase family
OG0003828	+8*	PF03469	XH domain
OG0003996	+7*	/	/
OG0004348	+6*	PF00560	Leucine Rich Repeat
OG0004875	+5*	PF00097	Zinc finger, C3HC4 type (RING
OG0005002	+9*	/	/
OG0005375	+7*	/	/
OG0006872	+6*	PF00646	F-box domain
OG0007622	+8*	PF01554	MatE
OG0007638	+10*	PF00197	Trypsin and protease inhibitor
OG0008121	+8*	PF00076	RNA recognition motif. (a.k.a. RRM,
OG0008524	+7*	PF03357	Snf7
OG0009643	+7*	PF07714	Protein tyrosine kinase
OG0010867	+6*	PF06045	Rhamnogalacturonate lyase family
OG0010908	+7*	PF00646	F-box domain
OG0000230	-4*	PF14291	Domain of unknown function (DUF4371)

## Sheet: GH
Orthogroups	expansion or contraction	Pfam annotation	Pfam description
OG0000054	+23*	PF00190	Cupin
OG0000059	+15*	PF00022	Actin
OG0000071	+14*	PF01657	Salt stress response/antifungal
OG0000079	+14*	PF00067	Cytochrome P450
OG0000085	+22*	PF03936	Terpene synthase family, metal binding
OG0000087	+16*	PF00091	Tubulin/FtsZ family, GTPase domain
OG0000090	+25*	PF02519	Auxin responsive protein
OG0000111	+14*	PF00179	Ubiquitin-conjugating enzyme
OG0000117	+11*	PF00230	Major intrinsic protein
OG0000166	+11*	PF00091	Tubulin/FtsZ family, GTPase domain
OG0000207	+9*	PF00149	Calcineurin-like phosphoesterase
OG0000227	+19*	PF03171	2OG-Fe(II) oxygenase superfamily
OG0000278	+11*	PF01918	Alba
OG0000289	+16*	PF00319	SRF-type transcription factor (DNA-binding and
OG0000308	+20*	PF03936	Terpene synthase family, metal binding
OG0000331	+28*	PF05056	Protein of unknown function (DUF674)
OG0000341	+23*	/	/
OG0000360	+18*	PF02183	Homeobox associated leucine zipper
OG0000363	+11*	PF00249	Myb-like DNA-binding domain
OG0000377	+11*	PF02453	Reticulon
OG0000380	+10*	PF14476	Petal formation-expressed
OG0000382	+13*	PF02893	GRAM domain
OG0000395	+9*	PF00847	AP2 domain
OG0000397	+9*	PF04885	Stigma-specific protein, Stig1
OG0000400	+12*	PF00139	Legume lectin domain
OG0000442	+9*	PF13639	Ring finger domain
OG0000482	+7*	PF02362	B3 DNA binding domain
OG0000512	+7*	PF03106	WRKY DNA -binding domain
OG0000532	+11*	PF00076	RNA recognition motif. (a.k.a. RRM,
OG0000556	+13*	PF02701	Dof domain, zinc finger
OG0000603	+9*	PF00400	WD domain, G-beta repeat
OG0000619	+8*	PF03151	Triose-phosphate Transporter family
OG0000622	+8*	PF00847	AP2 domain
OG0000667	+14*	PF12799	Leucine Rich repeats (2 copies)
OG0000725	+7*	/	/
OG0000775	+8*	PF13639	Ring finger domain
OG0000785	+7*	PF13639	Ring finger domain
OG0000792	+9*	PF00314	Thaumatin family
OG0000817	+7*	PF13676	TIR domain
OG0000827	+8*	/	/
OG0000906	+10*	PF00201	UDP-glucoronosyl and UDP-glucosyl transferase
OG0000944	+18*	PF13656	RNA polymerase Rpb3/Rpb11 dimerisation domain
OG0000946	+10*	PF03330	Rare lipoprotein A (RlpA)-like double-psi
OG0000979	+8*	/	/
OG0000995	+26*	PF00078	Reverse transcriptase (RNA-dependent DNA polymerase)
OG0001022	+7*	/	/
OG0001033	+14*	PF01221	Dynein light chain type 1
OG0001132	+17*	PF05641	Agenet domain
OG0001142	+14*	PF13359	DDE superfamily endonuclease
OG0001208	+12*	PF02845	CUE domain
OG0001339	+21*	PF02536	mTERF
OG0001377	+11*	PF00646	F-box domain
OG0001382	+27*	PF13855	Leucine rich repeat
OG0001463	+10*	PF03061	Thioesterase superfamily
OG0001961	+25*	PF12776	Myb/SANT-like DNA-binding domain
OG0002128	+18*	PF00931	NB-ARC domain
OG0002129	+19*	PF05699	hAT family C-terminal dimerisation region
OG0002163	+7*	PF00170	bZIP transcription factor
OG0002343	+11*	PF01281	Ribosomal protein L9, N-terminal domain
OG0002903	+12*	PF01095	Pectinesterase
OG0003168	+15*	PF00931	NB-ARC domain
OG0003500	+18*	PF08284	Retroviral aspartyl protease
OG0003504	+19*	PF00385	Chromo (CHRromatin Organisation MOdifier) domain
OG0003507	+18*	PF03638	Tesmin/TSO1-like CXC domain, cysteine-rich domain
OG0003909	+13*	PF00685	Sulfotransferase domain
OG0004895	+15*	PF00931	NB-ARC domain
OG0005451	+15*	PF13456	Reverse transcriptase-like
OG0006086	+14*	PF00069	Protein kinase domain

## Sheet: Zm
Orthogroups	expansion or contraction	Pfam annotation	Pfam description
OG0000468	+31*	PF14214	Helitron helicase-like domain at N-terminus
OG0001045	+6*	PF13920	Zinc finger, C3HC4 type (RING
OG0001350	+14*	PF08555	Eukaryotic family of unknown function
OG0001941	+7*	PF03647	Transmembrane proteins 14C
OG0001967	+18*	PF14569	Zinc-binding RING-finger
OG0003160	+14*	PF14259	RNA recognition motif (a.k.a. RRM,
OG0003900	+14*	PF04357	Family of unknown function (DUF490)
OG0004203	+13*	PF12842	Domain of unknown function (DUF3819)
OG0004888	+10*	PF00026	Eukaryotic aspartyl protease
OG0006232	+10*	PF00069	Protein kinase domain
OG0007635	+8*	PF00153	Mitochondrial carrier protein
OG0000133	-5*	PF00232	Glycosyl hydrolase family 1
OG0000255	-9*	PF00665	Integrase core domain
OG0000452	-9*	PF08387	FBD
OG0000575	-10*	PF04827	Plant transposon protein
OG0000712	-5*	PF00190	Cupin
OG0000743	-9*	PF06882	Protein of unknown function (DUF1263)
OG0000841	-9*	PF10551	MULE transposase domain
OG0000998	-8*	PF00665	Integrase core domain
OG0001073	-7*	PF07727	Reverse transcriptase (RNA-dependent DNA polymerase)
OG0001171	-7*	PF04827	Plant transposon protein
OG0001265	-8*	PF04387	Protein tyrosine phosphatase-like protein, PTPLA
OG0001622	-6*	PF13966	zinc-binding in reverse transcriptase
OG0001654	-7*	PF03732	Retrotransposon gag protein
OG0001957	-5*	PF14223	gag-polypeptide of LTR copia-type
OG0002296	-5*	PF14223	gag-polypeptide of LTR copia-type

## Sheet: Os
Orthogroups	expansion or contraction	Pfam annotation	Pfam description
OG0000079	+11*	PF00067	Cytochrome P450
OG0000080	+19*	PF12799	Leucine Rich repeats (2 copies)
OG0000114	+12*	PF13855	Leucine rich repeat
OG0000124	+12*	PF00139	Legume lectin domain
OG0000230	+16*	PF14291	Domain of unknown function (DUF4371)
OG0000247	+14*	PF00069	Protein kinase domain
OG0000255	+21*	PF00665	Integrase core domain
OG0000326	+8*	PF12796	Ankyrin repeats (3 copies)
OG0000394	+10*	PF11721	Di-glucose binding within endoplasmic reticulum
OG0000452	+29*	PF08387	FBD
OG0000456	+14*	PF13855	Leucine rich repeat
OG0000536	+14*	PF00646	F-box domain
OG0000572	+9*	PF14214	Helitron helicase-like domain at N-terminus
OG0000575	+32*	PF04827	Plant transposon protein
OG0000666	+9*	PF00106	short chain dehydrogenase
OG0000712	+9*	PF00190	Cupin
OG0000743	+29*	PF06882	Protein of unknown function (DUF1263)
OG0000841	+27*	PF10551	MULE transposase domain
OG0000906	+6*	PF00201	UDP-glucoronosyl and UDP-glucosyl transferase
OG0000994	+8*	PF12799	Leucine Rich repeats (2 copies)
OG0000998	+26*	PF00665	Integrase core domain
OG0001073	+23*	PF07727	Reverse transcriptase (RNA-dependent DNA polymerase)
OG0001142	+6*	PF13359	DDE superfamily endonuclease
OG0001171	+22*	PF04827	Plant transposon protein
OG0001265	+23*	PF04387	Protein tyrosine phosphatase-like protein, PTPLA
OG0001622	+15*	PF13966	zinc-binding in reverse transcriptase
OG0001654	+18*	PF03732	Retrotransposon gag protein
OG0001957	+18*	PF14223	gag-polypeptide of LTR copia-type
OG0002296	+17*	PF14223	gag-polypeptide of LTR copia-type
OG0002346	+5*	PF13855	Leucine rich repeat
OG0004357	+12*	PF12796	Ankyrin repeats (3 copies)
OG0006872	+3*	PF00646	F-box domain
OG0000468	-10*	PF14214	Helitron helicase-like domain at N-terminus
OG0001350	-5*	PF08555	Eukaryotic family of unknown function
OG0001967	-7*	PF14569	Zinc-binding RING-finger
OG0003160	-5*	PF14259	RNA recognition motif (a.k.a. RRM,
OG0003900	-5*	PF04357	Family of unknown function (DUF490)
OG0004203	-5*	PF12842	Domain of unknown function (DUF3819)
OG0004888	-4*	PF00026	Eukaryotic aspartyl protease
OG0006232	-4*	PF00069	Protein kinase domain

## Sheet: AT
Orthogroups	expansion or contraction	Pfam annotation	Pfam description
OG0000230	+4*	PF14291	Domain of unknown function (DUF4371)
OG0000544	+8*	PF13456	Reverse transcriptase-like
OG0000058	-8*	PF00122	E1-E2 ATPase
OG0000059	-9*	PF00022	Actin
OG0000060	-9*	PF00314	Thaumatin family
OG0000062	-8*	PF01565	FAD binding domain
OG0000067	-9*	PF00067	Cytochrome P450
OG0000074	-7*	PF00234	Protease inhibitor/seed storage/LTP family
OG0000084	-7*	PF00125	Core histone H2A/H2B/H3/H4
OG0000085	-6*	PF03936	Terpene synthase family, metal binding
OG0000087	-6*	PF00091	Tubulin/FtsZ family, GTPase domain
OG0000099	-6*	PF00249	Myb-like DNA-binding domain
OG0000104	-8*	PF00685	Sulfotransferase domain
OG0000116	-5*	PF00112	Papain family cysteine protease
OG0000117	-6*	PF00230	Major intrinsic protein
OG0000127	-6*	PF04852	Protein of unknown function (DUF640)
OG0000138	-6*	PF00067	Cytochrome P450
OG0000142	-6*	PF03641	Possible lysine decarboxylase
OG0000154	-6*	PF00249	Myb-like DNA-binding domain
OG0000155	-6*	PF00069	Protein kinase domain
OG0000160	-7*	PF02519	Auxin responsive protein
OG0000181	-6*	PF12165	Domain of unknown function (DUF3594)
OG0000187	-5*	PF01357	Pollen allergen
OG0000189	-5*	PF00009	Elongation factor Tu GTP binding
OG0000190	-7*	PF00010	Helix-loop-helix DNA-binding domain
OG0000194	-5*	PF01490	Transmembrane amino acid transporter protein
OG0000199	-6*	PF00643	B-box zinc finger
OG0000200	-9*	/	/
OG0000207	-5*	PF00149	Calcineurin-like phosphoesterase
OG0000214	-6*	PF06203	CCT motif
OG0000216	-6*	PF00043	Glutathione S-transferase, C-terminal domain
OG0000217	-6*	PF02701	Dof domain, zinc finger
OG0000223	-6*	PF12609	Wound-induced protein
OG0000228	-6*	PF05498	Rapid ALkalinization Factor (RALF)
OG0000243	-6*	PF00069	Protein kinase domain
OG0000245	-5*	PF13894	C2H2-type zinc finger
OG0000253	-5*	PF03083	Sugar efflux transporter for intercellular
OG0000255	-7*	PF00665	Integrase core domain
OG0000274	-5*	PF00235	Profilin
OG0000282	-5*	PF01357	Pollen allergen
OG0000283	-6*	PF00544	Pectate lyase
OG0000287	-7*	/	/
OG0000298	-5*	PF13912	C2H2-type zinc finger
OG0000309	-5*	PF00137	ATP synthase subunit C
OG0000310	-6*	PF03094	Mlo family
OG0000320	-5*	PF02773	S-adenosylmethionine synthetase, C-terminal domain
OG0000337	-5*	PF13912	C2H2-type zinc finger
OG0000350	-5*	PF02309	AUX/IAA family
OG0000356	-5*	PF06376	Protein of unknown function (DUF1070)
OG0000363	-5*	PF00249	Myb-like DNA-binding domain
OG0000374	-5*	PF03552	Cellulose synthase
OG0000378	-5*	PF00201	UDP-glucoronosyl and UDP-glucosyl transferase
OG0000388	-5*	PF01161	Phosphatidylethanolamine-binding protein
OG0000392	-5*	PF00168	C2 domain
OG0000397	-5*	PF04885	Stigma-specific protein, Stig1
OG0000400	-6*	PF00139	Legume lectin domain
OG0000404	-5*	PF00642	Zinc finger C-x8-C-x5-C-x3-H type (and
OG0000405	-5*	PF13920	Zinc finger, C3HC4 type (RING
OG0000406	-5*	PF07279	Protein of unknown function (DUF1442)
OG0000410	-5*	PF00400	WD domain, G-beta repeat
OG0000418	-5*	PF00484	Carbonic anhydrase
OG0000419	-5*	PF13639	Ring finger domain
OG0000420	-5*	PF02183	Homeobox associated leucine zipper
OG0000443	-4*	PF04765	Protein of unknown function (DUF616)
OG0000444	-5*	PF03168	Late embryogenesis abundant protein
OG0000445	-4*	PF13833	EF-hand domain pair
OG0000454	-5*	PF14009	Domain of unknown function (DUF4228)
OG0000457	-5*	PF00403	Heavy-metal-associated domain
OG0000458	-5*	PF00293	NUDIX domain
OG0000465	-5*	PF02519	Auxin responsive protein
OG0000476	-7*	PF00010	Helix-loop-helix DNA-binding domain
OG0000491	-5*	/	/
OG0000511	-5*	PF03141	Putative S-adenosyl-L-methionine-dependent methyltransferase
OG0000513	-5*	PF13639	Ring finger domain
OG0000525	-5*	PF02115	RHO protein GDP dissociation inhibitor
OG0000526	-4*	PF02362	B3 DNA binding domain
OG0000528	-4*	PF13646	HEAT repeats
OG0000532	-4*	PF00076	RNA recognition motif. (a.k.a. RRM,
OG0000571	-4*	PF06521	PAR1 protein
OG0000599	-5*	/	/
OG0000601	-4*	PF00179	Ubiquitin-conjugating enzyme
OG0000602	-5*	PF01554	MatE
OG0000603	-4*	PF00400	WD domain, G-beta repeat
OG0000622	-4*	PF00847	AP2 domain
OG0000637	-5*	PF07250	Glyoxal oxidase N-terminus
OG0000644	-4*	PF12436	ICP0-binding domain of Ubiquitin-specific protease
OG0000660	-4*	PF04564	U-box domain
OG0000727	-4*	PF13837	Myb/SANT-like DNA-binding domain
OG0000728	-4*	PF06200	tify domain
OG0000775	-4*	PF13639	Ring finger domain
OG0000784	-4*	PF00462	Glutaredoxin
OG0000793	-4*	PF03106	WRKY DNA -binding domain
OG0000813	-4*	PF00892	EamA-like transporter family
OG0000819	-5*	PF00847	AP2 domain
OG0000827	-4*	/	/
OG0000884	-4*	PF00010	Helix-loop-helix DNA-binding domain
OG0000897	-6*	PF00481	Protein phosphatase 2C
OG0000955	-5*	PF04646	Protein of unknown function, DUF604
OG0000979	-4*	/	/
OG0001016	-4*	PF00226	DnaJ domain
OG0001231	-4*	PF00847	AP2 domain
OG0001246	-4*	PF00010	Helix-loop-helix DNA-binding domain
OG0001249	-4*	PF03634	TCP family transcription factor
OG0001272	-4*	PF10604	Polyketide cyclase / dehydrase and
OG0001323	-4*	PF00153	Mitochondrial carrier protein
OG0001373	-4*	PF01095	Pectinesterase
OG0001436	-4*	PF07651	ANTH domain
OG0001465	-4*	PF00190	Cupin
OG0001530	-4*	PF00168	C2 domain
OG0001551	-4*	PF06232	Embryo-specific protein 3, (ATS3)
OG0001595	-4*	PF09445	RNA cap guanine-N2 methyltransferase
OG0001602	-4*	PF02136	Nuclear transport factor 2 (NTF2)
OG0001635	-4*	PF00891	O-methyltransferase
OG0001785	-4*	/	/
OG0001850	-4*	PF04535	Domain of unknown function (DUF588)
OG0001885	-4*	PF04564	U-box domain
OG0001924	-4*	/	/
OG0001952	-4*	PF00657	GDSL-like Lipase/Acylhydrolase
OG0002113	-4*	PF10342	Ser-Thr-rich glycosyl-phosphatidyl-inositol-anchored membrane family
OG0002238	-4*	PF01426	BAH domain
OG0002773	-4*	PF00067	Cytochrome P450
OG0004348	-3*	PF00560	Leucine Rich Repeat
OG0004875	-3*	PF00097	Zinc finger, C3HC4 type (RING
OG0007622	-3*	PF01554	MatE
OG0007638	-3*	PF00197	Trypsin and protease inhibitor

## Sheet: Seed oil synthesis
Supplementary Dataset S2：Gene family expansion and contraction analysis
(node ID, node ID): (0,2) (1,9) (4,6) (5,8) (7,11) (10,12)
			AT(10)	Bna(12)	GH(6)	Gmax(4)	Os(0)	SIN(8)	Zm(2)	Branch-specific P-values
OG0000074	Protease inhibitor/seed storage/LTP family	PF00234.17	10	24+*	18	16	16	25	7	((0.142949,0.0733485),(0.465338,0.480732),(0.774861,0.863749),(0.805292,0.112039),(0.877427,0.952157),(0.00427187,0.00734844))
OG0000134	Enoyl-(Acyl carrier protein) reductase	PF13561.1	15	32+**	6	10	12	2	2	((0.0337201,0.0122436),(0.703562,0.916481),(0.338068,0.661705),(0.701493,0.0393734),(0.513538,0.00216278),(0.0503459,0.000129736))
OG0000135	Membrane bound O-acyl transferase family	PF13813.1	12	33+***	9	12	5	5	3	((0.891592,0.337846),(0.466489,0.312583),(0.393617,0.937906),(0.730604,0.158478),(0.826102,0.0207239),(0.0150907,1.56777e-06))
OG0000396	GDSL-like Lipase/Acylhydrolase	PF00657.17	4	14+*	3	19+**	4	1	4	((0.877408,0.877408),(0.635427,0.896549),(0.000149872,0.362276),(0.665904,0.044501),(0.765219,0.339051),(0.0155047,0.00349298))
OG0000440	Pyruvate kinase, barrel domain	PF00224.16	8	18+*	10	5	2	1	3	((0.579629,0.855379),(0.599925,0.468392),(0.918233,0.089132),(0.665904,0.044501),(0.765219,0.0470806),(0.160984,0.00265396))
OG0001952	GDSL-like Lipase/Acylhydrolase	PF00657.17	1	13+***	6	3	2	1	1	((0.815734,0.488409),(0.886133,0.846778),(0.647983,0.112051),(0.596405,0.470557),(0.675703,0.164404),(0.00165913,2.0653e-05))
OG0000277	GDSL-like Lipase/Acylhydrolase	PF00657.17	4	4	12	24+**	5	2	7	((0.70594,0.531154),(0.930147,0.904716),(0.000241182,0.288262),(0.14062,0.0393734),(0.2415,0.2838),(0.810467,0.810467))
OG0001463	Thioesterase superfamily	PF03061.17	2	4	13+**	2	2	0	7	((0.282569,0.0994709),(0.327075,0.846778),(0.879785,0.000207932),(0.596405,0.124185),(0.675703,0.634566),(0.430216,0.216229))
OG0002557	PAP2 superfamily	PF01569.16	2	14+***	2	2	1	1	2	((0.488409,0.815734),(0.58469,0.804572),(0.565256,0.565256),(0.567766,0.853295),(0.630225,0.0381814),(0.0214856,4.38977e-06))
