# Supplementary material for: Comparative transcriptomic analysis provides insights into the genetic networks regulating oil differential production in oil crops
Source: BMC Biol. 2024 May 13;22:110. doi: 10.1186/s12915-024-01909-x (PMC11089805; doi:10.1186/s12915-024-01909-x)
Supplement: Supplementary file 5 — Additional file 5: Dataset S3. Summary of RNA-seq libraries. [file 12915_2024_1909_MOESM5_ESM.xlsx]

## Sheet: Sheet1
Supplementary Dataset S3：Description of the 120 RNA-seq libraries (oil crops) and 14 RNA-seq libraries (maize) of developing seeds
*Note：RNA-seq libraries from Chen et al. (2014); Sequence data can be found in the National Center for Biotechnology Information Sequence Read Archive (http://www.ncbi.nlm.nih.gov/sra) under accession number SRP037559.
Species	Accessions	Oil content (relative)	Organ	Developmental stage	Sequencing	Total raw reads	Total clean reads	reads passed filters (%)	Clean reads mean length	Clean Q30	Total aligned reads	aligned reads (%)
S. indicum	J9014	low	ovule	0 DPA	paired end	46642890	39663536	0.850366	100bp	0.883129	37642967	0.949057
S. indicum	J9014	low	ovule	0 DPA	paired end	28176684	25473758	0.904072	100bp	0.879254	22734308	0.89246
S. indicum	J9014	low	ovule	0 DPA	paired end	28632480	20736852	0.724242	100bp	0.786418	17349479	0.83665
S. indicum	J9014	low	ovule	10 DPA	paired end	39728580	31068206	0.782011	100bp	0.874931	28756132	0.925581
S. indicum	J9014	low	ovule	10 DPA	paired end	20030006	17660810	0.881718	100bp	0.85228	15812517	0.895345
S. indicum	J9014	low	ovule	10 DPA	paired end	59758584	49433584	0.827221	100bp	0.855747	45022579	0.910769
S. indicum	J9014	low	ovule	20 DPA	paired end	39030330	31112902	0.797147	100bp	0.868761	29523297	0.948908
S. indicum	J9014	low	ovule	20 DPA	paired end	23620038	20516418	0.868602	100bp	0.856578	18883420	0.920405
S. indicum	J9014	low	ovule	20 DPA	paired end	21529092	19224604	0.892959	100bp	0.872718	17231978	0.89635
S. indicum	J9014	low	ovule	30 DPA	paired end	39820402	24691628	0.620075	100bp	0.879721	17636973	0.71429
S. indicum	J9014	low	ovule	30 DPA	paired end	31138250	28830756	0.925895	100bp	0.899274	16523651	0.573126
S. indicum	J9014	low	ovule	30 DPA	paired end	39896986	24763636	0.620689	100bp	0.879835	17652138	0.712825
S. indicum	J9014	low	ovule	40 DPA	paired end	45158108	33641072	0.744962	100bp	0.828224	27779352	0.825757
S. indicum	J9014	low	ovule	40 DPA	paired end	40449040	34738366	0.858818	100bp	0.835624	27540202	0.792789
S. indicum	J9014	low	ovule	40 DPA	paired end	29654734	24783154	0.835723	100bp	0.812866	22580737	0.911132
S. indicum	Yu4	high	ovule	0 DPA	paired end	33014118	27583010	0.835491	100bp	0.829987	21081133	0.76428
S. indicum	Yu4	high	ovule	0 DPA	paired end	22900476	21295196	0.929902	100bp	0.896519	18097941	0.84986
S. indicum	Yu4	high	ovule	0 DPA	paired end	177810784	158349736	0.890552	100bp	0.862333	152105707	0.960568
S. indicum	Yu4	high	ovule	10 DPA	paired end	45582120	38449282	0.843517	100bp	0.848469	32456855	0.844147
S. indicum	Yu4	high	ovule	10 DPA	paired end	43192356	38821696	0.898809	100bp	0.896376	29343838	0.755862
S. indicum	Yu4	high	ovule	10 DPA	paired end	42253482	36477168	0.863294	100bp	0.856006	25514087	0.699454
S. indicum	Yu4	high	ovule	20 DPA	paired end	28096178	24193348	0.86109	100bp	0.857118	20799391	0.859715
S. indicum	Yu4	high	ovule	20 DPA	paired end	39811172	37285862	0.936568	100bp	0.902956	34986348	0.938327
S. indicum	Yu4	high	ovule	20 DPA	paired end	53107404	48755232	0.91805	100bp	0.884591	42663926	0.875064
S. indicum	Yu4	high	ovule	30 DPA	paired end	37899972	28298442	0.746661	100bp	0.799492	20190652	0.71349
S. indicum	Yu4	high	ovule	30 DPA	paired end	29977334	24600920	0.820651	100bp	0.822341	17479847	0.710536
S. indicum	Yu4	high	ovule	30 DPA	paired end	29493924	27746016	0.940737	100bp	0.895926	25443126	0.917001
S. indicum	Yu4	high	ovule	40 DPA	paired end	46078492	37836902	0.82114	100bp	0.889716	33914761	0.896341
S. indicum	Yu4	high	ovule	40 DPA	paired end	44966348	38102684	0.84736	100bp	0.884746	28307387	0.742924
S. indicum	Yu4	high	ovule	40 DPA	paired end	41697100	34088508	0.817527	100bp	0.871943	26468597	0.776467
B. napus	Low-oil	low	ovule	0 DPA	paired end	26415814	24144968	0.914035	100bp	0.938836	21310865	0.882621
B. napus	Low-oil	low	ovule	0 DPA	paired end	28348234	25583706	0.90248	100bp	0.929599	22395714	0.87539
B. napus	Low-oil	low	ovule	0 DPA	paired end	46579956	42777208	0.918361	100bp	0.908883	35396215	0.827455
B. napus	Low-oil	low	ovule	10 DPA	paired end	30065616	28544066	0.949392	100bp	0.93128	24709506	0.865662
B. napus	Low-oil	low	ovule	10 DPA	paired end	32933894	31190726	0.947071	100bp	0.926827	27013285	0.866068
B. napus	Low-oil	low	ovule	10 DPA	paired end	103967746	94372248	0.907707	100bp	0.894006	81407038	0.862616
B. napus	Low-oil	low	ovule	20 DPA	paired end	30308720	27200086	0.897434	100bp	0.944435	24012355	0.882804
B. napus	Low-oil	low	ovule	20 DPA	paired end	30327686	27216710	0.897421	100bp	0.944398	24024563	0.882714
B. napus	Low-oil	low	ovule	20 DPA	paired end	37727830	34456552	0.913293	100bp	0.903457	23613640	0.685316
B. napus	Low-oil	low	ovule	30 DPA	paired end	26569588	24585090	0.925309	100bp	0.942525	20567413	0.836581
B. napus	Low-oil	low	ovule	30 DPA	paired end	29655456	27748618	0.9357	100bp	0.904596	23463237	0.845564
B. napus	Low-oil	low	ovule	30 DPA	paired end	37927380	34778704	0.916981	100bp	0.902142	28811641	0.828428
B. napus	Low-oil	low	ovule	40 DPA	paired end	24302920	22924000	0.943261	100bp	0.925406	19811720	0.864235
B. napus	Low-oil	low	ovule	40 DPA	paired end	27508422	25909900	0.94189	100bp	0.920142	22494656	0.868188
B. napus	Low-oil	low	ovule	40 DPA	paired end	57025160	51984236	0.911602	100bp	0.860414	46397981	0.892539
B. napus	High-oil	high	ovule	0 DPA	paired end	52927960	49212490	0.929801	100bp	0.944505	41457314	0.842414
B. napus	High-oil	high	ovule	0 DPA	paired end	101797844	85794708	0.842795	100bp	0.840443	59800802	0.697022
B. napus	High-oil	high	ovule	0 DPA	paired end	50898922	43194646	0.848636	100bp	0.838349	29514159	0.683283
B. napus	High-oil	high	ovule	10 DPA	paired end	36930008	34962514	0.946724	100bp	0.942049	31363589	0.897063
B. napus	High-oil	high	ovule	10 DPA	paired end	24620004	23346192	0.948261	100bp	0.94458	20936446	0.896782
B. napus	High-oil	high	ovule	10 DPA	paired end	50529608	43105840	0.853081	100bp	0.880918	32782571	0.760513
B. napus	High-oil	high	ovule	20 DPA	paired end	29080916	26762028	0.920261	100bp	0.941517	22595723	0.84432
B. napus	High-oil	high	ovule	20 DPA	paired end	62112256	55255036	0.8896	100bp	0.891379	42579600	0.770601
B. napus	High-oil	high	ovule	20 DPA	paired end	47571798	41851776	0.87976	100bp	0.872702	31271273	0.747191
B. napus	High-oil	high	ovule	30 DPA	paired end	29885680	25018782	0.837149	100bp	0.935965	21240481	0.848981
B. napus	High-oil	high	ovule	30 DPA	paired end	23317166	20076964	0.861038	100bp	0.879054	15516907	0.772871
B. napus	High-oil	high	ovule	30 DPA	paired end	30941642	26966718	0.871535	100bp	0.897423	19186271	0.71148
B. napus	High-oil	high	ovule	40 DPA	paired end	22427304	18970496	0.845866	100bp	0.937614	13542269	0.71386
B. napus	High-oil	high	ovule	40 DPA	paired end	33544894	28818318	0.859097	100bp	0.914143	19648471	0.681805
B. napus	High-oil	high	ovule	40 DPA	paired end	27986098	23533186	0.840888	100bp	0.934571	16865429	0.716666
G. hirsutum	TM-1	low	ovule	0 DPA	paired end	42531240	36157046	0.850129	100bp	0.883413	33514136	0.926905
G. hirsutum	TM-1	low	ovule	0 DPA	paired end	34668832	32414436	0.934973	100bp	0.926209	29608472	0.913435
G. hirsutum	TM-1	low	ovule	0 DPA	paired end	86405560	78968236	0.913925	100bp	0.877863	76375706	0.96717
G. hirsutum	TM-1	low	ovule	10 DPA	paired end	49609134	45679680	0.920792	100bp	0.910735	43007263	0.941497
G. hirsutum	TM-1	low	ovule	10 DPA	paired end	40958680	37428014	0.913799	100bp	0.900621	35162944	0.939482
G. hirsutum	TM-1	low	ovule	10 DPA	paired end	53482924	48357964	0.904176	100bp	0.893881	45639392	0.943782
G. hirsutum	TM-1	low	ovule	20 DPA	paired end	43170268	39470534	0.914299	100bp	0.905857	37794199	0.957529
G. hirsutum	TM-1	low	ovule	20 DPA	paired end	37585704	34239584	0.910974	100bp	0.899098	32659447	0.953851
G. hirsutum	TM-1	low	ovule	20 DPA	paired end	42136908	38787460	0.92051	100bp	0.896298	37333428	0.962513
G. hirsutum	TM-1	low	ovule	30 DPA	paired end	36835042	31576490	0.85724	100bp	0.891325	30056112	0.951851
G. hirsutum	TM-1	low	ovule	30 DPA	paired end	25283834	21309566	0.842814	100bp	0.905687	18953926	0.889456
G. hirsutum	TM-1	low	ovule	30 DPA	paired end	46898496	43527616	0.928124	100bp	0.891628	40646150	0.933801
G. hirsutum	TM-1	low	ovule	40 DPA	paired end	61359092	52210556	0.850902	100bp	0.885599	49397243	0.946116
G. hirsutum	TM-1	low	ovule	40 DPA	paired end	42221584	34998418	0.828922	100bp	0.811144	30285588	0.865342
G. hirsutum	TM-1	low	ovule	40 DPA	paired end	47017096	39860586	0.847789	100bp	0.870278	36721686	0.921253
G. hirsutum	CRI12	high	ovule	0 DPA	paired end	65656350	59675160	0.908902	100bp	0.883183	56222860	0.942148
G. hirsutum	CRI12	high	ovule	0 DPA	paired end	83299312	70900346	0.851152	100bp	0.823756	65614711	0.92545
G. hirsutum	CRI12	high	ovule	0 DPA	paired end	26032270	22148996	0.850828	100bp	0.828235	20403503	0.921193
G. hirsutum	CRI12	high	ovule	10 DPA	paired end	61824660	44217670	0.715211	100bp	0.928096	37743919	0.853594
G. hirsutum	CRI12	high	ovule	10 DPA	paired end	23584768	21818034	0.92509	100bp	0.930454	18867656	0.864773
G. hirsutum	CRI12	high	ovule	10 DPA	paired end	131985856	121895938	0.923553	100bp	0.924944	117921004	0.967391
G. hirsutum	CRI12	high	ovule	20 DPA	paired end	46200260	36395396	0.787775	100bp	0.890029	34135457	0.937906
G. hirsutum	CRI12	high	ovule	20 DPA	paired end	53098306	48330260	0.910203	100bp	0.871676	45942114	0.950587
G. hirsutum	CRI12	high	ovule	20 DPA	paired end	70727056	66091940	0.934465	100bp	0.922842	62233134	0.941615
G. hirsutum	CRI12	high	ovule	30 DPA	paired end	55351772	47850656	0.864483	100bp	0.884904	45462560	0.950093
G. hirsutum	CRI12	high	ovule	30 DPA	paired end	72673490	68092266	0.936962	100bp	0.908435	65750626	0.965611
G. hirsutum	CRI12	high	ovule	30 DPA	paired end	64772154	61349820	0.947164	100bp	0.928374	58997279	0.961654
G. hirsutum	CRI12	high	ovule	40 DPA	paired end	45995124	39087558	0.84982	100bp	0.883079	37097347	0.949083
G. hirsutum	CRI12	high	ovule	40 DPA	paired end	17659618	14549424	0.823881	100bp	0.814355	13104672	0.9007
G. hirsutum	CRI12	high	ovule	40 DPA	paired end	47667788	43668074	0.916092	100bp	0.900818	40965392	0.938109
G. max	KF-1	low	ovule	0 DPA	paired end	26982836	24505770	0.908198	100bp	0.903833	22015809	0.898393
G. max	KF-1	low	ovule	0 DPA	paired end	43873936	38930282	0.887321	100bp	0.88801	31246576	0.802629
G. max	KF-1	low	ovule	0 DPA	paired end	39014898	35964930	0.921826	100bp	0.900992	32195793	0.8952
G. max	KF-1	low	ovule	10 DPA	paired end	42977864	40122644	0.933565	100bp	0.908501	32694875	0.814873
G. max	KF-1	low	ovule	10 DPA	paired end	41467102	38283502	0.923226	100bp	0.894032	26832374	0.700886
G. max	KF-1	low	ovule	10 DPA	paired end	36405992	34004012	0.934022	100bp	0.89919	24859987	0.73109
G. max	KF-1	low	ovule	20 DPA	paired end	31764654	28909856	0.910127	100bp	0.902587	25556067	0.883992
G. max	KF-1	low	ovule	20 DPA	paired end	26894586	24867786	0.924639	100bp	0.891237	18901527	0.760081
G. max	KF-1	low	ovule	20 DPA	paired end	38137794	35909658	0.941577	100bp	0.914865	25332895	0.705462
G. max	KF-1	low	ovule	30 DPA	paired end	32802934	32802934	0.901966	100bp	0.886529	20446538	0.623314
G. max	KF-1	low	ovule	30 DPA	paired end	23880432	22071026	0.924231	100bp	0.877946	18872164	0.855065
G. max	KF-1	low	ovule	30 DPA	paired end	47404064	45170278	0.952878	100bp	0.932553	39544055	0.875444
G. max	KF-1	low	ovule	40 DPA	paired end	54068518	49815522	0.921341	100bp	0.906239	34976556	0.702122
G. max	KF-1	low	ovule	40 DPA	paired end	41925902	38941460	0.928816	100bp	0.917675	30031011	0.771183
G. max	KF-1	low	ovule	40 DPA	paired end	27346380	25853486	0.945408	100bp	0.919128	22865432	0.884424
G. max	NN1138	high	ovule	0 DPA	paired end	84114212	78226056	0.929998	100bp	0.91221	71466819	0.913594
G. max	NN1138	high	ovule	0 DPA	paired end	31885264	29289936	0.918604	100bp	0.884873	24852023	0.848483
G. max	NN1138	high	ovule	0 DPA	paired end	48622970	45717324	0.940241	100bp	0.932423	43657557	0.954946
G. max	NN1138	high	ovule	10 DPA	paired end	58066368	55683786	0.958968	100bp	0.942339	46528826	0.83559
G. max	NN1138	high	ovule	10 DPA	paired end	29011832	26460264	0.912051	100bp	0.870124	24051591	0.90897
G. max	NN1138	high	ovule	10 DPA	paired end	59001272	55832988	0.946301	100bp	0.915787	44141751	0.790603
G. max	NN1138	high	ovule	20 DPA	paired end	57419256	54641760	0.951628	100bp	0.934453	50293487	0.920422
G. max	NN1138	high	ovule	20 DPA	paired end	10616402	9999888	0.941928	100bp	0.912025	9175851	0.917595
G. max	NN1138	high	ovule	20 DPA	paired end	32668164	28224824	0.863986	100bp	0.881962	23406555	0.82929
G. max	NN1138	high	ovule	30 DPA	paired end	34850228	32173500	0.923193	100bp	0.915425	29329704	0.911611
G. max	NN1138	high	ovule	30 DPA	paired end	42369498	40287350	0.950857	100bp	0.932055	35211600	0.874011
G. max	NN1138	high	ovule	30 DPA	paired end	35388656	33759548	0.953965	100bp	0.94039	31279257	0.926531
G. max	NN1138	high	ovule	40 DPA	paired end	67746970	64851888	0.957266	100bp	0.935542	53000601	0.817256
G. max	NN1138	high	ovule	40 DPA	paired end	12098086	11621662	0.96062	100bp	0.937074	9851918	0.84772
G. max	NN1138	high	ovule	40 DPA	paired end	28125500	26263630	0.933801	100bp	0.885956	24491693	0.932533
						Total raw reads of samples	Total clean reads of samples	Average of reads passed filters (%)			Total aligned reads of samples	Average of aligned reads (%)
						5187009734	4608755070	0.887415			3979983278	0.853981
Z. mays	B73	/	whole seed	4 DPA	paired end	31997870	30326360	0.947762	100bp	0.955611	21285178	0.701871
Z. mays	B73	/	whole seed	4 DPA	paired end	17779812	17530850	0.985997	100bp	0.932311	16587360	0.946181
Z. mays	B73	/	whole seed	14 DPA	paired end	39941152	37151282	0.93015	100bp	0.94523	35759285	0.962532
Z. mays	B73	/	whole seed	14 DPA	paired end	16976462	16732558	0.985633	100bp	0.933482	15854964	0.947552
Z. mays	B73	/	whole seed	16 DPA	paired end	30207400	29309524	0.970276	100bp	0.962949	28052149	0.9571
Z. mays	B73	/	whole seed	16 DPA	paired end	12184678	12080868	0.99148	100bp	0.96978	11432525	0.946333
Z. mays	B73	/	whole seed	18 DPA	paired end	36264144	33890254	0.934539	100bp	0.949034	32777014	0.967152
Z. mays	B73	/	whole seed	18 DPA	paired end	21980888	21621274	0.98364	100bp	0.929029	21007847	0.971629
Z. mays	B73	/	whole seed	20 DPA	paired end	25521260	24442078	0.957714	100bp	0.958325	23403625	0.957514
Z. mays	B73	/	whole seed	20 DPA	paired end	19783168	19509438	0.986163	100bp	0.93402	18454339	0.945919
Z. mays	B73	/	whole seed	24 DPA	paired end	40091578	37553462	0.936692	100bp	0.950137	35808604	0.953537
Z. mays	B73	/	whole seed	24 DPA	paired end	19085528	18802252	0.985158	100bp	0.93232	18051472	0.96007
Z. mays	B73	/	whole seed	26 DPA	paired end	29224030	28155776	0.963446	100bp	0.96458	27258840	0.968144
Z. mays	B73	/	whole seed	26 DPA	paired end	11662642	11557234	0.990962	100bp	0.969451	10981159	0.950155
