# Supplementary material for: Comparative transcriptomic analysis provides insights into the genetic networks regulating oil differential production in oil crops
Source: BMC Biol. 2024 May 13;22:110. doi: 10.1186/s12915-024-01909-x (PMC11089805; doi:10.1186/s12915-024-01909-x)
Supplement: Supplementary file 6 — Additional file 6: Dataset S4. Identified modules related to seed oil synthesis. [file 12915_2024_1909_MOESM6_ESM.xlsx]

## Sheet: Sheet1
Supplementary Dataset S4：Identified modules related to seed oil synthesis
				SOS genes enrichment (Fisher's exact test)			GSEA of SOS gene sets
Species	Total genes input	Module	size	Total SOS genes in networks	SOS genes in module	Fisher's P	gene sets	setSize	enrichmentScore	NES	pvalue	p.adjust	qvalues	rank	leading_edge
S. indicum	18929	bisque4	2858	98	10	0.9386	/	/	/	/	/	/	/	/	/
		brown	1602		3	0.9949	/	/	/	/	/	/	/	/	/
		brown4	998		4	0.7652	/	/	/	/	/	/	/	/	/
		darkgreen	3477		13	0.929	/	/	/	/	/	/	/	/	/
		darkgrey	288		0	1	/	/	/	/	/	/	/	/	/
		darkorange	1796		35	2.065e-12	Fatty Acid Synthesis	26	0.520903	2.7445	0.00157978	0.0023108	0.000608106	647	tags=85%,list=36%,signal=55%
		floralwhite	981		0	1	/	/	/	/	/	/	/	/	/
		green	3839		16	0.8652	/	/	/	/	/	/	/	/	/
		grey	854		1	0.9891	/	/	/	/	/	/	/	/	/
		lavenderblush3	136		0	1	/	/	/	/	/	/	/	/	/
		tan	2100		16	0.07445	Triacylglycerol Biosynthesis	14	-0.591174	-1.93778	0.00493827	0.00987654	0.00519818	364	tags=71%,list=17%,signal=59%
B. napus	57165	black	3001	289	15	0.5552	/	/	/	/	/	/	/	/	/
		brown	24175		189	2.536e-15	Fatty Acid Elongation, Desaturation & Export From Plastid and Triacylglycerol Biosynthesis	20	-0.494448	-2.25811	0.00231481	0.0070922	0.00266624	5186	tags=65%,list=21%,signal=51%
							Fatty Acid Synthesis	99	-0.670576	-5.26077	0.00294118	0.0070922	0.00266624	3208	tags=75%,list=13%,signal=65%
							Triacylglycerol Biosynthesis	94	-0.43062	-3.2922	0.00303951	0.0070922	0.00266624	2694	tags=45%,list=11%,signal=40%
		green	2878		0	1	/	/	/	/	/	/	/	/	/
		grey	13619		24	1	/	/	/	/	/	/	/	/	/
		grey60	1594		0	1	/	/	/	/	/	/	/	/	/
		lightcyan	4010		40	3.576e-05	Triacylglycerol Biosynthesis	34	0.540469	2.65535	0.0015674	0.0109718	0.00659957	1155	tags=74%,list=29%,signal=53%
		lightgreen	834		1	0.9856	/	/	/	/	/	/	/	/	/
		magenta	2202		3	0.9991	/	/	/	/	/	/	/	/	/
		midnightblue	3508		15	0.7819	Triacylglycerol Biosynthesis	14	0.418302	1.8177	0.0116279	0.0339703	0.0178791	1129	tags=71%,list=32%,signal=49%
		purple	1344		2	0.9917	/	/	/	/	/	/	/	/	/
G. hirsutum	46969	cyan	4908	242	19	0.9276	Triacylglycerol Biosynthesis	13	-0.446529	-1.75212	0.0221729	0.0443459	0.0233399	568	tags=54%,list=12%,signal=48%
		green	8629		67	0.0002578	Triacylglycerol Biosynthesis	44	-0.605098	-3.99605	0.002331	0.00932401	0.00654316	1161	tags=70%,list=13%,signal=61%
		greenyellow	9315		27	0.9999	/	/	/	/	/	/	/	/	/
		grey	10163		38	0.9916	/	/	/	/	/	/	/	/	/
		lightgreen	3012		4	0.9999	/	/	/	/	/	/	/	/	/
		lightyellow	3057		13	0.7984	/	/	/	/	/	/	/	/	/
		orange	1107		6	0.5076	/	/	/	/	/	/	/	/	/
		orangered4	4747		52	1.551e-07	Triacylglycerol Biosynthesis	28	0.508279	2.80398	0.00167504	0.00744417	0.00174133	1324	tags=75%,list=28%,signal=54%
							Fatty Acid Synthesis	26	0.46714	2.49096	0.00168919	0.00744417	0.00174133	2012	tags=88%,list=42%,signal=51%
		red	2031		16	0.0632	/	/	/	/	/	/	/	/	/
G. max	34703	black	2580	183	16	0.2878	/	/	/	/	/	/	/	/	/
		blue	15091		67	0.9749	Fatty Acid Synthesis	24	-0.407772	-2.11099	0.00257732	0.00916031	0.00482121	1186	tags=42%,list=8%,signal=38%
							Triacylglycerol Biosynthesis	43	-0.254878	-1.67116	0.0247934	0.0495868	0.0260983	1492	tags=47%,list=10%,signal=42%
		brown	5202		15	0.9979	Triacylglycerol Biosynthesis	11	-0.523836	-1.87829	0.0116822	0.027968	0.00841144	463	tags=55%,list=9%,signal=50%
		green	2297		30	4.445e-06	Fatty Acid Synthesis	18	0.652821	2.96078	0.00168634	0.00674536	0.00355019	493	tags=83%,list=21%,signal=66%
		greenyellow	491		4	0.2624	/	/	/	/	/	/	/	/	/
		grey	7274		40	0.4118	/	/	/	/	/	/	/	/	/
		tan	1768		11	0.3316	/	/	/	/	/	/	/	/	/
Z. mays	21495	black	608	105	4	0.347	/	/	/	/	/	/	/	/	/
		blue	5194		23	0.7396	/	/	/	/	/	/	/	/	/
		brown	1640		13	0.05743	Fatty Acid Synthesis	10	0.553226	1.94304	0.0147874	0.0295749	0.0155657	331	tags=70%,list=20%,signal=56%
		grey	5402		16	0.9949	/	/	/	/	/	/	/	/	/
		pink	2179		10	0.6299	/	/	/	/	/	/	/	/	/
		turquoise	5056		33	0.03988	Fatty Acid Synthesis	19	-0.595014	-1.99058	0.00948767	0.028463	0.00998702	955	tags=68%,list=19%,signal=56%
		yellow	1587		6	0.7953	/	/	/	/	/	/	/	/	/
							/	/	/	/	/	/	/	/	/
Note: SOS (seed oil synthesis) genes includes genes related fatty acid synthesis, Fatty Acid Elongation, Desaturation & Export From Plastid and Triacylglycerol Biosynthesis

## Sheet: FAS gene set
Supplementary Dataset S4：Identified modules related to seed oil synthesis
Species	moduleName	moduleSize	Description	备注	NES	qvalues	core_enrichment	Gene family
S.indicum	darkorange	1796*	Fatty Acid Synthesis	脂肪酸合成	2.7445	0.000608106	SIN_1010468	KAS II
							SIN_1019614	KASI
							SIN_1016262	ACP
							SIN_1001803	KASI
							SIN_1017453	BCCP
							SIN_1011117	&alpha;-CT
							SIN_1016834	SAD
							SIN_1003867	&alpha;-CT
							SIN_1001249	KASI
							SIN_1013230	LACS8/9
							SIN_1019375	beta-PDH
							SIN_1019096	SAD
							SIN_1024652	KAS II
							SIN_1011765	KASIII
							SIN_1008977	SAD
							SIN_1025898	LPD
							SIN_1010127	ACP
							SIN_1023839	KASIII
							SIN_1023213	MCMT
							SIN_1015892	SAD
							SIN_1021219	BC
							SIN_1005828	HmACC
Species	moduleName	moduleSize	Description	备注	NES	qvalues	core_enrichment	Gene family
B.napus	brown	4614*	Fatty Acid Synthesis	脂肪酸合成	-5.26077	0.00266624	BnaC06G0274700ZS	KAS II
							BnaA02G0063800ZS	BCCP
							BnaA03G0288900ZS	SAD
							BnaC06G0411700ZS	KAS II
							BnaC01G0241100ZS	LPD
							BnaA09G0431800ZS	KAR
							BnaA03G0212900ZS	SAD
							BnaA04G0194500ZS	MCMT
							BnaC05G0233300ZS	KAR
							BnaC08G0093500ZS	HmACC
							BnaA03G0389600ZS	ENR1
							BnaA09G0385000ZS	ACP
							BnaC03G0046400ZS	HAD
							Bnascaffold2694G0000200ZS	KAR
							BnaA07G0188000ZS	WRI1
							BnaC05G0540400ZS	ACP
							BnaC03G0251400ZS	SAD
							BnaA07G0062900ZS	FATA
							BnaA01G0190400ZS	LPD
							BnaA09G0154900ZS	KASIII
							BnaA09G0207100ZS	KASI
							BnaA03G0389700ZS	ENR1
							BnaA03G0274000ZS	PII/GLB1
							BnaA02G0029400ZS	LS
							BnaA09G0183100ZS	ACP
							BnaC03G0356500ZS	ACP
							BnaC03G0329500ZS	PII/GLB1
							BnaC03G0213800ZS	&alpha;-CT
							BnaA08G0066900ZS	HmACC
							BnaA06G0393000ZS	DHLAT
							BnaC09G0169800ZS	KASIII
							BnaA05G0074300ZS	&alpha;-CT
							BnaA03G0182500ZS	&alpha;-CT
							BnaC08G0343700ZS	WRI1
							BnaC07G0081400ZS	ENR1
							BnaA08G0206100ZS	beta-PDH
							BnaA04G0078900ZS	FATA
							BnaA07G0349400ZS	KAS II
							BnaC09G0135500ZS	KASIII
							BnaA02G0298900ZS	KASI
							BnaC05G0080000ZS	BC
							BnaC09G0268200ZS	DHLAT
							BnaA09G0503100ZS	WRI1
							BnaA07G0101700ZS	KAR
							BnaA09G0228700ZS	DHLAT
							BnaC06G0188700ZS	WRI1
							BnaC09G0238900ZS	KASI
							BnaA06G0064500ZS	BC
							BnaA10G0208500ZS	BCCP
							BnaC04G0177400ZS	MCMT
							BnaC04G0085200ZS	&alpha;-CT
							BnaC06G0099600ZS	DHLAT
							BnaA09G0714400ZS	alpha-PDH
							BnaA01G0399900ZS	ACP
							BnaC05G0258700ZS	beta-PDH
							BnaC06G0260700ZS	LACS8/9
							BnaA05G0478500ZS	ACP
							BnaA09G0055300ZS	ACP
							BnaC07G0292500ZS	DHLAT
							BnaC01G0514500ZS	ACP
							BnaA07G0238900ZS	LACS8/9
							BnaA02G0035300ZS	HAD
							BnaA09G0377000ZS	DHLAT
							BnaC04G0365000ZS	FATA
							BnaC03G0662300ZS	beta-PDH
							BnaA10G0008100ZS	alpha-PDH
							BnaA03G0063900ZS	BCCP
							BnaC07G0248000ZS	KASI
							BnaC03G0073100ZS	BCCP
							BnaA06G0425000ZS	KASI
							BnaA09G0412600ZS	beta-PDH
							BnaA03G0347600ZS	LPD
							BnaC03G0419600ZS	LPD
							BnaC09G0509200ZS	BCCP
Species	moduleName	moduleSize	Description	备注	NES	qvalues	core_enrichment	Gene family
G.hirsutum	orangered4	4747*	Fatty Acid Synthesis	脂肪酸合成	2.49096	0.00174133	GH_D05G2535	DHLAT
							GH_D10G2233	WRI1
							GH_A10G2120	WRI1
							GH_A10G1563	SAD
							GH_A09G2540	ACP
							GH_D11G0260	KASIII
							GH_D05G2369	LACS8/9
							GH_A05G2513	DHLAT
							GH_D13G0980	&alpha;-CT
							GH_D06G0458	LACS8/9
							GH_A11G1055	alpha-PDH
							GH_A05G1489	beta-PDH
							GH_A13G0556	DHLAT
							GH_D06G1609	KASI
							GH_A09G2562	LPD
							GH_D05G1512	beta-PDH
							GH_A06G0487	LACS8/9
							GH_A04G1073	&alpha;-CT
							GH_D09G2475	ACP
							GH_D13G0701	DHLAT
							GH_D03G0440	HAD
							GH_A08G2802	KAS II
							GH_D09G2494	LPD
Species	moduleName	moduleSize	Description	备注	NES	qvalues	core_enrichment	Gene family
G.max	blue	5578	Fatty Acid Synthesis	脂肪酸合成	-2.11099	0.00482121	Glyma.18G195700	&alpha;-CT
							Glyma.05G218600	KASI
							Glyma.03G222100	PII/GLB1
							Glyma.10G181900	TGD1
							Glyma.20G060100	LACS8/9
							Glyma.13G057400	BCCP
							Glyma.14G121400	SAD
							Glyma.19G028800	BCCP
							Glyma.02G138100	SAD
							Glyma.18G167300	FATA
	green	1636*	Fatty Acid Synthesis	脂肪酸合成	2.96078	0.00355019	Glyma.16G018300	alpha-PDH
							Glyma.18G009200	KAR
							Glyma.17G047000	KAS II
							Glyma.07G049600	alpha-PDH
							Glyma.05G221100	BC
							Glyma.08G349200	FATA
							Glyma.13G214600	ACP
							Glyma.08G027600	BC
							Glyma.12G027300	ENR1
							Glyma.19G240100	ACP
							Glyma.11G101400	ENR1
							Glyma.06G112900	LACS8/9
							Glyma.07G207200	SAD
							Glyma.18G265300	BCCP
							Glyma.13G038600	SAD
Species	moduleName	moduleSize	Description	备注	NES	qvalues	core_enrichment	Gene family
Z.mays	brown	1640	Fatty Acid Synthesis	脂肪酸合成	1.94304	0.0155657	Zm00001d023606	DHLAT
							Zm00001d037108	KASI
							Zm00001d004473	alpha-PDH
							Zm00001d026429	KASIII
							Zm00001d032224	DHLAT
							Zm00001d033225	beta-PDH
							Zm00001d050383	DHLAT
	turquoise	5056*	Fatty Acid Synthesis	脂肪酸合成	-1.99058	0.00998702	Zm00001d043328	LS
							Zm00001d002103	KASIII
							Zm00001d025201	KAR
							Zm00001d012221	SAD
							Zm00001d025170	SAD
							Zm00001d028787	MCMT
							Zm00001d049351	HAD
							Zm00001d032019	ACP
							Zm00001d012033	SAD
							Zm00001d041839	DHLAT
							Zm00001d036137	FATB
							Zm00001d042344	SAD
							Zm00001d006080	FATA

## Sheet: TAG gene set
Supplementary Dataset S4：Identified modules related to seed oil synthesis
Species	Module_name	moduleSize	Description	备注	NES	qvalues	core_enrichment	Gene family
S.indicum	tan	2100	Triacylglycerol Biosynthesis	三酰甘油生物合成	-1.93778	0.00519818	SIN_1021307	CALO
							SIN_1016733	OBO
							SIN_1010510	PDAT
							SIN_1007879	OBO
							SIN_1012139	ABI4
							SIN_1018581	OBO
							SIN_1002815	CALO
							SIN_1024711	PDAT
							SIN_1005540	OBO
							SIN_1009752	ABI3
Species	Module_name	moduleSize	Description	备注	NES	qvalues	core_enrichment	Gene family
B.napus	brown	4614*	Triacylglycerol Biosynthesis	三酰甘油生物合成	-3.2922	0.00266624	BnaA01G0031200ZS	GPAT9
							BnaA09G0151800ZS	LPCAT1/2
							BnaC08G0164400ZS	OBO
							BnaA09G0121200ZS	DGAT1
							BnaC04G0027000ZS	GPDH
							BnaC05G0503100ZS	PAH1
							BnaC03G0231100ZS	ABI4
							BnaA07G0188000ZS	WRI1
							BnaA01G0161500ZS	CALO
							BnaA01G0206700ZS	DGAT2
							BnaC07G0462300ZS	OBO
							BnaA05G0441200ZS	PAH1
							BnaC01G0259700ZS	DGAT2
							BnaA09G0379200ZS	CK
							BnaA01G0146600ZS	OBO
							BnaC02G0465400ZS	OBO
							BnaC01G0186400ZS	OBO
							BnaC08G0343700ZS	WRI1
							BnaC08G0042100ZS	OBO
							BnaC03G0171500ZS	HSI2/VAL1
							BnaA09G0503100ZS	WRI1
							BnaA08G0173700ZS	OBO
							BnaC06G0188700ZS	WRI1
							BnaA05G0059700ZS	ABI4
							BnaA03G0197400ZS	ABI4
							BnaC07G0299600ZS	FUS3
							BnaA04G0171900ZS	OBO
							BnaC04G0469500ZS	OBO
							BnaA03G0420700ZS	DGAT2
							BnaC07G0404100ZS	STERO
							BnaA05G0455700ZS	GPDH
							BnaC04G0065500ZS	ABI4
							BnaA03G0430100ZS	STERO
							BnaA06G0387700ZS	FUS3
							BnaA03G0147200ZS	HSI2/VAL1
							BnaA02G0339300ZS	FUS3
							BnaC03G0598400ZS	Basic leucine zipper transcription factor
							BnaC02G0456000ZS	FUS3
							BnaC07G0393500ZS	DGAT2
							BnaC01G0461200ZS	FAD2
							BnaC03G0468900ZS	ABI3
							BnaA03G0380800ZS	ABI3
	Module_name	moduleSize	Description	备注	NES	qvalues	core_enrichment	Gene family
	lightcyan	967*	Triacylglycerol Biosynthesis	三酰甘油生物合成	2.65535	0.00659957	BnaC03G0429600ZS	OBO
							BnaC08G0170100ZS	CALO
							BnaC04G0496200ZS	FAD3
							BnaC09G0330400ZS	OBO
							BnaA02G0152200ZS	STERO;OBO or OBP
							BnaC03G0167300ZS	FAD3
							BnaC03G0300500ZS	STERO
							BnaA04G0191900ZS	FAD3
							BnaC04G0180200ZS	FAD3
							BnaC03G0414100ZS	PDCT
							BnaA03G0354100ZS	OBO
							BnaA09G0039900ZS	OBO
							BnaA05G0136600ZS	FAD3
							BnaA03G0253100ZS	STERO
							BnaC03G0340600ZS	OBO
							BnaC09G0025400ZS	OBO
							BnaA04G0117500ZS	OBO
							BnaC04G0404100ZS	OBO
							BnaA02G0345800ZS	OBO
							BnaA03G0484200ZS	OBO
							BnaA10G0084300ZS	OBO
							BnaA05G0373400ZS	OBO
							BnaA07G0320400ZS	CALO
							BnaC02G0194700ZS	STERO
							BnaA05G0132200ZS	HSI2/VAL1
	Module_name	moduleSize	Description	备注	NES	qvalues	core_enrichment	Gene family
	midnightblue	1139	Triacylglycerol Biosynthesis	三酰甘油生物合成	1.8177	0.0178791	BnaC07G0145400ZS	LEC2
							BnaA09G0424100ZS	LEC2
							BnaA09G0260600ZS	transparent testa??
							BnaC05G0244700ZS	LEC2
							BnaA04G0196600ZS	HSI2/VAL1
							BnaA07G0095400ZS	LEC2
							BnaC08G0110000ZS	R2R3 MYB factor
							BnaA08G0077800ZS	R2R3 MYB factor
							BnaC04G0500300ZS	HSI2/VAL1
							BnaC06G0299400ZS	CALO
Species	Module_name	moduleSize	Description	备注	NES	qvalues	core_enrichment	Gene family
G.hirsutum	cyan	4908	Triacylglycerol Biosynthesis	三酰甘油生物合成	-1.75212	0.0233399	GH_D09G1696	Pyrophosphatase
							GH_A13G2096	PKL
							GH_A09G1749	Pyrophosphatase
							GH_D04G1454	FAD7;FAD8
							GH_D04G1321	Pyrophosphatase
							GH_A09G1376	GPDH
							GH_A09G0987	PDAT
	Module_name	moduleSize	Description	备注	NES	qvalues	core_enrichment	Gene family
	green	8629*	Triacylglycerol Biosynthesis	三酰甘油生物合成	-3.99605	0.00654316	GH_A06G1834	GPDH
							GH_A09G0915	LEC2
							GH_A04G1519	GPAT9
							GH_A07G1687	ABI3
							GH_A02G0039	HSL1/VAL2
							GH_D10G1261	HSL1/VAL2
							GH_A03G0327	HSI2/VAL1
							GH_D05G0460	OBO
							GH_D03G1644	HSI2/VAL1
							GH_D04G1861	GPAT9
							GH_A07G0501	OBO
							GH_D07G1148	PDAT
							GH_D09G1352	LPAAT2
							GH_A06G0983	OBO
							GH_D09G0871	LEC2
							GH_A07G1168	PDAT
							GH_A13G2508	Basic leucine zipper transcription factor
							GH_D10G2192	CK
							GH_D07G1687	ABI3
							GH_D07G0563	STERO
							GH_D13G2506	Basic leucine zipper transcription factor
							GH_A09G0778	CALO
							GH_D07G0505	OBO
							GH_A10G2080	CK
							GH_A05G0457	OBO
							GH_A09G1128	Basic leucine zipper transcription factor
							GH_D07G2550	FUS3
							GH_D09G1081	Basic leucine zipper transcription factor
							GH_A07G2609	FUS3
							GH_A12G2851	OBO
							GH_D12G2877	OBO
	Module_name	moduleSize	Description	备注	NES	qvalues	core_enrichment	Gene family
	orangered4	4747*	Triacylglycerol Biosynthesis	三酰甘油生物合成	2.80398	0.00174133	GH_D06G2165	PDCT
							GH_D10G2233	WRI1
							GH_A10G2120	WRI1
							GH_D06G1864	GPDH
							GH_D07G0562	STERO
							GH_D02G2507	GPAT9
							GH_A10G2649	ABI4
							GH_D07G2461	OBO
							GH_D10G2754	ABI4
							GH_A05G2732	CK
							GH_A01G1382	FAD2
							GH_A07G2518	OBO
							GH_A07G0557	STERO
							GH_A09G1759	PAH1
							GH_A03G0666	STERO;OBO or OBP
							GH_D03G1283	STERO;OBO or OBP
							GH_D06G0992	OBO
							GH_D09G0719	CALO
							GH_A09G0334	OBO
							GH_A03G2339	GPAT9
							GH_D09G0341	OBO
Species	Module_name	moduleSize	Description	备注	NES	qvalues	core_enrichment	Gene family
G.max	blue	5578	Triacylglycerol Biosynthesis	三酰甘油生物合成	-1.67116	0.0260983	Glyma.17G086400	OBO
							Glyma.09G051200	CCT
							Glyma.16G071800	OBO
							Glyma.04G077600	OBO
							Glyma.15G157500	CCT
							Glyma.10G095500	LPAAT2
							Glyma.05G131100	GPAT9
							Glyma.18G052100	HSI2/VAL1
							Glyma.02G181300	LPAAT2
							Glyma.06G078700	OBO
							Glyma.18G176100	ABI3
							Glyma.14G194300	FAD3
							Glyma.13G108100	PDAT
							Glyma.17G122000	OBO
							Glyma.05G013800	OBO
							Glyma.08G010800	STERO;OBO or OBP
							Glyma.20G196600	OBO
							Glyma.01G227900	STERO
							Glyma.05G004300	OBO
							Glyma.12G084000	PDAT
	Module_name	moduleSize	Description	备注	NES	qvalues	core_enrichment	Gene family
	brown	4569	Triacylglycerol Biosynthesis	三酰甘油生物合成	-1.87829	0.00841144	Glyma.20G201000	CALO
							Glyma.02G078500	CK
							Glyma.19G004800	OBO
							Glyma.11G197900	HSI2/VAL1
							Glyma.06G039200	PAH2
							Glyma.10G189900	CALO
