# Supplementary material for: Comparative transcriptomic analysis provides insights into the genetic networks regulating oil differential production in oil crops
Source: BMC Biol. 2024 May 13;22:110. doi: 10.1186/s12915-024-01909-x (PMC11089805; doi:10.1186/s12915-024-01909-x)
Supplement: Supplementary file 7 — Additional file 7: Dataset S5. GSEA on KEGG pathways of SOS modules in different species. [file 12915_2024_1909_MOESM7_ESM.xlsx]

## Sheet: Sheet1
Supplementary Dataset S5：GSEA on KEGG pathways of SOS modules in different species
Species	Module	Gene set	kegg_ko2_name	setSize	enrichmentScore	NES	pvalue	p.adjust	qvalues	rank	leading_edge	core_enrichment
S. indicum	tan	Triacylglycerol Biosynthesis	Acyl-lipid metabolism	14	-0.591174	-1.97432	0.00249377	0.0481771	0.0383772	364	tags=71%, list=17%, signal=59%	SIN_1021307/SIN_1016733/SIN_1010510/SIN_1007879/SIN_1012139/SIN_1018581/SIN_1002815/SIN_1024711/SIN_1005540/SIN_1009752
		Photosynthesis proteins	Protein families: metabolism	18	0.580665	1.9206	0.00322061	0.0481771	0.0383772	433	tags=67%, list=21%, signal=53%	SIN_1001792/SIN_1006708/SIN_1010586/SIN_1005845/SIN_1026491/SIN_1003720/SIN_1025074/SIN_1001914/SIN_1019623/SIN_1007157/SIN_1008935/SIN_1026087
		Porphyrin and chlorophyll metabolism	Metabolism of cofactors and vitamins	12	0.657616	1.92358	0.00505051	0.0481771	0.0383772	594	tags=83%, list=28%, signal=60%	SIN_1008933/SIN_1011738/SIN_1019511/SIN_1019438/SIN_1011311/SIN_1021535/SIN_1010495/SIN_1003311/SIN_1019698/SIN_1005347
		Chaperones and folding catalysts	Protein families: genetic information processing	36	0.445673	1.75875	0.00969305	0.0490716	0.0390898	605	tags=53%, list=29%, signal=38%	SIN_1012260/SIN_1012262/SIN_1011181/SIN_1021346/SIN_1025374/SIN_1006557/SIN_1005317/SIN_1011539/SIN_1010748/SIN_1013849/SIN_1024313/SIN_1009155/SIN_1005308/SIN_1000255/SIN_1016502/SIN_1008902/SIN_1011978/SIN_1019299/SIN_1009104
		Starch and sucrose metabolism	Carbohydrate metabolism	17	-0.52	-1.8044	0.00520833	0.0481771	0.0383772	656	tags=71%, list=31%, signal=49%	SIN_1013143/SIN_1015634/SIN_1010064/SIN_1014503/SIN_1026682/SIN_1019514/SIN_1018121/SIN_1008398/SIN_1018422/SIN_1000309/SIN_1002660/SIN_1012989
		DNA repair and recombination proteins	Protein families: genetic information processing	25	-0.427473	-1.66059	0.0078329	0.0490716	0.0390898	555	tags=60%, list=26%, signal=45%	SIN_1013517/SIN_1017232/SIN_1000198/SIN_1016560/SIN_1025121/SIN_1011847/SIN_1010836/SIN_1024085/SIN_1001195/SIN_1006709/SIN_1014013/SIN_1006023/SIN_1016689/SIN_1020558/SIN_1016835
		Cysteine and methionine metabolism	Amino acid metabolism	13	0.575868	1.72462	0.00995025	0.0490716	0.0390898	682	tags=69%, list=32%, signal=47%	SIN_1026934/SIN_1013258/SIN_1022365/SIN_1003091/SIN_1015500/SIN_1008030/SIN_1013596/SIN_1012593/SIN_1006570
		Transcription machinery	Protein families: genetic information processing	22	-0.46154	-1.74052	0.0106101	0.0490716	0.0390898	591	tags=59%, list=28%, signal=43%	SIN_1017437/SIN_1022881/SIN_1015569/SIN_1016053/SIN_1005239/SIN_1023512/SIN_1021052/SIN_1016275/SIN_1013058/SIN_1011081/SIN_1014782/SIN_1015194/SIN_1010439
	darkorange	Fatty Acid Synthesis	Acyl-lipid metabolism	26	0.520903	2.80648	0.00161812	0.0135995	0.00883285	647	tags=85%, list=36%, signal=55%	SIN_1010468/SIN_1019614/SIN_1016262/SIN_1001803/SIN_1017453/SIN_1011117/SIN_1016834/SIN_1003867/SIN_1001249/SIN_1013230/SIN_1019375/SIN_1019096/SIN_1024652/SIN_1011765/SIN_1008977/SIN_1025898/SIN_1010127/SIN_1023839/SIN_1023213/SIN_1015892/SIN_1021219/SIN_1005828
		Fatty Acid Elongation & Wax Biosynthesis	Acyl-lipid metabolism	24	0.464256	2.38923	0.00337838	0.0151784	0.00985833	666	tags=79%, list=37%, signal=50%	SIN_1016772/SIN_1014764/SIN_1002951/SIN_1014232/SIN_1014153/SIN_1010709/SIN_1001112/SIN_1015756/SIN_1002950/SIN_1004640/SIN_1019182/SIN_1023351/SIN_1016914/SIN_1024596/SIN_1021598/SIN_1011268/SIN_1005828/SIN_1014765/SIN_1025012
		Fatty acid biosynthesis	Lipid metabolism	19	0.607743	2.854	0.00165017	0.0135995	0.00883285	647	tags=95%, list=36%, signal=61%	SIN_1010468/SIN_1019614/SIN_1001803/SIN_1014153/SIN_1017453/SIN_1011117/SIN_1003867/SIN_1001249/SIN_1013230/SIN_1019096/SIN_1024652/SIN_1011765/SIN_1008977/SIN_1022133/SIN_1023213/SIN_1015892/SIN_1021219/SIN_1005828
		Lipid biosynthesis proteins	Protein families: metabolism	21	0.447341	2.19763	0.00662252	0.0222327	0.0144401	575	tags=71%, list=32%, signal=49%	SIN_1012236/SIN_1010468/SIN_1019614/SIN_1001803/SIN_1014153/SIN_1009785/SIN_1001249/SIN_1013230/SIN_1019096/SIN_1024652/SIN_1011765/SIN_1008977/SIN_1022133/SIN_1023213/SIN_1015892
		Suberin Synthesis & Transport	Acyl-lipid metabolism	11	0.571956	2.07496	0.0035524	0.0151784	0.00985833	652	tags=91%, list=36%, signal=58%	SIN_1012236/SIN_1014764/SIN_1021191/SIN_1014153/SIN_1015601/SIN_1001112/SIN_1016914/SIN_1021598/SIN_1011268/SIN_1014765
		Ribosome	Protein families: genetic information processing	16	-0.626404	-3.03476	0.00232019	0.0135995	0.00883285	682	tags=100%, list=38%, signal=63%	SIN_1010708/SIN_1015026/SIN_1000018/SIN_1023606/SIN_1024559/SIN_1022722/SIN_1014250/SIN_1020898/SIN_1019637/SIN_1005278/SIN_1024284/SIN_1010776/SIN_1010605/SIN_1019089/SIN_1013649
		Ribosome biogenesis	Protein families: genetic information processing	12	-0.619799	-2.58836	0.00232558	0.0135995	0.00883285	274	tags=75%, list=15%, signal=64%	SIN_1011725/SIN_1007894/SIN_1006984/SIN_1008382/SIN_1023603/SIN_1027025/SIN_1020559/SIN_1005548/SIN_1012888
		RNA transport	Translation	12	-0.613763	-2.56315	0.00232558	0.0135995	0.00883285	533	tags=92%, list=30%, signal=65%	SIN_1024533/SIN_1010207/SIN_1021732/SIN_1009507/SIN_1024530/SIN_1010320/SIN_1017130/SIN_1008382/SIN_1027025/SIN_1020559/SIN_1004624
		Translation factors	Protein families: genetic information processing	16	-0.571579	-2.76914	0.00232019	0.0135995	0.00883285	555	tags=88%, list=31%, signal=61%	SIN_1010899/SIN_1024533/SIN_1010207/SIN_1009507/SIN_1011446/SIN_1024530/SIN_1017130/SIN_1017071/SIN_1024966/SIN_1017013/SIN_1027025/SIN_1020559/SIN_1004624/SIN_1004128
		Transfer RNA biogenesis	Protein families: genetic information processing	19	-0.566933	-2.95393	0.00252525	0.0135995	0.00883285	604	tags=89%, list=34%, signal=60%	SIN_1021684/SIN_1017612/SIN_1024533/SIN_1025118/SIN_1024314/SIN_1024530/SIN_1017192/SIN_1007891/SIN_1015074/SIN_1014566/SIN_1010566/SIN_1024269/SIN_1024551/SIN_1015958/SIN_1014603/SIN_1014683/SIN_1003955
		Spliceosome	Protein families: genetic information processing	16	-0.44731	-2.1671	0.00464037	0.01734	0.0112622	661	tags=81%, list=37%, signal=52%	SIN_1024397/SIN_1010718/SIN_1009447/SIN_1005742/SIN_1021732/SIN_1008952/SIN_1007864/SIN_1004734/SIN_1007894/SIN_1026693/SIN_1021793/SIN_1020559/SIN_1005548
		Oxidative phosphorylation	Energy metabolism	13	-0.49132	-2.13251	0.00479616	0.01734	0.0112622	646	tags=85%, list=36%, signal=55%	SIN_1024924/SIN_1000014/SIN_1021620/SIN_1010559/SIN_1000865/SIN_1024774/SIN_1004989/SIN_1004558/SIN_1022198/SIN_1004005/SIN_1024772
		Mitochondrial biogenesis	Protein families: genetic information processing	26	-0.384665	-2.33774	0.00260417	0.0135995	0.00883285	854	tags=88%, list=48%, signal=47%	SIN_1007603/SIN_1020300/SIN_1014537/SIN_1013173/SIN_1011827/SIN_1002457/SIN_1004710/SIN_1003096/SIN_1026794/SIN_1004529/SIN_1017349/SIN_1004759/SIN_1010832/SIN_1023096/SIN_1017071/SIN_1024966/SIN_1017013/SIN_1013884/SIN_1005548/SIN_1027113/SIN_1008793/SIN_1018934/SIN_1008216
		Chaperones and folding catalysts	Protein families: genetic information processing	18	-0.396542	-2.033	0.00240964	0.0135995	0.00883285	616	tags=72%, list=34%, signal=48%	SIN_1016357/SIN_1004529/SIN_1007888/SIN_1021437/SIN_1021593/SIN_1023547/SIN_1019743/SIN_1012674/SIN_1013884/SIN_1005548/SIN_1018934/SIN_1002298/SIN_1008216
		Amino sugar and nucleotide sugar metabolism	Carbohydrate metabolism	10	0.474625	1.66715	0.0212389	0.0623894	0.0405217	790	tags=90%, list=44%, signal=51%	SIN_1016977/SIN_1007080/SIN_1021018/SIN_1011605/SIN_1024701/SIN_1010206/SIN_1017358/SIN_1012219/SIN_1002066
		Glycolysis / Gluconeogenesis	Carbohydrate metabolism	15	0.39592	1.64921	0.0333333	0.087037	0.0565302	872	tags=87%, list=49%, signal=45%	SIN_1026936/SIN_1004211/SIN_1008942/SIN_1019375/SIN_1011605/SIN_1025898/SIN_1001478/SIN_1018609/SIN_1016466/SIN_1001486/SIN_1014132/SIN_1014214/SIN_1017155
		Messenger RNA biogenesis	Protein families: genetic information processing	32	-0.269457	-1.77992	0.0183246	0.0574171	0.0372922	572	tags=56%, list=32%, signal=39%	SIN_1024237/SIN_1024533/SIN_1021732/SIN_1023607/SIN_1009507/SIN_1024530/SIN_1014626/SIN_1010774/SIN_1009483/SIN_1010320/SIN_1012917/SIN_1016810/SIN_1008839/SIN_1021793/SIN_1020559/SIN_1009122/SIN_1018934/SIN_1004128
		mRNA surveillance pathway	Translation	13	-0.394551	-1.71249	0.028777	0.0795599	0.0516738	500	tags=62%, list=28%, signal=45%	SIN_1021732/SIN_1014626/SIN_1012917/SIN_1008839/SIN_1021793/SIN_1020559/SIN_1009122/SIN_1004128
B. napus	brown	Plant hormone signal transduction	Signal transduction	201	0.307232	2.55687	0.00138313	0.014026	0.00833903	6078	tags=47%, list=25%, signal=35%	BnaC05G0025800ZS/BnaC01G0365200ZS/BnaA02G0317500ZS/BnaC01G0364700ZS/BnaC01G0288500ZS/BnaA09G0032900ZS/BnaC09G0220200ZS/BnaC05G0350100ZS/BnaA07G0320600ZS/BnaA04G0003900ZS/BnaA03G0490700ZS/BnaA08G0316300ZS/BnaA02G0227900ZS/BnaC09G0458000ZS/BnaA06G0301500ZS/BnaA08G0250300ZS/BnaA07G0238300ZS/BnaA09G0706100ZS/BnaC01G0047600ZS/BnaA01G0224000ZS/BnaA02G0190100ZS/BnaC06G0259300ZS/BnaA06G0135100ZS/BnaA05G0…
		Fatty Acid Elongation & Wax Biosynthesis	Acyl-lipid metabolism	183	0.299208	2.42882	0.00143062	0.014026	0.00833903	5209	tags=44%, list=22%, signal=35%	BnaA04G0297500ZS/BnaA09G0437300ZS/BnaA10G0024400ZS/BnaA07G0043200ZS/BnaA06G0336500ZS/BnaC09G0411500ZS/BnaC05G0276100ZS/BnaA05G0012000ZS/BnaA02G0016500ZS/BnaC04G0080200ZS/BnaC02G0140500ZS/BnaC09G0447400ZS/BnaA06G0447100ZS/BnaC04G0614600ZS/BnaC03G0162000ZS/BnaC09G0379300ZS/BnaA09G0510200ZS/BnaC01G0048500ZS/BnaA10G0135600ZS/BnaA02G0197500ZS/BnaA02G0105900ZS/BnaA02G0332100ZS/BnaC01G0179700ZS/BnaC01G0…
		Oxidative phosphorylation	Energy metabolism	182	0.33826	2.73694	0.00144092	0.014026	0.00833903	10850	tags=71%, list=45%, signal=40%	BnaA08G0133400ZS/BnaA07G0378400ZS/BnaC03G0671700ZS/BnaA01G0077200ZS/BnaC09G0002400ZS/BnaC06G0445300ZS/BnaA06G0196100ZS/BnaC03G0043400ZS/BnaA03G0542300ZS/BnaC08G0452800ZS/BnaC07G0453000ZS/BnaC07G0518400ZS/BnaC04G0289300ZS/BnaA07G0122800ZS/BnaC07G0180600ZS/BnaA10G0221900ZS/BnaA01G0040100ZS/BnaC06G0322900ZS/BnaC03G0305500ZS/BnaC01G0460000ZS/BnaA06G0384500ZS/BnaC03G0591000ZS/BnaA03G0475000ZS/BnaC03G0…
		Ribosome	Protein families: genetic information processing	182	0.251301	2.03334	0.00144092	0.014026	0.00833903	12665	tags=71%, list=52%, signal=34%	BnaA05G0030300ZS/BnaA09G0217500ZS/BnaA03G0340600ZS/BnaA07G0351800ZS/BnaA09G0217400ZS/BnaA07G0248900ZS/BnaA02G0058400ZS/BnaA02G0412400ZS/BnaA03G0058200ZS/BnaA09G0040400ZS/BnaA09G0420100ZS/BnaA06G0417900ZS/BnaA09G0681300ZS/BnaA05G0401900ZS/BnaA03G0355100ZS/BnaA01G0350500ZS/BnaA04G0218100ZS/BnaA08G0105800ZS/BnaA07G0019600ZS/BnaA10G0221400ZS/BnaA09G0583700ZS/BnaA06G0311900ZS/BnaA08G0314800ZS/BnaA01G0…
		Glyoxylate and dicarboxylate metabolism	Carbohydrate metabolism	120	0.308124	2.28812	0.00149925	0.014026	0.00833903	3751	tags=38%, list=16%, signal=32%	BnaC01G0439700ZS/BnaC06G0315000ZS/BnaA04G0131800ZS/BnaC05G0458000ZS/BnaC06G0156800ZS/BnaA10G0286200ZS/BnaA03G0336600ZS/BnaA08G0189700ZS/BnaC01G0013200ZS/BnaC04G0420700ZS/BnaC06G0457600ZS/BnaA01G0011100ZS/BnaA07G0117500ZS/BnaA07G0277100ZS/BnaA04G0100900ZS/BnaA07G0297900ZS/BnaC05G0461900ZS/BnaC04G0369400ZS/BnaC09G0561100ZS/BnaC06G0343600ZS/BnaA10G0248000ZS/BnaA02G0032600ZS/BnaA10G0126300ZS/BnaC03G0…
		Photosynthesis proteins	Protein families: metabolism	118	0.387733	2.8652	0.0015015	0.014026	0.00833903	12361	tags=88%, list=51%, signal=43%	BnaA06G0071200ZS/BnaA08G0318700ZS/BnaC05G0088300ZS/BnaC08G0006100ZS/BnaA08G0048100ZS/BnaC08G0062900ZS/BnaC05G0560200ZS/BnaC06G0191500ZS/BnaC05G0049100ZS/BnaC08G0259500ZS/BnaC02G0316000ZS/BnaC02G0396700ZS/BnaA07G0357800ZS/BnaA08G0247900ZS/BnaA04G0042300ZS/BnaC01G0337300ZS/BnaC08G0493500ZS/BnaC04G0231700ZS/BnaA07G0190300ZS/BnaC04G0317400ZS/BnaA01G0114800ZS/BnaC06G0446600ZS/BnaC07G0308900ZS/BnaA02G0…
		Carbon fixation in photosynthetic organisms	Energy metabolism	111	0.258521	1.88603	0.00151515	0.014026	0.00833903	3704	tags=33%, list=15%, signal=28%	BnaA04G0050900ZS/BnaA04G0131800ZS/BnaC06G0156800ZS/BnaA01G0159600ZS/BnaA10G0138800ZS/BnaC09G0416100ZS/BnaC07G0231400ZS/BnaC02G0136200ZS/BnaC04G0420700ZS/BnaA07G0117500ZS/BnaC03G0052300ZS/BnaA04G0100900ZS/BnaA06G0435000ZS/BnaC09G0561100ZS/BnaA10G0248000ZS/BnaA02G0032600ZS/BnaA10G0126300ZS/BnaC08G0275600ZS/BnaC05G0098400ZS/BnaA04G0138300ZS/BnaC05G0204700ZS/BnaC04G0381100ZS/BnaA03G0045200ZS/BnaA02G0…
		Photosynthesis	Energy metabolism	91	0.375158	2.57638	0.00155763	0.014026	0.00833903	12501	tags=89%, list=52%, signal=43%	BnaA06G0071200ZS/BnaA08G0318700ZS/BnaC05G0088300ZS/BnaC08G0006100ZS/BnaC05G0560200ZS/BnaC05G0049100ZS/BnaC08G0259500ZS/BnaC02G0316000ZS/BnaC02G0396700ZS/BnaA07G0357800ZS/BnaA08G0247900ZS/BnaA04G0042300ZS/BnaC01G0337300ZS/BnaC08G0493500ZS/BnaC04G0231700ZS/BnaC04G0317400ZS/BnaA01G0114800ZS/BnaC06G0446600ZS/BnaA02G0290400ZS/BnaC06G0421000ZS/BnaA01G0343400ZS/BnaA10G0048600ZS/BnaA01G0201100ZS/BnaC08G0…
		Suberin Synthesis & Transport	Acyl-lipid metabolism	60	0.339053	2.08618	0.00156006	0.014026	0.00833903	3605	tags=42%, list=15%, signal=36%	BnaA04G0297500ZS/BnaA09G0437300ZS/BnaC06G0286700ZS/BnaA10G0024400ZS/BnaA07G0257600ZS/BnaA06G0336500ZS/BnaA02G0203800ZS/BnaC09G0447400ZS/BnaC02G0271000ZS/BnaC04G0614600ZS/BnaC01G0048500ZS/BnaC09G0149500ZS/BnaA10G0163900ZS/BnaA09G0064600ZS/BnaA04G0128900ZS/BnaC01G0141400ZS/BnaC09G0054200ZS/BnaC05G0226200ZS/BnaA10G0007800ZS/BnaC05G0009400ZS/BnaC01G0175900ZS/BnaA01G0115800ZS/BnaC08G0242100ZS/BnaC05G0…
		Sulfur metabolism	Energy metabolism	77	0.387581	2.54692	0.00156495	0.014026	0.00833903	10433	tags=77%, list=43%, signal=44%	BnaC08G0115600ZS/BnaA01G0378900ZS/BnaC04G0283000ZS/BnaA05G0420600ZS/BnaA04G0054100ZS/BnaC02G0539600ZS/BnaA03G0114500ZS/BnaA09G0556800ZS/BnaA04G0020100ZS/BnaC08G0115700ZS/BnaA09G0086600ZS/BnaC09G0272600ZS/BnaA03G0586600ZS/BnaC04G0240200ZS/BnaC01G0252800ZS/BnaC09G0368100ZS/BnaA09G0105100ZS/BnaC07G0439600ZS/BnaA06G0001700ZS/BnaC09G0106200ZS/BnaC04G0127200ZS/BnaC03G0535900ZS/BnaA06G0291000ZS/BnaC01G0…
		Two-component system	Signal transduction	77	0.340851	2.23984	0.00156495	0.014026	0.00833903	6862	tags=56%, list=28%, signal=40%	BnaC09G0009100ZS/BnaA04G0260500ZS/BnaA08G0026500ZS/BnaA03G0256000ZS/BnaC04G0369400ZS/BnaA05G0408200ZS/BnaC03G0359000ZS/BnaA01G0377400ZS/BnaC01G0177500ZS/BnaC08G0002200ZS/BnaC05G0533600ZS/BnaC03G0305000ZS/BnaC07G0546200ZS/BnaC07G0318200ZS/BnaA03G0299500ZS/BnaC04G0009700ZS/BnaC02G0541200ZS/BnaA08G0077600ZS/BnaA06G0384500ZS/BnaC05G0425500ZS/BnaC03G0426200ZS/BnaA02G0253200ZS/BnaC08G0109700ZS/BnaA02G0…
		Pentose and glucuronate interconversions	Carbohydrate metabolism	69	0.395373	2.51505	0.0015674	0.014026	0.00833903	7670	tags=62%, list=32%, signal=43%	BnaA02G0168700ZS/BnaC06G0318700ZS/BnaC02G0216300ZS/BnaC09G0009100ZS/BnaA02G0126100ZS/BnaA07G0278600ZS/BnaC03G0341900ZS/BnaC01G0496000ZS/BnaC03G0545800ZS/BnaA05G0408200ZS/BnaC06G0341600ZS/BnaC06G0191700ZS/BnaC03G0359000ZS/BnaA01G0377400ZS/BnaA07G0295800ZS/BnaC08G0002200ZS/BnaC05G0533600ZS/BnaC08G0013000ZS/BnaA08G0272000ZS/BnaC07G0318200ZS/BnaA03G0299500ZS/BnaA08G0313700ZS/BnaC07G0459800ZS/BnaC04G0…
		Cutin Synthesis & Transport	Acyl-lipid metabolism	51	0.535408	3.15948	0.00157233	0.014026	0.00833903	5017	tags=65%, list=21%, signal=51%	BnaA04G0297500ZS/BnaC06G0286700ZS/BnaC04G0084700ZS/BnaA07G0257600ZS/BnaA06G0336500ZS/BnaC09G0510400ZS/BnaC01G0497100ZS/BnaA02G0203800ZS/BnaC02G0271000ZS/BnaC04G0614600ZS/BnaC01G0100300ZS/BnaC09G0149500ZS/BnaC06G0452100ZS/BnaA09G0064600ZS/BnaA02G0073800ZS/BnaA04G0128900ZS/BnaA01G0082700ZS/BnaC05G0495500ZS/BnaA01G0418000ZS/BnaC09G0054200ZS/BnaC05G0006000ZS/BnaC01G0175900ZS/BnaA10G0004100ZS/BnaA06G0…
		Ascorbate and aldarate metabolism	Carbohydrate metabolism	75	0.344802	2.23917	0.00157729	0.014026	0.00833903	7172	tags=53%, list=30%, signal=38%	BnaA03G0554200ZS/BnaA08G0182200ZS/BnaC07G0530700ZS/BnaC07G0310000ZS/BnaC03G0694900ZS/BnaC01G0030300ZS/BnaA01G0360400ZS/BnaA01G0025800ZS/BnaA03G0333200ZS/BnaA08G0004600ZS/BnaC07G0115000ZS/BnaC07G0523900ZS/BnaA07G0368900ZS/BnaA07G0073800ZS/BnaC03G0348300ZS/BnaC05G0469600ZS/BnaA01G0039400ZS/BnaC08G0278000ZS/BnaA02G0040600ZS/BnaC02G0162100ZS/BnaA06G0136900ZS/BnaA03G0518400ZS/BnaC06G0179200ZS/BnaA09G0…
		Carotenoid biosynthesis	Metabolism of terpenoids and polyketides	42	0.369742	2.04727	0.0015873	0.014026	0.00833903	6214	tags=52%, list=26%, signal=39%	BnaC06G0120800ZS/BnaA07G0182700ZS/BnaA05G0167400ZS/BnaA05G0366900ZS/BnaC08G0117200ZS/BnaA03G0357600ZS/BnaC03G0435600ZS/BnaC05G0402500ZS/BnaC06G0181100ZS/BnaA04G0188100ZS/BnaA08G0113600ZS/BnaC03G0131000ZS/BnaC03G0083000ZS/BnaC05G0063800ZS/BnaC06G0067000ZS/BnaA07G0143600ZS/BnaA06G0051200ZS/BnaA03G0073200ZS/BnaA03G0113600ZS/BnaC05G0457600ZS/BnaC01G0123300ZS/BnaA04G0055700ZS
		Cutin, suberine and wax biosynthesis	Lipid metabolism	50	0.509288	2.96815	0.0015949	0.014026	0.00833903	5913	tags=64%, list=24%, signal=48%	BnaC06G0286700ZS/BnaA07G0257600ZS/BnaA02G0203800ZS/BnaC09G0447400ZS/BnaC02G0271000ZS/BnaC01G0048500ZS/BnaC04G0557500ZS/BnaA09G0652800ZS/BnaC04G0135700ZS/BnaC04G0525300ZS/BnaA04G0034500ZS/BnaA04G0242500ZS/BnaA10G0163900ZS/BnaC05G0495500ZS/BnaA03G0160900ZS/BnaC02G0110800ZS/BnaA05G0142600ZS/BnaC05G0006000ZS/BnaA10G0004100ZS/BnaA02G0156800ZS/BnaA05G0076700ZS/BnaC03G0187300ZS/BnaC06G0323600ZS/BnaC06G0…
		Fatty acid elongation	Lipid metabolism	41	0.394627	2.16528	0.00160514	0.014026	0.00833903	3735	tags=49%, list=15%, signal=41%	BnaA09G0437300ZS/BnaA10G0024400ZS/BnaA07G0043200ZS/BnaA05G0012000ZS/BnaA02G0016500ZS/BnaC07G0221800ZS/BnaC01G0045000ZS/BnaA08G0301900ZS/BnaC07G0074300ZS/BnaC05G0226200ZS/BnaA01G0039300ZS/BnaC02G0332900ZS/BnaA10G0007800ZS/BnaA06G0045100ZS/BnaC05G0009400ZS/BnaC01G0227000ZS/BnaC04G0012500ZS/BnaC05G0025600ZS/BnaA09G0714600ZS/BnaA10G0003100ZS
		Glycosaminoglycan degradation	Glycan biosynthesis and metabolism	11	-0.674142	-2.40779	0.00221239	0.014026	0.00833903	3040	tags=73%, list=13%, signal=64%	BnaA04G0042800ZS/BnaC09G0571300ZS/BnaC08G0112100ZS/BnaC07G0325500ZS/BnaA10G0257100ZS/BnaA06G0367100ZS/BnaC04G0316700ZS/BnaA08G0079300ZS
		Prodigiosin biosynthesis	Biosynthesis of other secondary metabolites	14	-0.808503	-3.22431	0.00224215	0.014026	0.00833903	2825	tags=93%, list=12%, signal=82%	BnaC04G0498300ZS/BnaA09G0431800ZS/BnaA04G0194500ZS/BnaC05G0233300ZS/BnaA03G0389600ZS/Bnascaffold2694G0000200ZS/BnaA03G0389700ZS/BnaC03G0636100ZS/BnaC07G0153600ZS/BnaC07G0081400ZS/BnaA07G0101700ZS/BnaC03G0169200ZS/BnaC04G0177400ZS
		Notch signaling pathway	Signal transduction	18	-0.601014	-2.65907	0.00228311	0.014026	0.00833903	6553	tags=89%, list=27%, signal=65%	BnaC04G0344000ZS/BnaC06G0446100ZS/BnaC08G0236500ZS/BnaA02G0234200ZS/BnaA07G0379400ZS/BnaC03G0177300ZS/BnaA09G0621500ZS/BnaC08G0477800ZS/BnaC04G0323700ZS/BnaC06G0431500ZS/BnaC09G0076100ZS/BnaA07G0367000ZS/BnaA03G0330900ZS/BnaA04G0047300ZS/BnaC03G0397000ZS/BnaC01G0453400ZS
		JAK-STAT signaling pathway	Signal transduction	17	-0.57977	-2.49379	0.00228833	0.014026	0.00833903	6925	tags=82%, list=29%, signal=59%	BnaA05G0178500ZS/BnaC06G0446100ZS/BnaC08G0236500ZS/BnaC08G0528700ZS/BnaA02G0234200ZS/BnaA07G0379400ZS/BnaA09G0621500ZS/BnaC06G0043900ZS/BnaC08G0477800ZS/BnaA06G0032500ZS/BnaC06G0173500ZS/BnaA03G0330900ZS/BnaC03G0397000ZS/BnaC01G0453400ZS
		Export From Plastid	Acyl-lipid metabolism	20	-0.494448	-2.27939	0.00229358	0.014026	0.00833903	5186	tags=65%, list=21%, signal=51%	BnaA07G0249000ZS/BnaC07G0095500ZS/BnaC06G0274700ZS/BnaA03G0288900ZS/BnaC06G0411700ZS/BnaA03G0212900ZS/BnaC03G0251400ZS/BnaA07G0062900ZS/BnaA04G0078900ZS/BnaA07G0349400ZS/BnaC06G0260700ZS/BnaA07G0238900ZS/BnaC04G0365000ZS
		Biotin metabolism	Metabolism of cofactors and vitamins	34	-0.695652	-3.9082	0.00248139	0.014026	0.00833903	3512	tags=79%, list=15%, signal=68%	BnaA03G0039300ZS/BnaC06G0274700ZS/BnaC06G0411700ZS/BnaA09G0431800ZS/BnaC05G0233300ZS/BnaA03G0389600ZS/BnaA03G0211000ZS/BnaC03G0046400ZS/Bnascaffold2694G0000200ZS/BnaA09G0207100ZS/BnaA03G0389700ZS/BnaA05G0037900ZS/BnaC02G0220800ZS/BnaC04G0041300ZS/BnaC03G0636100ZS/BnaA02G0171500ZS/BnaC05G0161700ZS/BnaC07G0153600ZS/BnaC07G0081400ZS/BnaA07G0349400ZS/BnaA02G0298900ZS/BnaA07G0101700ZS/BnaC09G0238900ZS…
		Biosynthesis of unsaturated fatty acids	Lipid metabolism	32	-0.474898	-2.59127	0.00250627	0.014026	0.00833903	5785	tags=69%, list=24%, signal=52%	BnaA09G0483400ZS/BnaA05G0427800ZS/BnaA03G0159900ZS/BnaC04G0139100ZS/BnaC05G0571300ZS/BnaA01G0414100ZS/BnaA03G0040500ZS/BnaA09G0511300ZS/BnaA03G0288900ZS/BnaC08G0352800ZS/BnaA03G0212900ZS/BnaC04G0350600ZS/BnaA10G0242100ZS/BnaC03G0251400ZS/BnaC08G0320100ZS/BnaC01G0501000ZS/BnaC03G0047500ZS/BnaC09G0501100ZS/BnaA10G0202500ZS/BnaA04G0059400ZS/BnaC09G0500900ZS/BnaC01G0461200ZS
		Steroid biosynthesis	Lipid metabolism	45	-0.426351	-2.57681	0.0026455	0.014026	0.00833903	4598	tags=53%, list=19%, signal=43%	BnaC03G0346600ZS/BnaC08G0429300ZS/BnaA04G0190000ZS/BnaC06G0180300ZS/BnaC01G0500800ZS/BnaC04G0493500ZS/BnaA06G0075600ZS/BnaC08G0028800ZS/BnaC03G0782500ZS/BnaA08G0025700ZS/BnaC06G0019500ZS/BnaA07G0182200ZS/BnaC08G0422800ZS/BnaA10G0058300ZS/BnaA10G0053500ZS/BnaC05G0053700ZS/BnaA04G0068200ZS/BnaA08G0304100ZS/BnaA09G0173400ZS/BnaC03G0062900ZS/BnaA01G0036300ZS/BnaC04G0533600ZS/BnaA03G0054700ZS/BnaA04G0…
		Valine, leucine and isoleucine degradation	Amino acid metabolism	64	-0.346422	-2.34849	0.00265957	0.014026	0.00833903	4858	tags=50%, list=20%, signal=40%	BnaA03G0159900ZS/BnaA07G0212300ZS/BnaC04G0139100ZS/BnaA02G0265100ZS/BnaA01G0217100ZS/BnaC04G0562100ZS/BnaC03G0804400ZS/BnaA08G0148300ZS/BnaA09G0215800ZS/BnaA03G0305600ZS/BnaC03G0811300ZS/BnaC01G0241100ZS/BnaC08G0284400ZS/BnaA09G0104700ZS/BnaA06G0185800ZS/BnaA06G0170700ZS/BnaA01G0190400ZS/BnaC03G0367000ZS/BnaA09G0659300ZS/BnaA08G0010900ZS/BnaA08G0005600ZS/BnaA09G0245900ZS/BnaA04G0246900ZS/BnaA01G0…
		Fatty acid biosynthesis	Lipid metabolism	89	-0.548735	-4.14319	0.00273224	0.014026	0.00833903	3208	tags=62%, list=13%, signal=54%	BnaC06G0274700ZS/BnaA02G0063800ZS/BnaA03G0288900ZS/BnaC06G0411700ZS/BnaC04G0498300ZS/BnaA09G0431800ZS/BnaA03G0212900ZS/BnaA04G0194500ZS/BnaC05G0233300ZS/BnaC08G0093500ZS/BnaC01G0172700ZS/BnaA03G0389600ZS/BnaC03G0046400ZS/Bnascaffold2694G0000200ZS/BnaC03G0251400ZS/BnaA07G0062900ZS/BnaA09G0658700ZS/BnaA09G0154900ZS/BnaA09G0207100ZS/BnaA03G0389700ZS/BnaC01G0501000ZS/BnaC03G0213800ZS/BnaA08G0066900ZS…
		Citrate cycle (TCA cycle)	Carbohydrate metabolism	87	-0.308414	-2.30718	0.00274725	0.014026	0.00833903	2899	tags=37%, list=12%, signal=32%	BnaA06G0175200ZS/BnaA02G0158900ZS/BnaC04G0347500ZS/BnaC01G0241100ZS/BnaC03G0588900ZS/BnaC04G0289100ZS/BnaC03G0619400ZS/BnaC01G0031700ZS/BnaA08G0287200ZS/BnaA02G0367200ZS/BnaA09G0052100ZS/BnaA01G0190400ZS/BnaC08G0204300ZS/BnaA06G0393000ZS/BnaA08G0206100ZS/BnaC09G0268200ZS/BnaA09G0228700ZS/BnaC01G0013800ZS/BnaA08G0177200ZS/BnaC06G0099600ZS/BnaA09G0714400ZS/BnaC05G0258700ZS/BnaC05G0009700ZS/BnaC07G0…
		DNA replication proteins	Protein families: genetic information processing	87	-0.295759	-2.21251	0.00274725	0.014026	0.00833903	9186	tags=61%, list=38%, signal=38%	BnaA07G0226200ZS/BnaA09G0131500ZS/BnaA07G0368600ZS/BnaA03G0031300ZS/BnaC07G0346700ZS/BnaC08G0533200ZS/BnaC04G0529800ZS/BnaC03G0383600ZS/BnaA10G0286400ZS/BnaC03G0699800ZS/BnaA03G0320300ZS/BnaA10G0198500ZS/BnaC07G0346500ZS/BnaC05G0059900ZS/BnaA04G0123800ZS/BnaC01G0133700ZS/BnaC08G0440500ZS/BnaA06G0046600ZS/BnaA02G0128500ZS/BnaA06G0263200ZS/BnaA08G0287800ZS/BnaC08G0532600ZS/BnaA02G0267600ZS/BnaA06G0…
		Proteasome	Protein families: genetic information processing	86	-0.37638	-2.80131	0.00276243	0.014026	0.00833903	10334	tags=79%, list=43%, signal=45%	BnaA06G0154800ZS/BnaA09G0553000ZS/BnaC01G0374900ZS/BnaC03G0802500ZS/BnaA09G0527800ZS/BnaC01G0349900ZS/BnaA02G0083100ZS/BnaC04G0209400ZS/BnaA02G0125500ZS/BnaA10G0246500ZS/BnaA04G0124400ZS/BnaC01G0098000ZS/BnaC08G0220900ZS/BnaC01G0075400ZS/BnaA07G0152900ZS/BnaC04G0412300ZS/BnaC07G0392400ZS/BnaA01G0303300ZS/BnaC03G0358600ZS/BnaC07G0483400ZS/BnaC07G0460000ZS/BnaC04G0215300ZS/BnaC06G0080300ZS/BnaA03G0…
		Phenylalanine, tyrosine and tryptophan biosynthesis	Amino acid metabolism	57	-0.388855	-2.5196	0.00277008	0.014026	0.00833903	5766	tags=56%, list=24%, signal=43%	BnaC02G0095200ZS/BnaC03G0363300ZS/BnaC09G0029800ZS/BnaC09G0590700ZS/BnaC05G0311300ZS/BnaA08G0282300ZS/BnaA09G0044300ZS/BnaC08G0043900ZS/BnaC03G0578100ZS/BnaC04G0479500ZS/BnaA04G0285700ZS/BnaC09G0102000ZS/BnaA03G0220100ZS/BnaA09G0625700ZS/BnaC06G0439600ZS/BnaA09G0101800ZS/BnaA06G0076600ZS/BnaA04G0144500ZS/BnaA09G0593900ZS/BnaC06G0151600ZS/BnaA07G0373800ZS/BnaC03G0259200ZS/BnaC08G0212300ZS/BnaC07G0…
		Pentose phosphate pathway	Carbohydrate metabolism	78	-0.353178	-2.51714	0.00277008	0.014026	0.00833903	4635	tags=50%, list=19%, signal=41%	BnaA09G0067900ZS/BnaA05G0051500ZS/BnaA06G0083800ZS/BnaC08G0330900ZS/BnaA04G0013900ZS/BnaC01G0200700ZS/BnaA09G0186800ZS/BnaC04G0057500ZS/BnaC05G0103600ZS/BnaC09G0529700ZS/BnaC07G0459300ZS/BnaC02G0422800ZS/BnaA04G0068100ZS/BnaA01G0157600ZS/BnaA03G0481100ZS/BnaA06G0085200ZS/BnaC02G0055400ZS/BnaA08G0245100ZS/BnaA09G0492600ZS/BnaC09G0526900ZS/BnaA04G0127200ZS/BnaC06G0179900ZS/BnaA03G0051800ZS/BnaC01G0…
		Propanoate metabolism	Carbohydrate metabolism	54	-0.555506	-3.51593	0.00284091	0.014026	0.00833903	3525	tags=63%, list=15%, signal=54%	BnaA08G0148300ZS/BnaA09G0215800ZS/BnaA03G0305600ZS/BnaA02G0063800ZS/BnaC03G0811300ZS/BnaC01G0241100ZS/BnaC08G0093500ZS/BnaA09G0104700ZS/BnaC04G0350600ZS/BnaA01G0190400ZS/BnaA09G0658700ZS/BnaC03G0367000ZS/BnaC08G0320100ZS/BnaA08G0005600ZS/BnaC03G0213800ZS/BnaA08G0066900ZS/BnaA05G0074300ZS/BnaA03G0182500ZS/BnaA01G0173400ZS/BnaC05G0080000ZS/BnaA04G0059400ZS/BnaA06G0064500ZS/BnaA10G0208500ZS/BnaC07G0…
		HIF-1 signaling pathway	Signal transduction	94	-0.343261	-2.61761	0.00289855	0.014026	0.00833903	6602	tags=54%, list=27%, signal=40%	BnaC01G0511300ZS/BnaC06G0446100ZS/BnaC08G0236500ZS/BnaA10G0190500ZS/BnaA02G0234200ZS/BnaA07G0379400ZS/BnaC03G0133500ZS/BnaC08G0497900ZS/BnaC09G0484400ZS/BnaA09G0692900ZS/BnaA09G0621500ZS/BnaC06G0043900ZS/BnaC08G0155900ZS/BnaC08G0477800ZS/BnaA02G0238000ZS/BnaC07G0138800ZS/BnaC08G0330900ZS/BnaA08G0274800ZS/BnaC01G0200700ZS/BnaC08G0026500ZS/BnaA06G0032500ZS/BnaC04G0184100ZS/BnaC08G0109900ZS/BnaA05G0…
		Triacylglycerol Biosynthesis	Acyl-lipid metabolism	94	-0.43062	-3.28378	0.00289855	0.014026	0.00833903	2694	tags=45%, list=11%, signal=40%	BnaA01G0031200ZS/BnaA09G0151800ZS/BnaC08G0164400ZS/BnaA09G0121200ZS/BnaC04G0027000ZS/BnaC05G0503100ZS/BnaC03G0231100ZS/BnaA07G0188000ZS/BnaA01G0161500ZS/BnaA01G0206700ZS/BnaC07G0462300ZS/BnaA05G0441200ZS/BnaC01G0259700ZS/BnaA09G0379200ZS/BnaA01G0146600ZS/BnaC02G0465400ZS/BnaC01G0186400ZS/BnaC08G0343700ZS/BnaC08G0042100ZS/BnaC03G0171500ZS/BnaA09G0503100ZS/BnaA08G0173700ZS/BnaC06G0188700ZS/BnaA05G0…
		Fatty Acid Synthesis	Acyl-lipid metabolism	99	-0.670576	-5.20097	0.00291545	0.014026	0.00833903	3208	tags=75%, list=13%, signal=65%	BnaC06G0274700ZS/BnaA02G0063800ZS/BnaA03G0288900ZS/BnaC06G0411700ZS/BnaC01G0241100ZS/BnaA09G0431800ZS/BnaA03G0212900ZS/BnaA04G0194500ZS/BnaC05G0233300ZS/BnaC08G0093500ZS/BnaA03G0389600ZS/BnaA09G0385000ZS/BnaC03G0046400ZS/Bnascaffold2694G0000200ZS/BnaA07G0188000ZS/BnaC05G0540400ZS/BnaC03G0251400ZS/BnaA07G0062900ZS/BnaA01G0190400ZS/BnaA09G0154900ZS/BnaA09G0207100ZS/BnaA03G0389700ZS/BnaA03G0274000ZS…
		Ribosome biogenesis in eukaryotes	Translation	100	-0.471687	-3.6699	0.00292398	0.014026	0.00833903	9968	tags=85%, list=41%, signal=50%	BnaC02G0030800ZS/BnaA10G0112800ZS/BnaA08G0313500ZS/BnaA08G0164600ZS/BnaC09G0521100ZS/BnaC08G0379400ZS/BnaA04G0124400ZS/BnaA07G0284600ZS/BnaC03G0143900ZS/BnaC08G0013300ZS/BnaC09G0495800ZS/BnaA06G0015400ZS/BnaC04G0412300ZS/BnaA03G0031300ZS/BnaA02G0379200ZS/BnaA09G0513700ZS/BnaA03G0261100ZS/BnaA10G0199300ZS/BnaA10G0047600ZS/BnaC03G0311000ZS/BnaC02G0415200ZS/BnaA10G0156200ZS/BnaC04G0462900ZS/BnaA08G0…
		Spliceosome	Transcription	100	-0.419962	-3.26746	0.00292398	0.014026	0.00833903	9120	tags=72%, list=38%, signal=45%	BnaA09G0033200ZS/BnaA02G0158000ZS/BnaC01G0177700ZS/BnaC01G0451700ZS/BnaA06G0402300ZS/BnaA04G0214200ZS/BnaA03G0261100ZS/BnaA01G0218300ZS/BnaA10G0249500ZS/BnaA08G0224300ZS/BnaA03G0466200ZS/BnaA10G0120600ZS/BnaA10G0140600ZS/BnaC01G0331700ZS/BnaA04G0217000ZS/BnaA01G0271100ZS/BnaA03G0227300ZS/BnaA05G0323900ZS/BnaA08G0304300ZS/BnaA09G0496600ZS/BnaA02G0021800ZS/BnaC01G0133700ZS/BnaA05G0162300ZS/BnaA06G0…
		Glycine, serine and threonine metabolism	Amino acid metabolism	102	-0.257065	-2.01115	0.00294118	0.014026	0.00833903	3734	tags=35%, list=15%, signal=30%	BnaC04G0562100ZS/BnaC03G0804400ZS/BnaA08G0052000ZS/BnaA02G0263300ZS/BnaA09G0400800ZS/BnaC01G0241100ZS/BnaA08G0157700ZS/BnaA09G0120900ZS/BnaA05G0452400ZS/BnaA04G0270900ZS/BnaC03G0747700ZS/BnaC09G0113400ZS/BnaA01G0190400ZS/BnaC03G0777000ZS/BnaA01G0075200ZS/BnaA08G0010900ZS/BnaC05G0510700ZS/BnaA09G0111100ZS/BnaA04G0246900ZS/BnaA08G0136800ZS/BnaA10G0223000ZS/BnaC04G0117900ZS/BnaC01G0089100ZS/BnaC04G0…
		Lipid biosynthesis proteins	Protein families: metabolism	124	-0.334577	-2.82706	0.00297619	0.014026	0.00833903	3721	tags=42%, list=15%, signal=36%	BnaA01G0414100ZS/BnaA03G0040500ZS/BnaA03G0039300ZS/BnaA09G0511300ZS/BnaC06G0274700ZS/BnaA03G0298800ZS/BnaC01G0036200ZS/BnaA03G0288900ZS/BnaC06G0411700ZS/BnaC04G0498300ZS/BnaC08G0352800ZS/BnaA09G0431800ZS/BnaA01G0031200ZS/BnaA03G0212900ZS/BnaA09G0151800ZS/BnaA04G0194500ZS/BnaC05G0233300ZS/BnaC01G0172700ZS/BnaA03G0389600ZS/BnaA10G0242100ZS/BnaC03G0046400ZS/Bnascaffold2694G0000200ZS/BnaC03G0251400ZS…
		Pyruvate metabolism	Carbohydrate metabolism	152	-0.3365	-3.03032	0.00301205	0.014026	0.00833903	3675	tags=42%, list=15%, signal=36%	BnaC03G0804400ZS/BnaA07G0366800ZS/BnaA06G0127200ZS/BnaA06G0175200ZS/BnaC05G0452700ZS/BnaA09G0215800ZS/BnaA05G0324400ZS/BnaA02G0063800ZS/BnaC05G0195200ZS/BnaC04G0347500ZS/BnaC01G0241100ZS/BnaC03G0619400ZS/BnaC08G0284400ZS/BnaC06G0268800ZS/BnaC03G0458500ZS/BnaC08G0093500ZS/BnaC09G0565600ZS/BnaA06G0170700ZS/BnaA02G0014300ZS/BnaA10G0252200ZS/BnaA01G0190400ZS/BnaA09G0658700ZS/BnaA02G0142800ZS/BnaA08G0…
		RNA degradation	Folding, sorting and degradation	149	-0.259585	-2.32481	0.00301205	0.014026	0.00833903	7677	tags=50%, list=32%, signal=35%	BnaA07G0212200ZS/BnaC04G0446000ZS/BnaC06G0151300ZS/BnaC08G0438500ZS/BnaA03G0116400ZS/BnaC03G0200100ZS/BnaA07G0354000ZS/BnaA10G0279400ZS/BnaA06G0001800ZS/BnaA10G0152300ZS/BnaA05G0455200ZS/BnaA07G0232700ZS/BnaC06G0231400ZS/BnaC03G0087700ZS/BnaA01G0302200ZS/BnaA03G0172500ZS/BnaA05G0130600ZS/BnaC09G0114900ZS/BnaC01G0312400ZS/BnaC03G0133500ZS/BnaA09G0720100ZS/BnaC06G0326300ZS/BnaC03G0777100ZS/BnaA10G0…
		mRNA surveillance pathway	Translation	138	-0.220452	-1.92179	0.0030303	0.014026	0.00833903	9184	tags=59%, list=38%, signal=37%	BnaA08G0202700ZS/BnaA03G0499100ZS/BnaC02G0157500ZS/BnaA09G0235000ZS/BnaA03G0141200ZS/BnaC06G0114100ZS/BnaA10G0188100ZS/BnaA03G0313200ZS/BnaC09G0469700ZS/BnaA06G0354500ZS/BnaA03G0053800ZS/BnaC07G0338200ZS/BnaA09G0621600ZS/BnaA02G0126500ZS/BnaA10G0140600ZS/BnaA07G0314200ZS/BnaC07G0068000ZS/BnaC05G0151700ZS/BnaA02G0151000ZS/BnaC03G0271300ZS/BnaA03G0120000ZS/BnaC04G0188100ZS/BnaC04G0446000ZS/BnaC03G0…
		Chromosome and associated proteins	Protein families: genetic information processing	171	-0.311161	-2.8645	0.00304878	0.014026	0.00833903	9191	tags=65%, list=38%, signal=41%	BnaA02G0023300ZS/BnaA09G0131500ZS/BnaA09G0133300ZS/BnaA02G0321900ZS/BnaA06G0126600ZS/BnaA07G0024200ZS/BnaC01G0177700ZS/BnaA10G0030900ZS/BnaA06G0436600ZS/BnaA03G0313200ZS/BnaA06G0354500ZS/BnaA02G0256600ZS/BnaA09G0520900ZS/BnaA05G0455300ZS/BnaA07G0314200ZS/BnaA06G0119600ZS/BnaA09G0592000ZS/BnaA08G0267100ZS/BnaC01G0093100ZS/BnaA09G0608600ZS/BnaC01G0135300ZS/BnaA07G0211300ZS/BnaA02G0091300ZS/BnaA08G0…
		Glycolysis / Gluconeogenesis	Carbohydrate metabolism	164	-0.389147	-3.53105	0.00314465	0.014026	0.00833903	4205	tags=48%, list=17%, signal=40%	BnaC08G0330900ZS/BnaA01G0330600ZS/BnaA08G0274800ZS/BnaC01G0200700ZS/BnaA09G0186800ZS/BnaC06G0231300ZS/BnaC03G0804400ZS/BnaA07G0366800ZS/BnaC04G0184100ZS/BnaA05G0324400ZS/BnaC07G0459300ZS/BnaA05G0085300ZS/BnaC05G0195200ZS/BnaC04G0347500ZS/BnaC02G0422800ZS/BnaC01G0241100ZS/BnaA04G0068100ZS/BnaA01G0157600ZS/BnaA03G0481100ZS/BnaA06G0085200ZS/BnaA05G0452400ZS/BnaC08G0284400ZS/BnaA07G0216800ZS/BnaC03G0…
		Oxylipin Metabolism	Acyl-lipid metabolism	62	0.302988	1.87058	0.00316957	0.014026	0.00833903	5293	tags=40%, list=22%, signal=32%	BnaC07G0400700ZS/BnaA03G0427200ZS/BnaA01G0256800ZS/BnaA09G0712000ZS/BnaA04G0271900ZS/BnaC08G0222500ZS/BnaA05G0067500ZS/BnaC06G0319600ZS/BnaC05G0049200ZS/BnaC02G0193600ZS/BnaC06G0315300ZS/BnaC01G0372300ZS/BnaC04G0076100ZS/BnaC06G0315600ZS/BnaC08G0254400ZS/BnaA09G0690300ZS/BnaC02G0278200ZS/BnaC08G0001400ZS/BnaA08G0250900ZS/BnaA08G0070500ZS/BnaC08G0255300ZS/BnaA06G0137300ZS/BnaA07G0137800ZS/BnaA01G0…
		Unknown	Acyl-lipid metabolism	44	0.347323	1.93752	0.00319489	0.014026	0.00833903	6376	tags=50%, list=26%, signal=37%	BnaA01G0223900ZS/BnaC06G0309900ZS/BnaC01G0288600ZS/BnaA09G0215900ZS/BnaC04G0346000ZS/BnaA06G0170200ZS/BnaA01G0163900ZS/BnaC06G0279900ZS/BnaC02G0332900ZS/BnaC08G0285000ZS/BnaA04G0198600ZS/BnaC01G0227000ZS/BnaA07G0273500ZS/BnaA04G0064400ZS/BnaA10G0003100ZS/BnaC06G0352500ZS/BnaA07G0076800ZS/BnaC01G0151900ZS/BnaC07G0415500ZS/BnaA08G0012400ZS/BnaA09G0658100ZS/BnaC02G0447000ZS
		RNA transport	Translation	185	-0.385134	-3.56723	0.00320513	0.014026	0.00833903	9910	tags=78%, list=41%, signal=46%	BnaA09G0628300ZS/BnaA10G0112800ZS/BnaC06G0137400ZS/BnaA02G0099300ZS/BnaA08G0107300ZS/BnaC06G0123400ZS/BnaC06G0448800ZS/BnaA07G0381700ZS/BnaC09G0591100ZS/BnaC05G0025200ZS/BnaA06G0073700ZS/BnaA02G0000700ZS/BnaA03G0391100ZS/BnaA04G0095400ZS/BnaA07G0284600ZS/BnaC07G0217100ZS/BnaA05G0032300ZS/BnaA05G0412300ZS/BnaC04G0119000ZS/BnaC03G0479500ZS/BnaA09G0578500ZS/BnaA06G0276400ZS/BnaA08G0224300ZS/BnaA05G0…
		Transcription machinery	Protein families: genetic information processing	195	-0.298196	-2.76647	0.00340136	0.014026	0.00833903	9093	tags=61%, list=38%, signal=38%	BnaA02G0023100ZS/BnaA09G0235000ZS/BnaA06G0126600ZS/BnaA01G0117800ZS/BnaA09G0438500ZS/BnaA02G0291300ZS/BnaA10G0030900ZS/BnaC06G0402800ZS/BnaA01G0037800ZS/BnaA04G0216300ZS/BnaA02G0375700ZS/BnaA09G0107000ZS/BnaA10G0188100ZS/BnaA05G0334700ZS/BnaA05G0455300ZS/BnaA01G0181000ZS/BnaA06G0119600ZS/BnaA08G0279100ZS/BnaA01G0027200ZS/BnaA06G0386600ZS/BnaA05G0107000ZS/BnaA07G0061500ZS/BnaA08G0251700ZS/BnaA02G0…
		Photosynthesis - antenna proteins	Energy metabolism	26	0.449622	2.13286	0.00341297	0.014026	0.00833903	11907	tags=88%, list=49%, signal=45%	BnaA08G0048100ZS/BnaC08G0062900ZS/BnaC06G0191500ZS/BnaA07G0190300ZS/BnaC07G0308900ZS/BnaA03G0387200ZS/BnaC03G0479400ZS/BnaA05G0061000ZS/BnaA07G0086700ZS/BnaC02G0465500ZS/BnaC04G0266800ZS/BnaC09G0177400ZS/BnaC03G0660800ZS/BnaA09G0040000ZS/BnaA03G0165600ZS/BnaC02G0169300ZS/BnaC04G0125000ZS/BnaC09G0025500ZS/BnaA04G0010100ZS/BnaC02G0368500ZS/BnaC03G0191900ZS/BnaC04G0235100ZS/BnaC01G0342600ZS
		Exosome	Protein families: signaling and cellular processes	205	-0.183668	-1.72623	0.00342466	0.014026	0.00833903	8367	tags=47%, list=35%, signal=31%	BnaA02G0201900ZS/BnaC01G0406800ZS/BnaA06G0257600ZS/BnaA07G0314200ZS/BnaA06G0417800ZS/BnaA09G0068300ZS/BnaA04G0193700ZS/BnaA04G0080900ZS/BnaA03G0090900ZS/BnaC01G0479700ZS/BnaA01G0134200ZS/BnaA10G0222700ZS/BnaA05G0377400ZS/BnaA03G0336000ZS/BnaA05G0127800ZS/BnaA03G0116400ZS/BnaA10G0170800ZS/BnaA03G0374700ZS/BnaA09G0028900ZS/BnaA01G0316100ZS/BnaA03G0098500ZS/BnaA06G0281600ZS/BnaA05G0439400ZS/BnaC01G0…
		Ribosome biogenesis	Protein families: genetic information processing	220	-0.363232	-3.47888	0.00344828	0.014026	0.00833903	10232	tags=77%, list=42%, signal=45%	BnaA05G0373000ZS/BnaA04G0244500ZS/BnaA02G0159100ZS/BnaA05G0106400ZS/BnaA05G0388400ZS/BnaA09G0230000ZS/BnaA09G0525100ZS/BnaC02G0030800ZS/BnaA03G0097400ZS/BnaA10G0112800ZS/BnaA09G0622600ZS/BnaA08G0313500ZS/BnaA08G0164600ZS/BnaC09G0521100ZS/BnaA03G0373100ZS/BnaA04G0124400ZS/BnaA04G0095400ZS/BnaA01G0370500ZS/BnaA07G0284600ZS/BnaA03G0407700ZS/BnaC09G0495800ZS/BnaA06G0015400ZS/BnaC09G0113300ZS/BnaA09G0…
		Messenger RNA biogenesis	Protein families: genetic information processing	213	-0.32991	-3.11151	0.00348432	0.014026	0.00833903	9184	tags=75%, list=38%, signal=47%	BnaA09G0555000ZS/BnaA04G0256000ZS/BnaA09G0668300ZS/BnaA05G0388400ZS/BnaA09G0074600ZS/BnaA05G0141300ZS/BnaA03G0313300ZS/BnaA09G0628300ZS/BnaA10G0112800ZS/BnaA02G0099300ZS/BnaA08G0107300ZS/BnaA09G0173200ZS/BnaA09G0009200ZS/BnaA07G0381700ZS/BnaA06G0073700ZS/BnaA03G0391100ZS/BnaA03G0552400ZS/BnaA08G0202700ZS/BnaA03G0499100ZS/BnaA05G0412300ZS/BnaC02G0157500ZS/BnaA02G0158000ZS/BnaA09G0235000ZS/BnaA03G0…
		Protein processing in endoplasmic reticulum	Folding, sorting and degradation	206	-0.242507	-2.27378	0.00350877	0.014026	0.00833903	9735	tags=62%, list=40%, signal=37%	BnaA04G0190700ZS/BnaA01G0167700ZS/BnaC01G0132400ZS/BnaA02G0125500ZS/BnaC04G0385000ZS/BnaC03G0375500ZS/BnaA04G0055300ZS/BnaC01G0219300ZS/BnaA01G0108800ZS/BnaA01G0147400ZS/BnaC04G0184700ZS/BnaC09G0612800ZS/BnaC03G0096500ZS/BnaC08G0349900ZS/BnaA10G0152400ZS/BnaA05G0106600ZS/BnaC09G0536700ZS/BnaA08G0262500ZS/BnaA07G0369100ZS/BnaA09G0570600ZS/BnaA02G0043400ZS/BnaC02G0384100ZS/BnaA01G0184200ZS/BnaC04G0…
		DNA repair and recombination proteins	Protein families: genetic information processing	198	-0.239109	-2.20516	0.00357143	0.014026	0.00833903	8574	tags=53%, list=35%, signal=34%	BnaC02G0525100ZS/BnaC02G0132800ZS/BnaC08G0533200ZS/BnaA02G0392700ZS/BnaA08G0122300ZS/BnaA01G0181000ZS/BnaA01G0025300ZS/BnaA03G0487200ZS/BnaA08G0237200ZS/BnaA06G0441600ZS/BnaA03G0146300ZS/BnaA10G0286400ZS/BnaA08G0279100ZS/BnaA01G0027200ZS/BnaA03G0534700ZS/BnaA07G0378200ZS/BnaC01G0367500ZS/BnaA02G0370100ZS/BnaA02G0233600ZS/BnaA03G0320300ZS/BnaA03G0461900ZS/BnaC09G0238500ZS/BnaA09G0651600ZS/BnaA07G0…
		Streptomycin biosynthesis	Biosynthesis of other secondary metabolites	11	-0.55602	-1.9859	0.00442478	0.017067	0.010147	1548	tags=45%, list=6%, signal=43%	BnaA02G0035400ZS/BnaA10G0056100ZS/BnaC06G0022700ZS/BnaC01G0009000ZS/BnaA01G0007900ZS
		Diterpenoid biosynthesis	Metabolism of terpenoids and polyketides	12	-0.568112	-2.09276	0.00455581	0.0172641	0.0102642	2285	tags=67%, list=9%, signal=60%	BnaA01G0149400ZS/BnaC05G0035200ZS/BnaA10G0260100ZS/BnaA10G0033100ZS/BnaA03G0578200ZS/BnaC07G0354600ZS/BnaC04G0232300ZS/BnaC04G0146600ZS
		cGMP-PKG signaling pathway	Signal transduction	50	0.302783	1.76463	0.00478469	0.0178188	0.010594	8538	tags=54%, list=35%, signal=35%	BnaC07G0219300ZS/BnaC03G0613200ZS/BnaA06G0442000ZS/BnaC04G0069300ZS/BnaC09G0461000ZS/BnaA03G0200900ZS/BnaA01G0048700ZS/BnaC01G0055700ZS/BnaA10G0173900ZS/BnaC03G0061900ZS/BnaA06G0309500ZS/BnaA03G0299300ZS/BnaA04G0034000ZS/BnaA09G0212000ZS/BnaC04G0392100ZS/BnaA04G0131000ZS/BnaC04G0305300ZS/BnaA03G0230000ZS/BnaC09G0490900ZS/BnaC04G0419900ZS/BnaA05G0063200ZS/BnaA02G0048700ZS/BnaC09G0526300ZS/BnaA05G0…
		Folate biosynthesis	Metabolism of cofactors and vitamins	24	0.460226	2.13566	0.00510204	0.0181315	0.0107799	6136	tags=62%, list=25%, signal=47%	BnaA02G0232900ZS/BnaC08G0355900ZS/BnaA09G0087700ZS/BnaC03G0533100ZS/BnaA02G0103000ZS/BnaA09G0513800ZS/BnaA03G0109300ZS/BnaC09G0081800ZS/BnaA01G0381300ZS/BnaC02G0124900ZS/BnaA01G0371800ZS/BnaC01G0464300ZS/BnaA06G0293300ZS/BnaA02G0021200ZS/BnaA02G0362800ZS
		Autophagy - other	Transport and catabolism	40	-0.403219	-2.3616	0.00516796	0.0181315	0.0107799	9157	tags=72%, list=38%, signal=45%	BnaC09G0491900ZS/BnaA07G0217400ZS/BnaA08G0153900ZS/BnaA07G0314200ZS/BnaC04G0509400ZS/BnaA01G0324700ZS/BnaA05G0178500ZS/BnaA03G0519300ZS/BnaC03G0363600ZS/BnaC02G0553700ZS/BnaC06G0043900ZS/BnaA07G0144200ZS/BnaC04G0034700ZS/BnaC01G0148300ZS/BnaA03G0181300ZS/BnaC07G0209300ZS/BnaA01G0120800ZS/BnaC03G0771600ZS/BnaA09G0167400ZS/BnaA06G0032500ZS/BnaA08G0100400ZS/BnaA04G0203500ZS/BnaC09G0186900ZS/BnaC08G0…
		Basal transcription factors	Transcription	46	-0.336678	-2.05968	0.00519481	0.0181315	0.0107799	13689	tags=91%, list=57%, signal=40%	BnaC05G0015000ZS/BnaA08G0153800ZS/BnaA10G0013100ZS/BnaA06G0348600ZS/BnaC01G0044100ZS/BnaC08G0001800ZS/BnaC05G0569400ZS/BnaA09G0698700ZS/BnaA05G0153700ZS/BnaA01G0108600ZS/BnaA09G0057200ZS/BnaA05G0025600ZS/BnaA08G0148800ZS/BnaC03G0240200ZS/BnaA02G0023100ZS/BnaA10G0030900ZS/BnaC06G0402800ZS/BnaA01G0181000ZS/BnaA06G0119600ZS/BnaA08G0279100ZS/BnaA07G0098000ZS/BnaC03G0381600ZS/BnaA08G0074200ZS/BnaC05G0…
		Homologous recombination	Replication and repair	41	-0.3239	-1.89634	0.00527704	0.0181315	0.0107799	6289	tags=71%, list=26%, signal=52%	BnaA08G0178400ZS/BnaA06G0445900ZS/BnaA07G0232800ZS/BnaA05G0493000ZS/BnaA09G0608700ZS/BnaC02G0316100ZS/BnaC04G0529800ZS/BnaC07G0266700ZS/BnaC03G0699800ZS/BnaA03G0534700ZS/BnaA06G0263200ZS/BnaA08G0287800ZS/BnaC08G0149400ZS/BnaC03G0180700ZS/BnaC06G0252500ZS/BnaA04G0218500ZS/BnaC09G0460900ZS/BnaC03G0573200ZS/BnaA03G0154700ZS/BnaC03G0494600ZS/BnaA03G0379200ZS/BnaA10G0173800ZS/BnaA03G0397700ZS/BnaC03G0…
		Lysine degradation	Amino acid metabolism	48	-0.340718	-2.08475	0.00539084	0.0181315	0.0107799	3675	tags=42%, list=15%, signal=35%	BnaC03G0804400ZS/BnaA09G0215800ZS/BnaC01G0241100ZS/BnaA09G0501200ZS/BnaC08G0284400ZS/BnaA03G0017300ZS/BnaA05G0094400ZS/BnaC01G0030100ZS/BnaA06G0170700ZS/BnaA04G0148800ZS/BnaC09G0596700ZS/BnaA01G0190400ZS/BnaA08G0010900ZS/BnaC04G0458700ZS/BnaA04G0163200ZS/BnaC07G0327100ZS/BnaC04G0441200ZS/BnaA06G0365600ZS/BnaA03G0347600ZS/BnaC03G0419600ZS
		Nucleotide excision repair	Replication and repair	49	-0.330835	-2.02231	0.00543478	0.0181315	0.0107799	9171	tags=67%, list=38%, signal=42%	BnaA09G0131500ZS/BnaA02G0298300ZS/BnaC07G0346700ZS/BnaC02G0132800ZS/BnaC08G0533200ZS/BnaA08G0122300ZS/BnaC07G0311800ZS/BnaA01G0181000ZS/BnaC04G0529800ZS/BnaA08G0279100ZS/BnaC09G0238500ZS/BnaC05G0059900ZS/BnaA04G0123800ZS/BnaA06G0046600ZS/BnaA06G0425600ZS/BnaA08G0287800ZS/BnaA06G0125700ZS/BnaC06G0332100ZS/BnaC08G0532600ZS/BnaA06G0348000ZS/BnaA04G0125400ZS/BnaA04G0218500ZS/BnaA06G0109000ZS/BnaC05G0…
		Terpenoid backbone biosynthesis	Metabolism of terpenoids and polyketides	61	-0.274487	-1.81098	0.00547945	0.0181315	0.0107799	5054	tags=43%, list=21%, signal=34%	BnaA06G0290100ZS/BnaA10G0236200ZS/BnaC09G0543200ZS/Bnascaffold2449G0000100ZS/BnaC06G0425300ZS/BnaA02G0265100ZS/BnaA06G0317000ZS/BnaC01G0390100ZS/BnaA09G0215800ZS/BnaA09G0080000ZS/BnaA02G0221800ZS/BnaC07G0051500ZS/BnaC08G0108500ZS/BnaC07G0053800ZS/BnaC09G0072900ZS/BnaA09G0502500ZS/BnaA09G0245900ZS/BnaC03G0347700ZS/BnaC03G0078800ZS/BnaA07G0029100ZS/BnaC08G0342900ZS/BnaA03G0069600ZS/BnaC07G0327100ZS…
		Fructose and mannose metabolism	Carbohydrate metabolism	90	-0.238158	-1.79386	0.00554017	0.0181315	0.0107799	2902	tags=29%, list=12%, signal=26%	BnaA03G0151300ZS/BnaC02G0422800ZS/BnaA04G0068100ZS/BnaA07G0000900ZS/BnaA01G0157600ZS/BnaC06G0219200ZS/BnaA06G0085200ZS/BnaC04G0316500ZS/BnaA08G0245100ZS/BnaA07G0287400ZS/BnaA07G0208400ZS/BnaA09G0492600ZS/BnaC09G0339500ZS/BnaA02G0163300ZS/BnaC06G0179900ZS/BnaC07G0262900ZS/BnaA02G0312100ZS/BnaA09G0592400ZS/BnaC08G0263400ZS/BnaC05G0105400ZS/BnaA10G0056100ZS/BnaC06G0022700ZS/BnaA06G0413600ZS/BnaC08G0…
		Phenylpropanoid biosynthesis	Biosynthesis of other secondary metabolites	131	0.233266	1.77042	0.00592593	0.0189357	0.0112581	4605	tags=36%, list=19%, signal=29%	BnaA01G0191700ZS/BnaC01G0046400ZS/BnaC03G0684000ZS/BnaC05G0221500ZS/BnaC03G0683600ZS/BnaC02G0020100ZS/BnaA09G0405700ZS/BnaA10G0104500ZS/BnaA02G0019300ZS/BnaA01G0040500ZS/BnaC09G0511700ZS/BnaC01G0279900ZS/BnaC03G0625800ZS/BnaC04G0050200ZS/BnaA10G0089400ZS/BnaC05G0267200ZS/BnaA07G0035700ZS/BnaA05G0045500ZS/BnaC08G0294600ZS/BnaA07G0042100ZS/BnaC08G0294700ZS/BnaA01G0010900ZS/BnaC09G0106000ZS/BnaA04G0…
		Phagosome	Transport and catabolism	126	0.229428	1.72256	0.00596125	0.0189357	0.0112581	7680	tags=45%, list=32%, signal=31%	BnaC08G0530900ZS/BnaA08G0133400ZS/BnaA07G0378400ZS/BnaC03G0671700ZS/BnaA08G0299500ZS/BnaC06G0445300ZS/BnaA03G0542300ZS/BnaC08G0452800ZS/BnaC07G0453000ZS/BnaC07G0518400ZS/BnaC04G0289300ZS/BnaA01G0040100ZS/BnaC03G0305500ZS/BnaC01G0038200ZS/BnaA03G0475000ZS/BnaC03G0495700ZS/BnaA09G0145100ZS/BnaC03G0743600ZS/BnaC07G0196100ZS/BnaA09G0042100ZS/BnaA03G0270200ZS/BnaA03G0252100ZS/BnaA02G0268400ZS/BnaC06G0…
		Cytochrome P450	Protein families: metabolism	98	0.243294	1.71826	0.00612557	0.0191757	0.0114008	2911	tags=29%, list=12%, signal=25%	BnaC07G0400700ZS/BnaA03G0427200ZS/BnaA03G0555000ZS/BnaC07G0306700ZS/BnaA02G0349300ZS/BnaA07G0182700ZS/BnaA05G0366900ZS/BnaA09G0652800ZS/BnaC08G0117200ZS/BnaA03G0357600ZS/BnaC01G0010200ZS/BnaC02G0470400ZS/BnaC04G0359300ZS/BnaC03G0435600ZS/BnaC07G0531500ZS/BnaC05G0402500ZS/BnaA04G0074700ZS/BnaA01G0008700ZS/BnaC05G0136700ZS/BnaA08G0059700ZS/BnaC07G0361400ZS/BnaC05G0495500ZS/BnaC04G0606100ZS/BnaA08G0…
		Glucosinolate biosynthesis	Biosynthesis of other secondary metabolites	25	0.440503	2.05509	0.00696864	0.0215032	0.0127846	5567	tags=56%, list=23%, signal=43%	BnaA08G0027900ZS/BnaC04G0039400ZS/BnaC01G0010200ZS/BnaC04G0359300ZS/BnaA04G0074700ZS/BnaA01G0008700ZS/BnaC05G0136700ZS/BnaA08G0059700ZS/BnaC08G0198900ZS/BnaA06G0063300ZS/BnaC08G0199000ZS/BnaC08G0083800ZS/BnaA07G0001300ZS/BnaA02G0052200ZS
		MAPK signaling pathway - plant	Signal transduction	174	0.214694	1.73011	0.00728863	0.0220814	0.0131283	6678	tags=39%, list=28%, signal=28%	BnaC08G0049400ZS/BnaA03G0490700ZS/BnaC09G0242400ZS/BnaC05G0034000ZS/BnaC02G0366100ZS/BnaA03G0328300ZS/BnaC01G0047600ZS/BnaC03G0486800ZS/BnaA03G0540600ZS/BnaA08G0286400ZS/BnaA09G0209900ZS/BnaC07G0251900ZS/BnaC09G0295000ZS/BnaC07G0524400ZS/BnaA01G0275100ZS/BnaC01G0198000ZS/BnaC05G0053800ZS/BnaA03G0547900ZS/BnaA03G0200900ZS/BnaA09G0209600ZS/BnaA08G0261000ZS/BnaC03G0544700ZS/BnaA10G0093400ZS/BnaA09G0…
		Domain-containing proteins not elsewhere classified	Protein families: signaling and cellular processes	35	-0.352293	-2.005	0.00742574	0.0220814	0.0131283	8023	tags=63%, list=33%, signal=42%	BnaA07G0262100ZS/BnaA10G0222700ZS/BnaA04G0070700ZS/BnaA09G0628200ZS/BnaA06G0153600ZS/BnaC06G0128400ZS/BnaC09G0322000ZS/BnaA10G0185900ZS/BnaC03G0799800ZS/BnaA01G0154000ZS/BnaC07G0068400ZS/BnaA10G0072000ZS/BnaA01G0267200ZS/BnaA05G0102200ZS/BnaC09G0477300ZS/BnaC05G0187000ZS/BnaA07G0039300ZS/BnaC05G0335300ZS/BnaA02G0396300ZS/BnaA07G0020600ZS/BnaC07G0041400ZS/BnaA10G0058600ZS
		Base excision repair	Replication and repair	33	-0.341249	-1.89357	0.00746269	0.0220814	0.0131283	6973	tags=58%, list=29%, signal=41%	BnaC05G0059900ZS/BnaA06G0046600ZS/BnaC08G0310900ZS/BnaA02G0243700ZS/BnaC08G0532600ZS/BnaA05G0126900ZS/BnaA01G0325800ZS/BnaC06G0121500ZS/BnaA03G0422600ZS/BnaA09G0474300ZS/BnaC01G0403300ZS/BnaA06G0343900ZS/BnaC06G0272400ZS/BnaA05G0428500ZS/BnaC06G0331700ZS/BnaC09G0447600ZS/BnaA09G0667600ZS/BnaA10G0164100ZS/BnaC07G0351300ZS
		p53 signaling pathway	Cell growth and death	35	0.356802	1.86631	0.0083612	0.0244057	0.0145102	10834	tags=69%, list=45%, signal=38%	BnaA02G0090400ZS/BnaC09G0060700ZS/BnaC09G0477800ZS/BnaA03G0078900ZS/BnaA09G0071100ZS/BnaC03G0090100ZS/BnaA02G0075600ZS/BnaA09G0458200ZS/BnaC06G0362000ZS/BnaC03G0300700ZS/BnaA07G0120300ZS/BnaA06G0385800ZS/BnaC06G0362100ZS/BnaA04G0026200ZS/BnaC03G0596600ZS/BnaA07G0311500ZS/BnaC06G0330100ZS/BnaA05G0112800ZS/BnaA06G0191500ZS/BnaC05G0198900ZS/BnaA03G0153100ZS/BnaC02G0089300ZS/BnaA01G0222200ZS/BnaA02G0…
		Methane metabolism	Energy metabolism	86	-0.224072	-1.66772	0.0110497	0.0318232	0.0189202	4310	tags=35%, list=18%, signal=29%	BnaC04G0357400ZS/BnaC08G0330900ZS/BnaC01G0200700ZS/BnaA08G0052000ZS/BnaC04G0184100ZS/BnaC05G0452700ZS/BnaA05G0085300ZS/BnaC05G0195200ZS/BnaC02G0422800ZS/BnaA04G0068100ZS/BnaA01G0157600ZS/BnaA05G0452400ZS/BnaC03G0747700ZS/BnaA09G0492600ZS/BnaC06G0179900ZS/BnaC04G0100000ZS/BnaC05G0510700ZS/BnaA03G0175600ZS/BnaC03G0204500ZS/BnaC07G0262900ZS/BnaA07G0343500ZS/BnaA02G0312100ZS/BnaA08G0136800ZS/BnaA09G0…
		Arginine and proline metabolism	Amino acid metabolism	72	-0.251634	-1.76475	0.0134048	0.0380979	0.0226508	4535	tags=36%, list=19%, signal=29%	BnaA09G0046200ZS/BnaA02G0076400ZS/BnaA03G0249000ZS/BnaA09G0449700ZS/BnaC07G0324000ZS/BnaC09G0504400ZS/BnaC03G0804400ZS/BnaC05G0208800ZS/BnaA03G0392700ZS/BnaC09G0476000ZS/BnaA09G0513600ZS/BnaC08G0284400ZS/BnaA03G0031200ZS/BnaA06G0170700ZS/BnaA04G0040200ZS/BnaA05G0129900ZS/BnaC04G0170300ZS/BnaA08G0010900ZS/BnaA02G0158400ZS/BnaC08G0278200ZS/BnaC09G0167400ZS/BnaC07G0171900ZS/BnaC03G0295100ZS/BnaC01G0…
		Ion channels	Protein families: signaling and cellular processes	42	0.304232	1.68454	0.0174603	0.0489796	0.0291204	5373	tags=40%, list=22%, signal=32%	BnaC03G0333700ZS/BnaA09G0702700ZS/BnaA10G0033600ZS/BnaA07G0175300ZS/BnaC09G0366300ZS/BnaC04G0015400ZS/BnaC06G0168900ZS/BnaC04G0490800ZS/BnaC04G0490400ZS/BnaA09G0033900ZS/BnaA04G0135900ZS/BnaA06G0309500ZS/BnaC01G0082900ZS/BnaA07G0336200ZS/BnaC04G0425700ZS/BnaC09G0384800ZS/BnaA02G0153900ZS
		Chloroalkane and chloroalkene degradation	Xenobiotics biodegradation and metabolism	23	0.404021	1.84498	0.0189983	0.0526106	0.0312792	5545	tags=57%, list=23%, signal=44%	BnaA03G0554200ZS/BnaA08G0182200ZS/BnaC07G0530700ZS/BnaC08G0450700ZS/BnaC03G0694900ZS/BnaA09G0192600ZS/BnaC09G0221400ZS/BnaA01G0039400ZS/BnaC08G0278000ZS/BnaA06G0430300ZS/BnaA08G0239100ZS/BnaA09G0597200ZS/BnaC01G0027700ZS
		Phenylalanine metabolism	Amino acid metabolism	34	-0.323666	-1.81836	0.0198511	0.0542765	0.0322696	4191	tags=47%, list=17%, signal=39%	BnaC04G0337700ZS/BnaC02G0357300ZS/BnaA05G0449800ZS/BnaA02G0263300ZS/BnaA04G0270900ZS/BnaC05G0498400ZS/BnaA04G0144500ZS/BnaC08G0333400ZS/BnaA09G0593900ZS/BnaC06G0151600ZS/BnaA05G0129900ZS/BnaC04G0170300ZS/BnaC08G0446400ZS/BnaC04G0435400ZS/BnaA09G0494800ZS/BnaC09G0167400ZS
		alpha-Linolenic acid metabolism	Lipid metabolism	52	0.278157	1.66165	0.0201238	0.0543344	0.0323041	4953	tags=38%, list=20%, signal=31%	BnaC07G0400700ZS/BnaA03G0427200ZS/BnaC08G0222500ZS/BnaC06G0319600ZS/BnaA10G0045000ZS/BnaA05G0485200ZS/BnaC09G0086600ZS/BnaC02G0193600ZS/BnaC06G0315300ZS/BnaC05G0045500ZS/BnaC06G0315600ZS/BnaC08G0254400ZS/BnaC05G0522700ZS/BnaA08G0247200ZS/BnaA08G0250900ZS/BnaA09G0090400ZS/BnaC08G0255300ZS/BnaA06G0137300ZS/BnaC08G0260600ZS/BnaA07G0137800ZS
		Translation factors	Protein families: genetic information processing	193	-0.161091	-1.4919	0.0233333	0.0622222	0.0369937	8367	tags=48%, list=35%, signal=32%	BnaA02G0201900ZS/BnaC08G0042200ZS/BnaA06G0283200ZS/BnaC07G0306000ZS/BnaC05G0151700ZS/BnaC04G0376300ZS/BnaC03G0269700ZS/BnaC07G0355700ZS/BnaA03G0076100ZS/BnaA06G0338500ZS/BnaA03G0064200ZS/BnaA03G0336000ZS/BnaA05G0050100ZS/BnaC04G0067700ZS/BnaC01G0449700ZS/BnaA04G0062100ZS/BnaC03G0403200ZS/BnaA03G0294300ZS/BnaA04G0165300ZS/BnaA09G0504500ZS/BnaA09G0028900ZS/BnaA02G0223500ZS/BnaC04G0378900ZS/BnaA02G0…
		One carbon pool by folate	Metabolism of cofactors and vitamins	31	0.33787	1.69805	0.0238908	0.0629318	0.0374156	6543	tags=45%, list=27%, signal=33%	BnaA08G0189700ZS/BnaC01G0013200ZS/BnaA01G0011100ZS/BnaC03G0684400ZS/BnaA07G0242300ZS/BnaC06G0048400ZS/BnaC09G0530300ZS/BnaA08G0066300ZS/BnaA07G0288000ZS/BnaA06G0030100ZS/BnaA07G0210300ZS/BnaC06G0265300ZS/BnaC08G0093100ZS/BnaC08G0510600ZS
		Insect hormone biosynthesis	Metabolism of terpenoids and polyketides	11	0.498545	1.70875	0.0272727	0.0699406	0.0415826	2884	tags=55%, list=12%, signal=48%	BnaA03G0554200ZS/BnaA08G0182200ZS/BnaC07G0530700ZS/BnaC03G0694900ZS/BnaA01G0039400ZS/BnaC08G0278000ZS
		Limonene and pinene degradation	Metabolism of terpenoids and polyketides	11	0.498545	1.70875	0.0272727	0.0699406	0.0415826	2884	tags=55%, list=12%, signal=48%	BnaA03G0554200ZS/BnaA08G0182200ZS/BnaC07G0530700ZS/BnaC03G0694900ZS/BnaA01G0039400ZS/BnaC08G0278000ZS
		Lysine biosynthesis	Amino acid metabolism	19	-0.385836	-1.7461	0.0275229	0.0699406	0.0415826	3371	tags=74%, list=14%, signal=63%	BnaA03G0215200ZS/BnaC03G0253700ZS/BnaA01G0105600ZS/BnaC01G0128500ZS/BnaA06G0098000ZS/BnaC09G0528100ZS/BnaA09G0400800ZS/BnaA04G0013100ZS/BnaC04G0058700ZS/BnaA05G0052800ZS/BnaC04G0272500ZS/BnaA03G0391700ZS/BnaA10G0223000ZS/BnaC05G0272200ZS
		Chaperones and folding catalysts	Protein families: genetic information processing	210	-0.155568	-1.45962	0.028169	0.0707501	0.0420639	9971	tags=56%, list=41%, signal=33%	BnaC01G0390700ZS/BnaA06G0182500ZS/BnaA04G0228200ZS/BnaA03G0036600ZS/BnaC02G0035900ZS/BnaA01G0085200ZS/BnaA04G0190700ZS/BnaA02G0262100ZS/BnaA02G0125500ZS/BnaA01G0161900ZS/BnaC04G0385000ZS/BnaA05G0335600ZS/BnaC01G0219300ZS/BnaA08G0079100ZS/BnaA01G0147400ZS/BnaC04G0184700ZS/BnaC09G0612800ZS/BnaC05G0231700ZS/BnaC09G0377700ZS/BnaA06G0366400ZS/BnaC04G0238100ZS/BnaA10G0152400ZS/BnaA09G0576600ZS/BnaC09G0…
		Monobactam biosynthesis	Biosynthesis of other secondary metabolites	20	-0.370576	-1.70834	0.0321101	0.0797216	0.0473978	8951	tags=75%, list=37%, signal=47%	BnaA03G0215200ZS/BnaC03G0253700ZS/BnaA01G0105600ZS/BnaC01G0128500ZS/BnaA06G0098000ZS/BnaC01G0255900ZS/BnaC09G0528100ZS/BnaA06G0440400ZS/BnaA09G0400800ZS/BnaA04G0013100ZS/BnaC04G0058700ZS/BnaA05G0052800ZS/BnaC04G0272500ZS/BnaA10G0223000ZS/BnaC05G0272200ZS
		Porphyrin and chlorophyll metabolism	Metabolism of cofactors and vitamins	60	0.254722	1.56729	0.0327613	0.0804141	0.0478096	13021	tags=78%, list=54%, signal=36%	BnaC08G0421100ZS/BnaA10G0186200ZS/BnaA09G0570700ZS/BnaA08G0101100ZS/BnaA10G0020200ZS/BnaC08G0144300ZS/BnaC05G0022000ZS/BnaC03G0378400ZS/BnaA02G0295900ZS/BnaA08G0128400ZS/BnaA10G0067500ZS/BnaA03G0448100ZS/BnaC08G0006500ZS/BnaA05G0443000ZS/BnaC03G0062600ZS/BnaC07G0476300ZS/BnaC07G0217000ZS/BnaC06G0009100ZS/BnaA03G0483500ZS/BnaA09G0570800ZS/BnaC08G0421200ZS/BnaC04G0600400ZS/BnaC07G0461400ZS/BnaA06G0…
		Glycerophospholipid metabolism	Lipid metabolism	112	-0.180376	-1.45514	0.0361446	0.086747	0.0515747	6694	tags=41%, list=28%, signal=30%	BnaA06G0100600ZS/BnaA03G0590300ZS/BnaA08G0200800ZS/BnaA10G0011500ZS/BnaC07G0430600ZS/BnaC01G0234200ZS/BnaC01G0032200ZS/BnaC09G0441500ZS/BnaA10G0052100ZS/BnaC01G0480700ZS/BnaA07G0200200ZS/BnaA01G0382800ZS/BnaC05G0052100ZS/BnaA04G0123100ZS/BnaC01G0429300ZS/BnaC09G0276300ZS/BnaC01G0083300ZS/BnaC04G0411400ZS/BnaC05G0291900ZS/BnaA06G0006100ZS/BnaC06G0170200ZS/BnaA07G0384700ZS/BnaA04G0119000ZS/BnaA03G0…
		Peroxisome	Transport and catabolism	117	0.206732	1.5217	0.0361446	0.086747	0.0515747	5255	tags=32%, list=22%, signal=25%	BnaA04G0297500ZS/BnaC01G0439700ZS/BnaA04G0054300ZS/BnaC05G0458000ZS/BnaA03G0336600ZS/BnaC09G0447400ZS/BnaA10G0045000ZS/BnaC04G0614600ZS/BnaC05G0461900ZS/BnaC01G0048500ZS/BnaA04G0034500ZS/BnaC09G0086600ZS/BnaC09G0149500ZS/BnaA03G0086300ZS/BnaA10G0163900ZS/BnaC03G0098800ZS/BnaC07G0524400ZS/BnaC02G0110800ZS/BnaC04G0356100ZS/BnaC05G0045500ZS/BnaA03G0547900ZS/BnaA05G0061800ZS/BnaC01G0439600ZS/BnaA03G0…
		Gap junction	Cellular community - eukaryotes	19	-0.361721	-1.63696	0.0366972	0.0871056	0.0517879	9151	tags=74%, list=38%, signal=46%	BnaC07G0434600ZS/BnaA01G0229000ZS/BnaC04G0494800ZS/BnaC06G0043700ZS/BnaC09G0465900ZS/BnaC09G0465800ZS/BnaA10G0177700ZS/BnaA10G0177800ZS/BnaA06G0436200ZS/BnaA06G0179500ZS/BnaA03G0458700ZS/BnaC03G0614400ZS/BnaA06G0032700ZS/BnaA02G0081700ZS
		TGF-beta signaling pathway	Signal transduction	31	-0.300568	-1.64351	0.0384615	0.090301	0.0536877	8578	tags=58%, list=35%, signal=38%	BnaC01G0459900ZS/BnaA07G0314200ZS/BnaA02G0218800ZS/BnaA03G0270400ZS/BnaA02G0287300ZS/BnaC06G0446100ZS/BnaC08G0236500ZS/BnaA02G0234200ZS/BnaA07G0379400ZS/BnaA09G0621500ZS/BnaC08G0477800ZS/BnaC04G0034700ZS/BnaA03G0010200ZS/BnaA03G0330900ZS/BnaA01G0368500ZS/BnaA07G0134800ZS/BnaC03G0397000ZS/BnaC01G0453400ZS
		Sphingolipid Biosynthesis	Acyl-lipid metabolism	42	-0.26568	-1.55696	0.0403226	0.0936524	0.0556803	2637	tags=29%, list=11%, signal=25%	BnaC02G0416200ZS/BnaC04G0018000ZS/BnaC03G0435500ZS/BnaC09G0246900ZS/BnaA09G0676200ZS/BnaA05G0017800ZS/BnaA02G0305900ZS/BnaC03G0647200ZS/BnaA03G0555600ZS/BnaA03G0357500ZS/BnaA08G0216800ZS/BnaA01G0022700ZS
	lightcyan	Ribosome	Protein families: genetic information processing	29	0.502856	2.3425	0.00158983	0.0506329	0.0447702	1118	tags=62%, list=28%, signal=45%	BnaA10G0259300ZS/BnaA02G0295100ZS/BnaA08G0316100ZS/BnaA02G0277400ZS/BnaC01G0184100ZS/BnaA09G0177900ZS/BnaA01G0024600ZS/BnaC01G0234000ZS/BnaA03G0023300ZS/BnaA01G0183300ZS/BnaA09G0597600ZS/BnaA10G0210700ZS/BnaA09G0185800ZS/BnaC01G0009700ZS/BnaA07G0252300ZS/BnaA01G0292000ZS/BnaA03G0550000ZS/BnaA03G0406500ZS
		Triacylglycerol Biosynthesis	Acyl-lipid metabolism	34	0.540469	2.62351	0.00158983	0.0506329	0.0447702	1155	tags=74%, list=29%, signal=53%	BnaC03G0429600ZS/BnaC08G0170100ZS/BnaC04G0496200ZS/BnaC09G0330400ZS/BnaA02G0152200ZS/BnaC03G0167300ZS/BnaC03G0300500ZS/BnaA04G0191900ZS/BnaC04G0180200ZS/BnaC03G0414100ZS/BnaA03G0354100ZS/BnaA09G0039900ZS/BnaA05G0136600ZS/BnaA03G0253100ZS/BnaC03G0340600ZS/BnaC09G0025400ZS/BnaA04G0117500ZS/BnaC04G0404100ZS/BnaA02G0345800ZS/BnaA03G0484200ZS/BnaA10G0084300ZS/BnaA05G0373400ZS/BnaA07G0320400ZS/BnaC02G0…
		Cell cycle	Cell growth and death	19	-0.545685	-2.37619	0.00247525	0.0506329	0.0447702	763	tags=53%, list=19%, signal=43%	BnaC05G0139400ZS/BnaC08G0286800ZS/BnaC03G0601400ZS/BnaC03G0467600ZS/BnaA06G0113400ZS/BnaA04G0231600ZS/BnaC06G0262600ZS/BnaC02G0211400ZS/BnaC03G0244000ZS/BnaC04G0076700ZS
		Protein kinases	Protein families: metabolism	26	-0.469604	-2.3378	0.00251889	0.0506329	0.0447702	531	tags=54%, list=13%, signal=47%	BnaA02G0000600ZS/BnaC08G0459200ZS/BnaA03G0363200ZS/BnaA07G0328400ZS/BnaA05G0007600ZS/BnaA07G0016400ZS/BnaA04G0057800ZS/BnaA01G0322500ZS/BnaA09G0071600ZS/BnaA01G0120400ZS/BnaA09G0133500ZS/BnaC04G0352500ZS/BnaC02G0149400ZS/BnaA09G0605100ZS
		GTP-binding proteins	Protein families: signaling and cellular processes	24	-0.493973	-2.39223	0.00253165	0.0506329	0.0447702	579	tags=50%, list=14%, signal=43%	BnaA04G0000600ZS/BnaC09G0493700ZS/BnaA06G0309100ZS/BnaA04G0002500ZS/BnaA09G0093800ZS/BnaA01G0296900ZS/BnaC06G0185200ZS/BnaC07G0040300ZS/BnaA06G0298100ZS/BnaC04G0256700ZS/BnaA09G0451500ZS/BnaC02G0416700ZS
		Phenylpropanoid biosynthesis	Biosynthesis of other secondary metabolites	27	0.441843	2.00652	0.00490998	0.0818331	0.0723577	1179	tags=67%, list=29%, signal=47%	BnaC01G0380800ZS/BnaA06G0098900ZS/BnaA05G0342400ZS/BnaC01G0046500ZS/BnaC05G0367400ZS/BnaA09G0231400ZS/BnaA10G0265600ZS/BnaA02G0224900ZS/BnaC05G0133200ZS/BnaC03G0236200ZS/BnaA03G0127100ZS/BnaA09G0624200ZS/BnaC06G0183400ZS/BnaA05G0185200ZS/BnaC05G0315200ZS/BnaA03G0200500ZS/BnaC04G0492600ZS/BnaC07G0007400ZS
	midnightblue	Photosynthesis proteins	Protein families: metabolism	11	-0.57964	-2.29715	0.00198413	0.0591182	0.0506276	1482	tags=100%, list=42%, signal=58%	BnaC06G0230200ZS/BnaA02G0222200ZS/BnaC06G0252600ZS/BnaC08G0065600ZS/BnaC02G0540200ZS/BnaC09G0180600ZS/BnaA08G0050200ZS/BnaA09G0390400ZS/BnaC05G0021700ZS/BnaC04G0066900ZS
		Flavonoid biosynthesis	Biosynthesis of other secondary metabolites	18	0.53795	2.59947	0.00200401	0.0591182	0.0506276	1132	tags=83%, list=32%, signal=57%	BnaC08G0351900ZS/BnaC07G0445600ZS/BnaA10G0256900ZS/BnaA03G0147400ZS/BnaC01G0158400ZS/BnaC04G0237700ZS/BnaA03G0469300ZS/BnaA03G0584100ZS/BnaC08G0314600ZS/BnaA09G0476900ZS/BnaA09G0187400ZS/BnaA01G0127300ZS/BnaC09G0215200ZS/BnaA01G0282200ZS/BnaA10G0276200ZS
		Amino acid related enzymes	Protein families: metabolism	11	0.52858	2.05453	0.00401606	0.0789826	0.067639	1392	tags=91%, list=40%, signal=55%	BnaC09G0044000ZS/BnaC08G0471300ZS/BnaA07G0017700ZS/BnaA09G0615800ZS/BnaA08G0213900ZS/BnaC03G0650700ZS/BnaA08G0052900ZS/BnaC08G0239700ZS/BnaC03G0566800ZS/BnaA03G0529900ZS
		Triacylglycerol Biosynthesis	Acyl-lipid metabolism	14	0.418302	1.8177	0.0116279	0.0339703	0.0178791	1129	tags=71%,list=32%,signal=49%	BnaC07G0145400ZS/BnaA09G0424100ZS/BnaA09G0260600ZS/BnaC05G0244700ZS/BnaA04G0196600ZS/BnaA07G0095400ZS/BnaC08G0110000ZS/BnaA08G0077800ZS/BnaC04G0500300ZS/BnaC06G0299400ZS
		Phospholipid Signaling	Acyl-lipid metabolism	17	-0.368047	-1.78223	0.0169851	0.0339703	0.0178791	1424	tags=76%,list=41%,signal=46%	BnaA08G0241500ZS/BnaC02G0133300ZS/BnaC02G0509400ZS/BnaA02G0109300ZS/BnaC02G0555900ZS/BnaA05G0438700ZS/BnaC08G0515900ZS/BnaC01G0428500ZS/BnaA07G0204600ZS/BnaA07G0149300ZS/BnaC06G0123000ZS/BnaC09G0420700ZS/BnaA09G0655500ZS
G. hirsutum	green	Fatty Acid Elongation & Wax Biosynthesis	Acyl-lipid metabolism	51	0.380157	2.4199	0.00165837	0.0622422	0.0540722	2398	tags=61%, list=28%, signal=44%	GH_D08G0160/GH_D07G1033/GH_D04G0841/GH_D04G0629/GH_D07G1566/GH_A09G2329/GH_A05G3496/GH_D13G2350/GH_A08G0860/GH_D05G0980/GH_A07G0327/GH_D04G1999/GH_D12G1341/GH_A01G2012/GH_A07G1194/GH_D09G2267/GH_A13G2356/GH_D06G1225/GH_A05G0993/GH_D01G2106/GH_A10G1630/GH_A04G1649/GH_D10G1267/GH_A06G1071/GH_D01G2189/GH_D07G1492/GH_A08G0153/GH_A06G1829/GH_A05G2695/GH_A09G0013/GH_D09G2362
		Flavonoid biosynthesis	Biosynthesis of other secondary metabolites	21	0.642617	2.98593	0.00172414	0.0622422	0.0540722	1923	tags=81%, list=22%, signal=63%	GH_A06G0081/GH_D06G0066/GH_D12G2880/GH_D07G1302/GH_A08G2026/GH_A05G4139/GH_A05G1681/GH_D13G0214/GH_D10G1568/GH_A13G0216/GH_D05G1711/GH_A05G1922/GH_A12G1894/GH_D12G1894/GH_D08G2039/GH_D05G1959/GH_A13G0409
		Cutin Synthesis & Transport	Acyl-lipid metabolism	16	0.589899	2.47606	0.00182482	0.0622422	0.0540722	3198	tags=94%, list=37%, signal=59%	GH_A08G2452/GH_D08G1149/GH_D08G2460/GH_A07G0327/GH_D10G1214/GH_A10G1686/GH_A08G1579/GH_D08G2459/GH_D12G1017/GH_A06G1071/GH_A10G0590/GH_D06G1090/GH_D04G0483/GH_A08G2453/GH_D08G1598
		Fatty acid elongation	Lipid metabolism	18	0.53879	2.33443	0.00186567	0.0622422	0.0540722	1443	tags=61%, list=17%, signal=51%	GH_D07G1033/GH_D04G0629/GH_D09G0698/GH_D11G0948/GH_A03G1518/GH_D05G0980/GH_A12G2354/GH_D12G1341/GH_A06G1931/GH_D08G1663/GH_A05G0993
		Valine, leucine and isoleucine biosynthesis	Amino acid metabolism	17	-0.537084	-2.41459	0.00218818	0.0622422	0.0540722	3062	tags=82%, list=35%, signal=53%	GH_A06G1505/GH_D10G1569/GH_scaffold25593_objG0001/GH_A09G0785/GH_A03G1108/GH_D02G0296/GH_D09G0726/GH_D02G1217/GH_A01G1947/GH_D10G1431/GH_A10G1502/GH_D01G2045/GH_D13G0219/GH_A13G0219
		Pyruvate metabolism	Carbohydrate metabolism	51	-0.310718	-2.26418	0.00250627	0.0622422	0.0540722	1868	tags=47%, list=22%, signal=37%	GH_D09G1584/GH_D03G0334/GH_D04G1414/GH_D13G0604/GH_A05G3915/GH_A11G0277/GH_A06G0703/GH_A11G0589/GH_A06G2242/GH_D04G1376/GH_D02G2087/GH_D02G1217/GH_A02G0122/GH_D02G0128/GH_D09G0783/GH_D03G0613/GH_D11G0287/GH_D10G1431/GH_D03G0327/GH_A07G0594/GH_A11G2224/GH_A02G1738/GH_A10G1076/GH_D04G0346
		Triacylglycerol Biosynthesis	Acyl-lipid metabolism	44	-0.605098	-4.00193	0.00262467	0.0622422	0.0540722	1161	tags=70%, list=13%, signal=61%	GH_A06G1834/GH_A09G0915/GH_A04G1519/GH_A07G1687/GH_A02G0039/GH_D10G1261/GH_A03G0327/GH_D05G0460/GH_D03G1644/GH_D04G1861/GH_A07G0501/GH_D07G1148/GH_D09G1352/GH_A06G0983/GH_D09G0871/GH_A07G1168/GH_A13G2508/GH_D10G2192/GH_D07G1687/GH_D07G0563/GH_D13G2506/GH_A09G0778/GH_D07G0505/GH_A10G2080/GH_A05G0457/GH_A09G1128/GH_D07G2550/GH_D09G1081/GH_A07G2609/GH_A12G2851/GH_D12G2877
		Pentose phosphate pathway	Carbohydrate metabolism	34	-0.398229	-2.40313	0.00470588	0.0902174	0.0783753	2684	tags=68%, list=31%, signal=47%	GH_A12G2531/GH_D03G0740/GH_A01G0234/GH_A13G0295/GH_D12G0166/GH_A07G0253/GH_A02G1006/GH_A03G1048/GH_D04G1151/GH_D02G1878/GH_D02G1053/GH_A04G0823/GH_A01G1141/GH_A03G1717/GH_A09G0427/GH_D07G0262/GH_D12G2550/GH_A12G0610/GH_D01G1703/GH_A05G0599/GH_D05G1804/GH_A02G0701/GH_A06G0451
		Phenylpropanoid biosynthesis	Biosynthesis of other secondary metabolites	42	0.33545	2.00857	0.00502513	0.0902174	0.0783753	2483	tags=57%, list=29%, signal=41%	GH_A07G2594/GH_D03G0499/GH_A12G2651/GH_D03G0525/GH_A11G1890/GH_A02G1654/GH_D09G1608/GH_A10G1987/GH_D01G2395/GH_A05G4223/GH_A09G1281/GH_A01G2316/GH_D08G0822/GH_D07G0597/GH_A02G1628/GH_D10G2088/GH_D10G1060/GH_A03G0400/GH_A13G0409/GH_D04G0154/GH_A12G0068/GH_D10G1977/GH_A10G0904/GH_A01G0127
		Glycolysis / Gluconeogenesis	Carbohydrate metabolism	63	-0.23583	-1.82094	0.00543478	0.0902174	0.0783753	2653	tags=51%, list=31%, signal=35%	GH_D03G0740/GH_A05G0962/GH_D05G0950/GH_A05G2287/GH_A13G0295/GH_D12G0166/GH_A07G0253/GH_A03G1918/GH_A02G1006/GH_D04G1151/GH_D03G0334/GH_D13G0604/GH_D02G1053/GH_A04G0823/GH_A11G0277/GH_A01G1141/GH_A11G0589/GH_A06G2242/GH_D07G0262/GH_D04G1376/GH_D02G2087/GH_D09G0783/GH_D11G0287/GH_A12G0610/GH_D01G1703/GH_A05G0599/GH_A11G2224/GH_D05G1804/GH_A10G1076/GH_A02G0701/GH_D12G0724/GH_D04G0346
		Biosynthesis of unsaturated fatty acids	Lipid metabolism	14	-0.505518	-2.06898	0.00649351	0.0979929	0.0851302	1437	tags=64%, list=17%, signal=54%	GH_A02G1330/GH_D03G0644/GH_A12G2360/GH_D10G1329/GH_D05G2733/GH_A05G2715/GH_A10G1308/GH_A13G2423/GH_D13G2414
	cyan	Ribosome biogenesis in eukaryotes	Translation	16	0.53419	2.26215	0.00194175	0.0134395	0.00933963	1898	tags=88%, list=39%, signal=54%	GH_A05G1261/GH_D11G3774/GH_A11G3748/GH_D07G0502/GH_D04G0161/GH_A12G1311/GH_D09G0769/GH_A11G0970/GH_D07G1703/GH_A08G2722/GH_D11G1001/GH_D08G2719/GH_D08G2417/GH_A07G0647
		Ribosome	Translation	38	0.424928	2.53839	0.00196078	0.0134395	0.00933963	2288	tags=87%, list=47%, signal=47%	GH_D07G2267/GH_D09G2012/GH_A13G1296/GH_D09G2333/GH_D09G1634/GH_A09G2302/GH_D04G0589/GH_D04G0576/GH_D05G0289/GH_D01G0046/GH_D04G1721/GH_A09G0583/GH_A13G1095/GH_A13G0955/GH_A05G1735/GH_A08G0696/GH_A08G2708/GH_D01G0838/GH_D13G2304/GH_D07G1528/GH_D13G2117/GH_D12G0847/GH_A07G1524/GH_D08G0136/GH_D11G1360/GH_D12G2972/GH_D12G2867/GH_A07G2504/GH_D05G2839/GH_D08G1706/GH_A09G0618/GH_A07G0774/GH_A12G2949
		Oocyte meiosis	Cell growth and death	25	-0.431416	-2.24268	0.0020202	0.0134395	0.00933963	1866	tags=76%, list=38%, signal=47%	GH_D07G2060/GH_A05G2242/GH_A07G1103/GH_D06G0355/GH_A04G1376/GH_A07G2083/GH_D07G1088/GH_D13G0731/GH_A03G1500/GH_D01G1849/GH_D04G1722/GH_D05G2234/GH_A01G1276/GH_D05G1589/GH_D02G0861/GH_D05G0996/GH_A06G0365/GH_D06G0619/GH_A05G1561
		Phagosome	Transport and catabolism	23	-0.48951	-2.44308	0.0020202	0.0134395	0.00933963	1867	tags=83%, list=38%, signal=51%	GH_A09G1343/GH_A01G1648/GH_D01G1741/GH_A10G0515/GH_D11G2766/GH_D05G0253/GH_A07G0068/GH_D05G0911/GH_A06G0667/GH_A01G1087/GH_D02G1586/GH_A13G1331/GH_D03G0759/GH_D13G1259/GH_D05G0235/GH_A13G2041/GH_D13G2002/GH_D11G3085/GH_A11G3056
		Hippo signaling pathway	Signal transduction	15	-0.58135	-2.45591	0.00203666	0.0134395	0.00933963	1787	tags=87%, list=36%, signal=55%	GH_A05G2242/GH_A07G1103/GH_D06G0355/GH_A04G1376/GH_D07G1088/GH_D13G0731/GH_D04G1722/GH_D05G2234/GH_A01G1276/GH_D05G1589/GH_D02G0861/GH_A06G0365/GH_A05G1561
		Fatty Acid Elongation & Wax Biosynthesis	Acyl-lipid metabolism	17	-0.469696	-2.10052	0.00204918	0.0134395	0.00933963	1184	tags=65%, list=24%, signal=49%	GH_A05G3691/GH_D04G0651/GH_A07G1757/GH_D02G0095/GH_A02G0087/GH_D09G0012/GH_D10G1130/GH_D05G3457/GH_A03G2145/GH_A01G2355/GH_D11G0243
		Phospholipid Signaling	Acyl-lipid metabolism	24	-0.412155	-2.0821	0.00204918	0.0134395	0.00933963	1161	tags=58%, list=24%, signal=45%	GH_A07G0818/GH_A13G0967/GH_A04G1405/GH_A02G1106/GH_A10G0746/GH_D02G1586/GH_D10G0831/GH_A05G2320/GH_D04G1752/GH_D13G0091/GH_D01G2372/GH_A13G0594/GH_A13G0087/GH_D03G0956
		Pyrimidine metabolism	Nucleotide metabolism	17	-0.467606	-2.09118	0.00204918	0.0134395	0.00933963	1591	tags=71%, list=32%, signal=48%	GH_A07G2590/GH_A03G2206/GH_A11G1746/GH_A13G0802/GH_A12G2041/GH_D08G2781/GH_A10G1737/GH_D12G0511/GH_A09G1551/GH_D06G0757/GH_D05G0301/GH_A05G0296
		Cell cycle	Cell growth and death	30	-0.442624	-2.47742	0.00206612	0.0134395	0.00933963	761	tags=50%, list=16%, signal=43%	GH_D08G0182/GH_A11G3721/GH_D11G1240/GH_A03G1500/GH_A08G0175/GH_D01G1849/GH_D04G1722/GH_D05G2234/GH_A01G1276/GH_D05G1589/GH_D02G0861/GH_A06G0365/GH_A11G1209/GH_D11G0276/GH_A05G1561
		Endocytosis	Transport and catabolism	31	-0.409548	-2.31953	0.00206612	0.0134395	0.00933963	1377	tags=61%, list=28%, signal=44%	GH_A08G2631/GH_D08G2627/GH_A01G2411/GH_A09G1738/GH_A07G0068/GH_A06G0667/GH_A07G1196/GH_A10G0094/GH_A10G0746/GH_A05G2472/GH_D10G0831/GH_A05G2320/GH_D03G0759/GH_A10G0048/GH_A02G1983/GH_D01G2372/GH_D05G0235/GH_D03G0082/GH_D05G0968
		Exosome	Protein families: signaling and cellular processes	33	-0.43141	-2.51128	0.00206612	0.0134395	0.00933963	1660	tags=70%, list=34%, signal=46%	GH_A05G2242/GH_D06G0355/GH_D13G1752/GH_A03G1708/GH_A04G1376/GH_A08G2631/GH_D08G2627/GH_A01G2411/GH_A09G1738/GH_A10G0094/GH_D12G0931/GH_A05G2472/GH_D13G0207/GH_A01G2331/GH_D04G1722/GH_D05G2234/GH_A01G1276/GH_D05G1589/GH_D02G0861/GH_D01G2409/GH_A13G0211/GH_A06G0365/GH_A05G1561
		Membrane trafficking	Protein families: genetic information processing	30	-0.426101	-2.38494	0.00206612	0.0134395	0.00933963	2089	tags=87%, list=43%, signal=50%	GH_A05G1848/GH_A05G0556/GH_D13G2612/GH_A13G1418/GH_D10G1932/GH_D08G2472/GH_A12G2081/GH_A10G2228/GH_D12G2083/GH_A13G2086/GH_D11G1218/GH_D05G2766/GH_D05G0253/GH_A12G2420/GH_D12G2430/GH_A08G2463/GH_A10G0568/GH_A10G0746/GH_D08G2015/GH_D12G2022/GH_D10G0831/GH_A05G2320/GH_D01G2372/GH_D05G0968/GH_D10G0599/GH_D09G1462
		Protein kinases	Protein families: metabolism	33	-0.360296	-2.09731	0.00206612	0.0134395	0.00933963	2060	tags=76%, list=42%, signal=44%	GH_D12G2936/GH_D07G0598/GH_A12G0984/GH_D03G0092/GH_D09G0132/GH_A02G1312/GH_A11G0226/GH_A05G1832/GH_A11G2888/GH_D03G0807/GH_A10G2156/GH_A08G1885/GH_D06G2120/GH_D11G2917/GH_A06G2082/GH_D02G0095/GH_A13G0677/GH_A09G0935/GH_A02G0087/GH_D11G1408/GH_A09G0130/GH_D05G0996/GH_A03G0465/GH_A10G1040/GH_D10G1845
		Cytoskeleton proteins	Protein families: signaling and cellular processes	32	-0.421444	-2.41143	0.00207039	0.0134395	0.00933963	1339	tags=66%, list=27%, signal=48%	GH_D05G0887/GH_D11G2766/GH_D05G0911/GH_A01G1087/GH_D03G1505/GH_A03G0887/GH_A05G2472/GH_D09G2519/GH_A05G0788/GH_D13G0207/GH_A09G2591/GH_A03G0263/GH_D08G0044/GH_A11G0984/GH_A08G2191/GH_A13G2562/GH_A13G0211/GH_A10G0802/GH_D13G2553/GH_D08G2204/GH_D01G2483
		PI3K-Akt signaling pathway	Signal transduction	32	-0.424188	-2.42713	0.00207039	0.0134395	0.00933963	1917	tags=75%, list=39%, signal=46%	GH_A11G2777/GH_D07G2060/GH_A05G2242/GH_D09G0132/GH_D06G0355/GH_A04G1376/GH_A07G2083/GH_D05G0253/GH_D06G2120/GH_D05G2804/GH_A06G2082/GH_D13G0731/GH_A05G2792/GH_D04G1722/GH_D05G2234/GH_A01G1276/GH_A09G0130/GH_D05G1589/GH_D02G0861/GH_D05G0996/GH_A06G0365/GH_D01G1121/GH_D06G0619/GH_A05G1561
		Lipid biosynthesis proteins	Protein families: metabolism	28	-0.409072	-2.21762	0.00208768	0.0134395	0.00933963	1286	tags=61%, list=26%, signal=45%	GH_D12G1122/GH_A05G1506/GH_A05G3691/GH_A04G1111/GH_D04G0651/GH_D01G1209/GH_D05G2632/GH_A09G0738/GH_D05G1531/GH_A01G1152/GH_D04G1454/GH_D09G0678/GH_A05G3320/GH_D12G2369/GH_D02G0576/GH_D11G0310/GH_D11G0243
		Pentose and glucuronate interconversions	Carbohydrate metabolism	19	0.423468	1.93624	0.00392927	0.022401	0.0155674	1808	tags=74%, list=37%, signal=47%	GH_D12G1174/GH_A12G1173/GH_D13G0072/GH_A13G0073/GH_D13G0074/GH_D12G2839/GH_A05G2826/GH_D05G2844/GH_A09G0554/GH_D13G0299/GH_A11G1773/GH_D12G0632/GH_A09G0246/GH_D11G2547
		Ras signaling pathway	Signal transduction	13	-0.528456	-2.11223	0.00402414	0.022401	0.0155674	1299	tags=69%, list=26%, signal=51%	GH_D05G0253/GH_A07G0068/GH_A06G0667/GH_D05G1223/GH_A10G0746/GH_D10G0831/GH_D03G0759/GH_D05G0235/GH_D05G0996
		Transcription factors	Protein families: genetic information processing	30	-0.380425	-2.12928	0.00413223	0.022401	0.0155674	893	tags=47%, list=18%, signal=38%	GH_D12G0897/GH_D01G1730/GH_A11G3721/GH_D02G2296/GH_D13G0182/GH_D10G0151/GH_A10G0141/GH_A03G2351/GH_D05G1314/GH_A03G0054/GH_A06G0672/GH_A05G1312/GH_A02G1904/GH_A13G0401
		Regulation of actin cytoskeleton	Cell motility	18	-0.436232	-1.99474	0.00808081	0.0416162	0.0289208	1867	tags=72%, list=38%, signal=45%	GH_A09G1343/GH_A01G1648/GH_A07G1103/GH_D01G1741/GH_A10G0515/GH_D05G0253/GH_D07G1088/GH_D02G1586/GH_D13G0207/GH_A05G2320/GH_D01G2372/GH_D05G0996/GH_A13G0211
		MAPK signaling pathway - plant	Signal transduction	34	0.324118	1.89676	0.0095057	0.0466232	0.0324004	1195	tags=50%, list=24%, signal=38%	GH_A02G1131/GH_D13G0199/GH_D03G1905/GH_A05G2926/GH_D10G2740/GH_D12G2528/GH_A01G0062/GH_D05G0924/GH_A05G0933/GH_A10G2635/GH_A03G0059/GH_A06G1273/GH_A10G0966/GH_D10G0991/GH_A13G0693/GH_D08G1529/GH_A03G0571
		Autophagy - other	Transport and catabolism	11	-0.481781	-1.76437	0.0167364	0.0781883	0.0543362	1399	tags=64%, list=29%, signal=46%	GH_A05G0264/GH_D13G1013/GH_A13G0973/GH_A09G2120/GH_D05G0269/GH_A05G4357/GH_A05G4081
		Galactose metabolism	Carbohydrate metabolism	16	0.416888	1.76541	0.0174757	0.0781883	0.0543362	1007	tags=50%, list=21%, signal=40%	GH_D07G0689/GH_A02G1389/GH_D13G2025/GH_A13G2051/GH_D02G1323/GH_A05G1771/GH_A07G1410/GH_D10G2043
		Starch and sucrose metabolism	Carbohydrate metabolism	37	-0.283255	-1.73401	0.0182186	0.0781883	0.0543362	1583	tags=57%, list=32%, signal=39%	GH_A09G2278/GH_A06G0006/GH_A11G0923/GH_A09G1195/GH_D05G0367/GH_D09G0934/GH_A02G1348/GH_D09G1976/GH_A04G0817/GH_A09G0979/GH_A13G1700/GH_A05G2208/GH_D06G0757/GH_A11G0187/GH_A02G1071/GH_D05G0301/GH_A05G0296/GH_D10G1393/GH_A05G0363/GH_A05G4290/GH_D04G0086
		Photosynthesis proteins	Protein families: metabolism	11	0.504353	1.84241	0.019084	0.078626	0.0546404	1624	tags=73%, list=33%, signal=49%	GH_D02G2006/GH_A12G1303/GH_D09G2309/GH_A08G1187/GH_A03G1842/GH_A12G1680/GH_A09G1192/GH_D03G0876
		Plant hormone signal transduction	Signal transduction	28	-0.307887	-1.66908	0.0229645	0.0876054	0.0608806	1433	tags=57%, list=29%, signal=41%	GH_A12G1689/GH_A08G1458/GH_A13G1981/GH_A07G1484/GH_A03G1333/GH_D02G1622/GH_A06G0298/GH_A13G1980/GH_D10G0239/GH_D06G0284/GH_A13G0287/GH_A10G0304/GH_D01G1143/GH_D07G1483/GH_D13G1940/GH_D05G1283
		Purine metabolism	Nucleotide metabolism	28	-0.313565	-1.69986	0.0229645	0.0876054	0.0608806	754	tags=64%, list=15%, signal=55%	GH_D10G2053/GH_A07G0588/GH_D11G3392/GH_A07G2590/GH_A05G0570/GH_A13G0802/GH_D09G1606/GH_A01G1469/GH_D04G1462/GH_D05G2129/GH_D01G1557/GH_A03G0893/GH_D06G0757/GH_D05G0301/GH_A05G0296/GH_A05G2099/GH_A04G1118/GH_A05G1237
		Triacylglycerol Biosynthesis	Acyl-lipid metabolism	13	-0.446529	-1.78477	0.0261569	0.0962202	0.0668674	568	tags=54%, list=12%, signal=48%	GH_D09G1696/GH_A13G2096/GH_A09G1749/GH_D04G1454/GH_D04G1321/GH_A09G1376/GH_A09G0987
	orangered4	Triacylglycerol Biosynthesis	Acyl-lipid metabolism	28	0.508279	2.78944	0.00162338	0.0721974	0.0566525	1324	tags=75%, list=28%, signal=54%	GH_D06G2165/GH_D10G2233/GH_A10G2120/GH_D06G1864/GH_D07G0562/GH_D02G2507/GH_A10G2649/GH_D07G2461/GH_D10G2754/GH_A05G2732/GH_A01G1382/GH_A07G2518/GH_A07G0557/GH_A09G1759/GH_A03G0666/GH_D03G1283/GH_D06G0992/GH_D09G0719/GH_A09G0334/GH_A03G2339/GH_D09G0341
		Fatty Acid Synthesis	Acyl-lipid metabolism	26	0.46714	2.46812	0.00165837	0.0721974	0.0566525	2012	tags=88%, list=42%, signal=51%	GH_D05G2535/GH_D10G2233/GH_A10G2120/GH_A10G1563/GH_A09G2540/GH_D11G0260/GH_D05G2369/GH_A05G2513/GH_D13G0980/GH_D06G0458/GH_A11G1055/GH_A05G1489/GH_A13G0556/GH_D06G1609/GH_A09G2562/GH_D05G1512/GH_A06G0487/GH_A04G1073/GH_D09G2475/GH_D13G0701/GH_D03G0440/GH_A08G2802/GH_D09G2494
		Glycolysis / Gluconeogenesis	Carbohydrate metabolism	37	0.324676	1.99771	0.00327869	0.0721974	0.0566525	2110	tags=73%, list=44%, signal=41%	GH_D12G2756/GH_D09G0950/GH_D05G2535/GH_D05G0595/GH_D13G0293/GH_A08G1155/GH_A05G0535/GH_D11G0616/GH_D12G1627/GH_A02G0789/GH_D09G2357/GH_A09G2416/GH_A05G2513/GH_D10G1633/GH_A11G1055/GH_A05G1489/GH_D08G1354/GH_A13G0556/GH_D08G1134/GH_A09G2562/GH_D05G1512/GH_A12G2728/GH_A03G0872/GH_D13G0701/GH_D09G2494/GH_D07G0323/GH_D11G2220
		Triacylglycerol & Fatty Acid Degradation	Acyl-lipid metabolism	12	-0.542177	-2.22757	0.00445434	0.0721974	0.0566525	1801	tags=92%, list=38%, signal=57%	GH_D09G0752/GH_A13G0027/GH_A01G0206/GH_D12G0762/GH_A02G0489/GH_D05G3070/GH_D01G0230/GH_D12G1589/GH_A08G2647/GH_A11G0914/GH_A06G0995
		MAPK signaling pathway - plant	Signal transduction	23	-0.387313	-2.15449	0.00481928	0.0721974	0.0566525	2039	tags=83%, list=43%, signal=47%	GH_A06G0910/GH_D08G2716/GH_D08G2786/GH_A12G2512/GH_A03G0350/GH_D03G1623/GH_A02G0409/GH_A08G2719/GH_D12G2771/GH_A13G2583/GH_A06G0724/GH_D02G0425/GH_D08G1378/GH_D08G1602/GH_D02G1138/GH_D08G1901/GH_A03G0991/GH_D13G2571/GH_D04G0034
		Ubiquitin mediated proteolysis	Folding, sorting and degradation	20	-0.452271	-2.36003	0.004914	0.0721974	0.0566525	1809	tags=85%, list=38%, signal=53%	GH_A02G1994/GH_D12G2122/GH_D01G1403/GH_D03G0116/GH_A10G1032/GH_D03G0069/GH_A13G2535/GH_A08G1154/GH_D09G2488/GH_D03G1689/GH_D01G2150/GH_A09G0123/GH_D13G0790/GH_A12G0087/GH_D09G1620/GH_A01G1282/GH_D04G0040
		Lysosome	Transport and catabolism	13	0.495493	1.96822	0.00525394	0.0721974	0.0566525	1491	tags=77%, list=31%, signal=53%	GH_D05G1207/GH_A12G2830/GH_D12G0967/GH_D12G1452/GH_A05G1205/GH_A07G2133/GH_D12G2854/GH_D07G2072/GH_A08G1977/GH_A02G1509
		Autophagy - other	Transport and catabolism	12	-0.492714	-2.02435	0.00668151	0.0721974	0.0566525	2415	tags=100%, list=51%, signal=49%	GH_D01G1788/GH_A11G1107/GH_D03G1824/GH_D07G2162/GH_D12G2658/GH_D08G1527/GH_A12G0699/GH_D05G1746/GH_A12G0011/GH_A12G1929/GH_D04G0292
		Calcium signaling pathway	Signal transduction	10	-0.587779	-2.21379	0.00669643	0.0721974	0.0566525	1547	tags=100%, list=33%, signal=68%	GH_D09G0150/GH_D13G1482/GH_A11G1954/GH_D08G1728/GH_D05G0879/GH_A09G2546/GH_A03G0085/GH_D11G0281/GH_D06G1922
		Ribosome biogenesis	Protein families: genetic information processing	17	-0.414588	-2.03587	0.00722892	0.0721974	0.0566525	2787	tags=100%, list=59%, signal=41%	GH_D07G1383/GH_A07G1396/GH_D13G1649/GH_A13G1530/GH_A08G0530/GH_A12G1517/GH_D13G2373/GH_D07G1405/GH_D01G0145/GH_D13G0643/GH_D04G1014/GH_A04G0586/GH_A02G1179/GH_D02G1084/GH_D10G1057/GH_A10G0906
		Protein kinases	Protein families: metabolism	33	-0.299248	-1.99438	0.00755668	0.0721974	0.0566525	1897	tags=70%, list=40%, signal=42%	GH_D01G2361/GH_D09G1253/GH_A07G0134/GH_A07G0046/GH_A04G0855/GH_D09G1002/GH_A12G2074/GH_D11G2513/GH_A01G2007/GH_A02G1973/GH_A11G1835/GH_A09G0855/GH_A13G0033/GH_D05G1869/GH_D08G1602/GH_A13G2222/GH_A03G1939/GH_D02G1138/GH_D08G1901/GH_D13G2203/GH_A02G0371/GH_A03G0991/GH_D09G2436
		Fatty acid biosynthesis	Lipid metabolism	20	0.394151	1.88907	0.00840336	0.0721974	0.0566525	1958	tags=80%, list=41%, signal=47%	GH_D05G3478/GH_D08G0540/GH_A10G1563/GH_A05G3299/GH_A01G1967/GH_D11G0260/GH_D05G2369/GH_A06G0866/GH_D13G0980/GH_D06G0458/GH_D06G1609/GH_A06G0487/GH_A04G1073/GH_D06G0846/GH_D03G0440/GH_A08G2802
		Galactolipid	Acyl-lipid metabolism	22	0.372549	1.84861	0.00853242	0.0721974	0.0566525	1758	tags=73%, list=37%, signal=46%	GH_D09G0370/GH_A09G0361/GH_A11G0394/GH_A10G1563/GH_A01G0204/GH_D12G1584/GH_D01G0197/GH_D11G0411/GH_A12G1155/GH_D05G2369/GH_A09G1759/GH_A11G3416/GH_D12G1150/GH_D06G0458/GH_D07G1293/GH_A06G0487
		Cellular senescence	Cell growth and death	14	-0.461953	-2.05849	0.00943396	0.074124	0.0581643	1547	tags=86%, list=33%, signal=58%	GH_A11G0721/GH_D09G0150/GH_D13G1482/GH_D13G1922/GH_A11G1954/GH_D08G1728/GH_D12G0225/GH_A09G2546/GH_A03G0085/GH_D11G0281/GH_A12G0212/GH_A08G1806
		Fatty Acid Elongation & Wax Biosynthesis	Acyl-lipid metabolism	31	-0.30944	-1.95841	0.0103359	0.0757967	0.0594769	404	tags=35%, list=9%, signal=33%	GH_A12G1961/GH_D07G0504/GH_D07G0335/GH_D07G1174/GH_A12G1320/GH_D02G1138/GH_A05G3316/GH_A03G0991/GH_A08G1040/GH_D08G0973/GH_A07G1046
		Oxylipin Metabolism	Acyl-lipid metabolism	15	0.429244	1.79704	0.0122378	0.0841346	0.0660195	1376	tags=67%, list=29%, signal=47%	GH_D06G0110/GH_A06G0128/GH_A12G1277/GH_D11G1030/GH_D08G2142/GH_A07G1002/GH_D11G1308/GH_A11G1000/GH_D07G0989/GH_D12G1294
		Cysteine and methionine metabolism	Amino acid metabolism	22	-0.352973	-1.94731	0.0144231	0.0933258	0.0732317	796	tags=45%, list=17%, signal=38%	GH_D08G0419/GH_D09G0007/GH_D01G0873/GH_D08G1378/GH_D07G2278/GH_A05G3885/GH_D04G0481/GH_A13G2190/GH_D11G2496/GH_A09G0010
G. max	blue	Chromosome and associated proteins	Protein families: genetic information processing	218	0.348859	3.33838	0.00137363	0.0187432	0.0126685	4656	tags=56%, list=31%, signal=40%	Glyma.07G118800/Glyma.06G312200/Glyma.20G104900/Glyma.02G250900/Glyma.11G076700/Glyma.04G002500/Glyma.16G047800/Glyma.15G097800/Glyma.14G065800/Glyma.15G210600/Glyma.20G100600/Glyma.17G078000/Glyma.18G076300/Glyma.05G190800/Glyma.15G106800/Glyma.13G123700/Glyma.20G225900/Glyma.17G166700/Glyma.09G248000/Glyma.11G177900/Glyma.18G015200/Glyma.06G062300/Glyma.10G284500/Glyma.06G116000/Glyma.20G240500…
		DNA repair and recombination proteins	Protein families: genetic information processing	188	0.258202	2.37597	0.00141643	0.0187432	0.0126685	6220	tags=61%, list=41%, signal=36%	Glyma.07G087700/Glyma.19G162800/Glyma.18G283900/Glyma.17G128700/Glyma.03G211900/Glyma.12G025700/Glyma.15G044300/Glyma.13G010700/Glyma.08G188100/Glyma.16G194000/Glyma.15G177400/Glyma.08G339800/Glyma.19G216000/Glyma.10G014100/Glyma.08G334900/Glyma.06G155600/Glyma.17G166700/Glyma.20G087900/Glyma.10G243200/Glyma.20G111700/Glyma.20G198300/Glyma.06G308700/Glyma.09G178500/Glyma.04G074500/Glyma.06G116000…
		Protein kinases	Protein families: metabolism	153	0.255889	2.24181	0.00145349	0.0187432	0.0126685	7847	tags=73%, list=52%, signal=35%	Glyma.02G271700/Glyma.03G246100/Glyma.02G145000/Glyma.03G211900/Glyma.09G005500/Glyma.17G226100/Glyma.17G096000/Glyma.17G094700/Glyma.06G054200/Glyma.08G074500/Glyma.14G044700/Glyma.09G178500/Glyma.16G084700/Glyma.19G166100/Glyma.11G077300/Glyma.20G190000/Glyma.13G138400/Glyma.12G116400/Glyma.03G237600/Glyma.10G118100/Glyma.08G235700/Glyma.11G050000/Glyma.06G084300/Glyma.07G100200/Glyma.04G082900…
		DNA replication proteins	Protein families: genetic information processing	127	0.423899	3.52647	0.00148148	0.0187432	0.0126685	4007	tags=60%, list=27%, signal=44%	Glyma.09G162100/Glyma.17G237200/Glyma.15G274000/Glyma.19G162800/Glyma.06G178200/Glyma.11G247900/Glyma.18G009300/Glyma.08G208000/Glyma.18G066900/Glyma.08G188100/Glyma.14G128800/Glyma.18G234000/Glyma.11G083600/Glyma.07G034100/Glyma.14G087100/Glyma.10G014100/Glyma.08G334900/Glyma.08G155900/Glyma.06G155600/Glyma.17G111300/Glyma.20G111700/Glyma.06G308700/Glyma.06G116000/Glyma.12G039200/Glyma.06G155300…
		Cell cycle	Cell growth and death	102	0.437074	3.44767	0.00150376	0.0187432	0.0126685	4898	tags=71%, list=32%, signal=48%	Glyma.17G237200/Glyma.03G204700/Glyma.15G230300/Glyma.08G184200/Glyma.08G208000/Glyma.15G048100/Glyma.03G211900/Glyma.18G066900/Glyma.03G211400/Glyma.14G128800/Glyma.18G234000/Glyma.07G034100/Glyma.14G087100/Glyma.01G214500/Glyma.14G030500/Glyma.08G334900/Glyma.13G123700/Glyma.09G178500/Glyma.12G039200/Glyma.16G060000/Glyma.04G043500/Glyma.18G009900/Glyma.18G245000/Glyma.11G220500/Glyma.04G043600…
		Fatty Acid Elongation & Wax Biosynthesis	Acyl-lipid metabolism	75	0.270457	1.94638	0.00151515	0.0187432	0.0126685	4948	tags=51%, list=33%, signal=34%	Glyma.18G225800/Glyma.10G179400/Glyma.05G147700/Glyma.12G087400/Glyma.20G242000/Glyma.04G057800/Glyma.08G261100/Glyma.12G177200/Glyma.10G291700/Glyma.20G049800/Glyma.03G101200/Glyma.20G007900/Glyma.20G210900/Glyma.11G093800/Glyma.02G010300/Glyma.07G239700/Glyma.13G317600/Glyma.12G047400/Glyma.03G260300/Glyma.19G022100/Glyma.11G015300/Glyma.19G241200/Glyma.08G110000/Glyma.10G010800/Glyma.18G191800…
		Homologous recombination	Replication and repair	44	0.364998	2.20292	0.00162866	0.0187432	0.0126685	3796	tags=55%, list=25%, signal=41%	Glyma.15G044300/Glyma.13G010700/Glyma.08G188100/Glyma.08G339800/Glyma.10G014100/Glyma.09G064300/Glyma.06G155600/Glyma.20G111700/Glyma.15G170600/Glyma.08G339900/Glyma.06G155300/Glyma.01G244700/Glyma.17G202200/Glyma.13G220400/Glyma.13G201800/Glyma.15G211400/Glyma.04G210700/Glyma.18G002400/Glyma.13G268300/Glyma.07G200900/Glyma.14G133400/Glyma.15G092000/Glyma.10G278800/Glyma.02G013500
		DNA replication	Replication and repair	46	0.480899	2.91159	0.00164204	0.0187432	0.0126685	3555	tags=65%, list=24%, signal=50%	Glyma.11G247900/Glyma.18G009300/Glyma.08G334900/Glyma.20G111700/Glyma.06G308700/Glyma.06G116000/Glyma.12G039200/Glyma.06G155300/Glyma.06G002200/Glyma.17G130800/Glyma.17G202200/Glyma.05G089100/Glyma.05G048900/Glyma.05G148900/Glyma.16G218700/Glyma.07G238400/Glyma.04G077000/Glyma.06G310500/Glyma.04G210700/Glyma.08G105600/Glyma.01G187400/Glyma.13G268300/Glyma.02G286600/Glyma.19G216100/Glyma.07G200900…
		Suberin Synthesis & Transport	Acyl-lipid metabolism	34	0.439581	2.41321	0.00165837	0.0187432	0.0126685	5420	tags=74%, list=36%, signal=47%	Glyma.13G350300/Glyma.10G179400/Glyma.05G147700/Glyma.12G087400/Glyma.20G242000/Glyma.15G024200/Glyma.08G261100/Glyma.20G007900/Glyma.20G210900/Glyma.07G009900/Glyma.02G010300/Glyma.20G217600/Glyma.13G317600/Glyma.12G047400/Glyma.03G260300/Glyma.10G172600/Glyma.14G192500/Glyma.10G010800/Glyma.08G193100/Glyma.09G282700/Glyma.08G279700/Glyma.04G149300/Glyma.07G214700/Glyma.16G053300/Glyma.11G007900
		Base excision repair	Replication and repair	31	0.470194	2.50967	0.00166389	0.0187432	0.0126685	5915	tags=84%, list=39%, signal=51%	Glyma.19G162800/Glyma.15G217300/Glyma.08G334900/Glyma.06G155300/Glyma.13G343700/Glyma.07G023100/Glyma.16G218700/Glyma.04G210700/Glyma.08G121000/Glyma.07G059700/Glyma.13G268300/Glyma.10G017700/Glyma.06G115500/Glyma.12G087000/Glyma.08G218700/Glyma.01G116000/Glyma.12G231200/Glyma.06G033900/Glyma.12G080900/Glyma.08G162500/Glyma.19G147500/Glyma.11G193100/Glyma.13G366800/Glyma.11G128600/Glyma.U031407/G…
		Mismatch repair	Replication and repair	35	0.4453	2.46393	0.00167224	0.0187432	0.0126685	7300	tags=91%, list=48%, signal=47%	Glyma.07G087700/Glyma.19G216000/Glyma.08G334900/Glyma.20G111700/Glyma.06G308700/Glyma.06G116000/Glyma.06G155300/Glyma.06G002200/Glyma.17G130800/Glyma.17G202200/Glyma.05G089100/Glyma.05G048900/Glyma.20G157600/Glyma.04G210700/Glyma.04G254900/Glyma.13G268300/Glyma.07G200900/Glyma.14G133400/Glyma.10G278800/Glyma.07G100600/Glyma.17G121400/Glyma.12G231200/Glyma.12G080900/Glyma.19G147500/Glyma.11G193100…
		Cutin Synthesis & Transport	Acyl-lipid metabolism	27	0.501621	2.54486	0.00168919	0.0187432	0.0126685	5110	tags=78%, list=34%, signal=52%	Glyma.13G350300/Glyma.18G261400/Glyma.13G061900/Glyma.15G024200/Glyma.19G250000/Glyma.03G078600/Glyma.20G007900/Glyma.11G093800/Glyma.07G009900/Glyma.02G010300/Glyma.14G127800/Glyma.20G217600/Glyma.12G047400/Glyma.10G172600/Glyma.10G010800/Glyma.08G193100/Glyma.03G252500/Glyma.07G146800/Glyma.20G221200/Glyma.12G020300/Glyma.07G069500
		Secretion system	Protein families: signaling and cellular processes	23	-0.598312	-3.05245	0.00233645	0.0187432	0.0126685	4405	tags=87%, list=29%, signal=62%	Glyma.10G268000/Glyma.12G070500/Glyma.08G346000/Glyma.08G336000/Glyma.03G247200/Glyma.10G137800/Glyma.02G036200/Glyma.01G029000/Glyma.14G053200/Glyma.02G064900/Glyma.18G071100/Glyma.15G183400/Glyma.13G366500/Glyma.10G156400/Glyma.15G006700/Glyma.16G146000/Glyma.07G029200/Glyma.05G200600/Glyma.09G075400/Glyma.02G141101
		Fatty Acid Synthesis	Acyl-lipid metabolism	24	-0.407772	-2.10397	0.00239808	0.0187432	0.0126685	1186	tags=42%, list=8%, signal=38%	Glyma.18G195700/Glyma.05G218600/Glyma.03G222100/Glyma.10G181900/Glyma.20G060100/Glyma.13G057400/Glyma.14G121400/Glyma.19G028800/Glyma.02G138100/Glyma.18G167300
		Pentose phosphate pathway	Carbohydrate metabolism	30	-0.492683	-2.78172	0.00242718	0.0187432	0.0126685	3062	tags=60%, list=20%, signal=48%	Glyma.14G162000/Glyma.15G136200/Glyma.07G263800/Glyma.01G062000/Glyma.04G086900/Glyma.05G025300/Glyma.17G218200/Glyma.15G020900/Glyma.05G070500/Glyma.05G199800/Glyma.19G082300/Glyma.17G075300/Glyma.20G166400/Glyma.19G088400/Glyma.19G077300/Glyma.04G032600/Glyma.07G269500/Glyma.10G241000
		Protein export	Folding, sorting and degradation	30	-0.528838	-2.98585	0.00242718	0.0187432	0.0126685	4624	tags=80%, list=31%, signal=56%	Glyma.13G261900/Glyma.10G268000/Glyma.12G070500/Glyma.05G146700/Glyma.08G346000/Glyma.03G239600/Glyma.20G232300/Glyma.08G336000/Glyma.03G247200/Glyma.10G137800/Glyma.02G036200/Glyma.01G029000/Glyma.14G053200/Glyma.02G064900/Glyma.18G071100/Glyma.15G183400/Glyma.13G366500/Glyma.10G156400/Glyma.15G006700/Glyma.16G146000/Glyma.07G029200/Glyma.05G200600/Glyma.09G075400/Glyma.02G141101
		Photosynthesis proteins	Protein families: metabolism	27	-0.455014	-2.45235	0.00243902	0.0187432	0.0126685	5261	tags=81%, list=35%, signal=53%	Glyma.12G232700/Glyma.01G058600/Glyma.06G229000/Glyma.13G028200/Glyma.12G232000/Glyma.06G217900/Glyma.01G153500/Glyma.05G074900/Glyma.13G357300/Glyma.09G071400/Glyma.15G130100/Glyma.12G232800/Glyma.04G095000/Glyma.15G208300/Glyma.12G232900/Glyma.02G184000/Glyma.06G067400/Glyma.05G112100/Glyma.02G282500/Glyma.04G066000/Glyma.12G089200/Glyma.20G110800
		Photosynthesis	Energy metabolism	25	-0.472494	-2.47085	0.00246914	0.0187432	0.0126685	5261	tags=84%, list=35%, signal=55%	Glyma.12G232700/Glyma.01G058600/Glyma.06G229000/Glyma.13G028200/Glyma.12G232000/Glyma.06G217900/Glyma.01G153500/Glyma.05G074900/Glyma.13G357300/Glyma.15G130100/Glyma.12G232800/Glyma.04G095000/Glyma.15G208300/Glyma.12G232900/Glyma.02G184000/Glyma.06G067400/Glyma.05G112100/Glyma.02G282500/Glyma.04G066000/Glyma.12G089200/Glyma.20G110800
		Fructose and mannose metabolism	Carbohydrate metabolism	45	-0.380281	-2.54305	0.00254453	0.0187432	0.0126685	2928	tags=49%, list=19%, signal=40%	Glyma.11G223700/Glyma.09G280100/Glyma.07G263800/Glyma.06G292400/Glyma.04G086900/Glyma.04G178400/Glyma.14G065900/Glyma.19G257700/Glyma.19G186000/Glyma.09G262400/Glyma.15G020900/Glyma.02G245800/Glyma.03G002100/Glyma.18G208900/Glyma.07G124500/Glyma.03G185800/Glyma.18G296300/Glyma.20G166400/Glyma.16G199200/Glyma.09G148100/Glyma.01G007200/Glyma.07G269500
		Glutathione metabolism	Metabolism of other amino acids	55	-0.377565	-2.70773	0.0025641	0.0187432	0.0126685	2987	tags=51%, list=20%, signal=41%	Glyma.05G161400/Glyma.08G013700/Glyma.15G251700/Glyma.16G155700/Glyma.05G207000/Glyma.08G069400/Glyma.02G204000/Glyma.02G141800/Glyma.10G291100/Glyma.10G047700/Glyma.06G078400/Glyma.08G014300/Glyma.19G154100/Glyma.15G251600/Glyma.06G068200/Glyma.19G082300/Glyma.01G219400/Glyma.08G015900/Glyma.18G111200/Glyma.18G040100/Glyma.19G077800/Glyma.05G209200/Glyma.19G077300/Glyma.08G013800/Glyma.04G248300…
		mTOR signaling pathway	Signal transduction	48	-0.333679	-2.27325	0.00258398	0.0187432	0.0126685	4131	tags=56%, list=27%, signal=41%	Glyma.02G065500/Glyma.06G120600/Glyma.02G059800/Glyma.05G214100/Glyma.07G023400/Glyma.13G227200/Glyma.13G177800/Glyma.10G283200/Glyma.07G198600/Glyma.18G092300/Glyma.08G090500/Glyma.12G166100/Glyma.02G072700/Glyma.15G075600/Glyma.15G085200/Glyma.13G237800/Glyma.13G060400/Glyma.08G343800/Glyma.05G135300/Glyma.18G151800/Glyma.09G245700/Glyma.20G085800/Glyma.10G136100/Glyma.05G213800/Glyma.17G008100…
		Lysosome	Transport and catabolism	56	-0.353533	-2.54374	0.00260417	0.0187432	0.0126685	4726	tags=61%, list=31%, signal=42%	Glyma.08G360100/Glyma.20G063200/Glyma.09G240300/Glyma.05G237400/Glyma.10G145500/Glyma.01G005300/Glyma.04G007500/Glyma.18G143100/Glyma.14G151400/Glyma.02G059800/Glyma.19G227500/Glyma.11G110100/Glyma.06G007400/Glyma.15G003500/Glyma.17G206600/Glyma.14G181300/Glyma.10G015300/Glyma.13G077900/Glyma.13G004600/Glyma.09G218500/Glyma.16G139700/Glyma.07G126300/Glyma.01G190700/Glyma.02G037700/Glyma.18G301900…
		Phagosome	Transport and catabolism	58	-0.354674	-2.59556	0.00260417	0.0187432	0.0126685	4383	tags=69%, list=29%, signal=49%	Glyma.11G126100/Glyma.14G127600/Glyma.03G124400/Glyma.14G017500/Glyma.09G240300/Glyma.13G114800/Glyma.04G007500/Glyma.12G070500/Glyma.02G065500/Glyma.14G151400/Glyma.07G042400/Glyma.02G059800/Glyma.05G214100/Glyma.11G118800/Glyma.07G023400/Glyma.09G206800/Glyma.11G110100/Glyma.06G007400/Glyma.17G258300/Glyma.10G283200/Glyma.12G032700/Glyma.17G206600/Glyma.20G171600/Glyma.14G053200/Glyma.01G015600…
		Proteasome	Folding, sorting and degradation	64	-0.268385	-2.03245	0.0026738	0.0187432	0.0126685	4842	tags=56%, list=32%, signal=38%	Glyma.18G072700/Glyma.07G002800/Glyma.10G106100/Glyma.06G029400/Glyma.04G181200/Glyma.11G227700/Glyma.10G014300/Glyma.19G171700/Glyma.20G109600/Glyma.11G093000/Glyma.14G221600/Glyma.19G242200/Glyma.17G127100/Glyma.02G187100/Glyma.09G059100/Glyma.17G243800/Glyma.08G223800/Glyma.04G249300/Glyma.11G200000/Glyma.03G170600/Glyma.08G337600/Glyma.05G186600/Glyma.08G145200/Glyma.06G219400/Glyma.02G046900…
		Pyruvate metabolism	Carbohydrate metabolism	66	-0.370236	-2.83855	0.0026738	0.0187432	0.0126685	3222	tags=53%, list=21%, signal=42%	Glyma.12G015400/Glyma.10G255100/Glyma.18G045900/Glyma.13G142500/Glyma.04G240800/Glyma.08G288000/Glyma.20G189300/Glyma.05G000700/Glyma.14G156400/Glyma.16G044600/Glyma.11G194300/Glyma.05G228500/Glyma.15G178400/Glyma.09G070300/Glyma.11G043900/Glyma.14G004600/Glyma.12G210600/Glyma.15G108400/Glyma.10G201100/Glyma.17G020600/Glyma.18G195700/Glyma.17G100600/Glyma.14G187700/Glyma.20G050300/Glyma.19G000700…
		Oxidative phosphorylation	Energy metabolism	86	-0.480151	-4.02873	0.00280899	0.0187432	0.0126685	4965	tags=78%, list=33%, signal=53%	Glyma.06G229000/Glyma.03G113400/Glyma.13G090900/Glyma.15G010900/Glyma.14G017500/Glyma.12G232000/Glyma.15G187800/Glyma.09G240300/Glyma.15G050500/Glyma.18G155701/Glyma.04G007500/Glyma.02G065500/Glyma.11G091800/Glyma.14G151400/Glyma.07G091500/Glyma.02G059800/Glyma.17G069400/Glyma.05G214100/Glyma.12G154400/Glyma.03G214500/Glyma.02G066400/Glyma.02G184000/Glyma.15G231900/Glyma.05G106100/Glyma.19G194915…
		Glycolysis / Gluconeogenesis	Carbohydrate metabolism	77	-0.377549	-3.01238	0.002849	0.0187432	0.0126685	3812	tags=57%, list=25%, signal=43%	Glyma.10G065000/Glyma.18G204200/Glyma.15G038100/Glyma.18G257700/Glyma.06G208200/Glyma.14G009600/Glyma.12G015400/Glyma.10G255100/Glyma.04G240800/Glyma.13G098500/Glyma.08G288000/Glyma.07G263800/Glyma.20G189300/Glyma.04G086900/Glyma.05G000700/Glyma.17G218200/Glyma.14G156400/Glyma.15G262100/Glyma.16G044600/Glyma.19G186000/Glyma.15G020900/Glyma.18G024700/Glyma.15G178400/Glyma.09G070300/Glyma.10G201100…
		Purine metabolism	Nucleotide metabolism	74	-0.259352	-2.03796	0.002849	0.0187432	0.0126685	4011	tags=49%, list=27%, signal=36%	Glyma.15G072900/Glyma.14G062500/Glyma.15G263100/Glyma.15G203100/Glyma.10G065000/Glyma.05G216700/Glyma.08G022500/Glyma.02G076000/Glyma.02G254000/Glyma.16G080700/Glyma.10G255100/Glyma.02G211300/Glyma.16G158000/Glyma.10G125100/Glyma.20G189300/Glyma.05G000700/Glyma.10G242600/Glyma.08G164100/Glyma.14G211700/Glyma.04G133100/Glyma.19G088000/Glyma.15G034000/Glyma.08G001000/Glyma.05G070500/Glyma.02G182400…
		Translation factors	Protein families: genetic information processing	113	-0.342314	-3.10361	0.00289017	0.0187432	0.0126685	4667	tags=61%, list=31%, signal=42%	Glyma.10G106100/Glyma.16G024600/Glyma.09G165600/Glyma.03G254700/Glyma.05G075600/Glyma.17G072500/Glyma.17G112700/Glyma.06G225700/Glyma.18G284200/Glyma.16G215500/Glyma.05G024200/Glyma.09G001900/Glyma.07G217500/Glyma.02G205700/Glyma.19G208000/Glyma.02G187100/Glyma.08G170000/Glyma.08G190100/Glyma.12G024800/Glyma.19G237200/Glyma.13G106200/Glyma.17G072300/Glyma.02G097300/Glyma.20G066600/Glyma.10G140700…
		Protein processing in endoplasmic reticulum	Folding, sorting and degradation	121	-0.262934	-2.40915	0.003003	0.0187432	0.0126685	3389	tags=55%, list=22%, signal=43%	Glyma.19G205200/Glyma.01G110900/Glyma.11G120700/Glyma.06G316600/Glyma.04G034500/Glyma.06G034500/Glyma.03G145700/Glyma.02G103800/Glyma.07G002800/Glyma.01G228500/Glyma.14G205700/Glyma.08G032300/Glyma.12G070500/Glyma.03G076500/Glyma.07G240600/Glyma.05G154200/Glyma.18G166700/Glyma.08G223800/Glyma.19G148900/Glyma.08G336000/Glyma.20G239600/Glyma.10G096200/Glyma.12G100300/Glyma.12G112000/Glyma.17G032100…
		Exosome	Protein families: signaling and cellular processes	127	-0.300511	-2.79517	0.0030581	0.0187432	0.0126685	3814	tags=49%, list=25%, signal=37%	Glyma.15G263100/Glyma.10G065000/Glyma.02G187100/Glyma.08G170000/Glyma.09G059100/Glyma.06G155800/Glyma.06G094400/Glyma.06G208200/Glyma.08G190100/Glyma.11G118800/Glyma.14G009600/Glyma.13G106200/Glyma.05G225700/Glyma.10G255100/Glyma.09G206800/Glyma.09G019200/Glyma.05G167800/Glyma.08G175900/Glyma.20G189300/Glyma.05G000700/Glyma.03G110200/Glyma.05G089000/Glyma.08G164100/Glyma.15G022600/Glyma.20G171600…
		Ribosome	Translation	174	-0.617592	-6.31282	0.00330033	0.0195624	0.0132222	5029	tags=91%, list=33%, signal=62%	Glyma.05G218800/Glyma.07G114900/Glyma.16G189100/Glyma.09G029000/Glyma.16G077600/Glyma.09G244200/Glyma.08G164000/Glyma.09G227200/Glyma.04G139200/Glyma.01G008800/Glyma.09G077600/Glyma.10G216700/Glyma.05G052300/Glyma.09G061000/Glyma.13G177900/Glyma.16G036200/Glyma.16G087700/Glyma.15G134800/Glyma.07G198500/Glyma.17G071200/Glyma.06G239200/Glyma.17G252600/Glyma.15G167400/Glyma.05G081300/Glyma.14G078100…
		Linoleic acid metabolism	Lipid metabolism	20	0.475277	2.15235	0.0034662	0.0195624	0.0132222	1998	tags=55%, list=13%, signal=48%	Glyma.07G034900/Glyma.11G130200/Glyma.13G347800/Glyma.07G034800/Glyma.15G026400/Glyma.08G189200/Glyma.13G347700/Glyma.08G102900/Glyma.07G006900/Glyma.08G189600/Glyma.07G007000
		Glycosylphosphatidylinositol (GPI)-anchored proteins	Protein families: signaling and cellular processes	10	0.619455	2.13171	0.0036036	0.0195624	0.0132222	5749	tags=100%, list=38%, signal=62%	Glyma.16G151900/Glyma.11G216000/Glyma.18G040600/Glyma.14G130300/Glyma.05G156000/Glyma.06G034400/Glyma.14G077200/Glyma.17G248400/Glyma.08G028900/Glyma.05G222200
		Zeatin biosynthesis	Metabolism of terpenoids and polyketides	13	0.530369	2.04804	0.0036036	0.0195624	0.0132222	6642	tags=92%, list=44%, signal=52%	Glyma.14G099000/Glyma.19G187500/Glyma.20G116500/Glyma.13G046400/Glyma.17G054500/Glyma.15G170300/Glyma.02G184200/Glyma.03G133300/Glyma.09G063500/Glyma.10G107900/Glyma.13G271500/Glyma.12G011400
		Transcription factors	Protein families: genetic information processing	136	0.208132	1.76142	0.00443131	0.0233875	0.0158076	5414	tags=49%, list=36%, signal=32%	Glyma.02G131700/Glyma.11G003400/Glyma.18G225800/Glyma.04G205100/Glyma.06G178200/Glyma.20G042000/Glyma.15G016500/Glyma.15G269100/Glyma.06G303700/Glyma.13G075000/Glyma.12G100100/Glyma.07G213100/Glyma.17G143600/Glyma.08G265600/Glyma.11G083600/Glyma.20G168102/Glyma.16G095200/Glyma.14G089024/Glyma.14G143400/Glyma.09G208500/Glyma.09G023600/Glyma.01G240100/Glyma.01G160300/Glyma.09G143700/Glyma.13G151200…
		Galactose metabolism	Carbohydrate metabolism	30	-0.348438	-1.9673	0.00485437	0.0249278	0.0168487	1477	tags=37%, list=10%, signal=33%	Glyma.06G144100/Glyma.07G124500/Glyma.05G040300/Glyma.07G102900/Glyma.06G179200/Glyma.02G241100/Glyma.05G204700/Glyma.01G007200/Glyma.07G269500/Glyma.10G241000/Glyma.14G210700
		Carbon fixation in photosynthetic organisms	Energy metabolism	32	-0.359543	-2.06732	0.00502513	0.0251256	0.0169824	3693	tags=53%, list=24%, signal=40%	Glyma.15G038100/Glyma.07G185400/Glyma.01G131100/Glyma.15G136200/Glyma.05G025300/Glyma.15G262100/Glyma.19G186000/Glyma.11G043900/Glyma.12G210600/Glyma.17G020600/Glyma.06G082400/Glyma.06G172600/Glyma.03G185800/Glyma.17G100600/Glyma.06G229900/Glyma.20G166400/Glyma.19G088400
		Chaperones and folding catalysts	Protein families: genetic information processing	124	-0.230871	-2.11787	0.00619195	0.0301659	0.0203891	3314	tags=37%, list=22%, signal=29%	Glyma.15G180900/Glyma.09G072100/Glyma.11G047800/Glyma.07G150700/Glyma.16G128200/Glyma.06G165200/Glyma.07G213700/Glyma.16G220500/Glyma.08G175900/Glyma.16G088200/Glyma.18G094600/Glyma.20G054300/Glyma.03G116600/Glyma.19G120100/Glyma.12G136400/Glyma.09G273200/Glyma.20G054400/Glyma.12G061200/Glyma.09G158200/Glyma.15G183400/Glyma.08G295500/Glyma.09G032800/Glyma.12G095700/Glyma.03G103600/Glyma.14G211800…
		Terpenoid backbone biosynthesis	Metabolism of terpenoids and polyketides	38	-0.30214	-1.87743	0.00744417	0.0346694	0.0234331	4061	tags=53%, list=27%, signal=39%	Glyma.15G121400/Glyma.13G168600/Glyma.17G002400/Glyma.15G243100/Glyma.17G005300/Glyma.16G113000/Glyma.06G185500/Glyma.12G046000/Glyma.09G250200/Glyma.17G166000/Glyma.04G069600/Glyma.14G004600/Glyma.12G173200/Glyma.09G196000/Glyma.01G233700/Glyma.06G071300/Glyma.15G030700/Glyma.15G099300/Glyma.02G273800/Glyma.07G268550
		Propanoate metabolism	Carbohydrate metabolism	31	-0.326465	-1.86175	0.0074813	0.0346694	0.0234331	3869	tags=52%, list=26%, signal=38%	Glyma.17G005300/Glyma.09G025100/Glyma.05G062200/Glyma.09G164900/Glyma.16G044600/Glyma.05G232600/Glyma.14G004600/Glyma.15G131200/Glyma.07G239200/Glyma.18G195700/Glyma.10G039000/Glyma.03G056400/Glyma.13G057400/Glyma.04G243000/Glyma.19G028800/Glyma.07G268550
		GTP-binding proteins	Protein families: signaling and cellular processes	80	-0.230341	-1.85363	0.00857143	0.0387755	0.0262084	3690	tags=42%, list=24%, signal=32%	Glyma.10G059900/Glyma.01G176300/Glyma.15G104200/Glyma.11G118800/Glyma.20G239600/Glyma.16G001800/Glyma.17G032100/Glyma.17G048600/Glyma.07G241900/Glyma.02G036200/Glyma.12G032700/Glyma.03G110200/Glyma.01G029000/Glyma.12G238800/Glyma.20G171600/Glyma.20G233700/Glyma.08G133800/Glyma.18G300600/Glyma.10G154700/Glyma.13G269000/Glyma.10G092700/Glyma.06G070500/Glyma.07G241800/Glyma.05G115000/Glyma.03G231800…
		Arginine biosynthesis	Amino acid metabolism	21	-0.398846	-1.94696	0.00943396	0.0407376	0.0275345	4111	tags=62%, list=27%, signal=45%	Glyma.17G131300/Glyma.14G111800/Glyma.07G118300/Glyma.01G131100/Glyma.17G128600/Glyma.05G046700/Glyma.05G236000/Glyma.11G047200/Glyma.11G043300/Glyma.06G082400/Glyma.10G255400/Glyma.01G194700/Glyma.05G146000
		Others	Unclassified: metabolism	21	-0.396144	-1.93377	0.00943396	0.0407376	0.0275345	4196	tags=67%, list=28%, signal=48%	Glyma.12G012000/Glyma.18G132500/Glyma.06G028100/Glyma.06G094500/Glyma.11G124800/Glyma.20G026800/Glyma.05G038600/Glyma.19G026600/Glyma.06G028200/Glyma.17G088400/Glyma.08G291600/Glyma.04G092700/Glyma.08G351000/Glyma.04G184400
		SNARE interactions in vesicular transport	Folding, sorting and degradation	28	-0.345512	-1.91589	0.00970874	0.0409924	0.0277068	5461	tags=71%, list=36%, signal=46%	Glyma.02G255700/Glyma.12G194800/Glyma.13G136600/Glyma.01G137300/Glyma.18G096200/Glyma.02G111400/Glyma.13G327700/Glyma.15G125200/Glyma.03G029700/Glyma.07G042400/Glyma.14G035500/Glyma.09G206800/Glyma.01G052800/Glyma.10G051400/Glyma.01G015600/Glyma.12G091300/Glyma.13G138900/Glyma.10G034800/Glyma.09G019100/Glyma.09G234700
		HIF-1 signaling pathway	Signal transduction	44	-0.294438	-1.93798	0.0103093	0.0425818	0.0287811	3508	tags=45%, list=23%, signal=35%	Glyma.06G208200/Glyma.14G009600/Glyma.12G100300/Glyma.13G177800/Glyma.04G086900/Glyma.15G262100/Glyma.06G303600/Glyma.07G198600/Glyma.15G020900/Glyma.02G072700/Glyma.15G075600/Glyma.13G237800/Glyma.08G343800/Glyma.06G172600/Glyma.18G151800/Glyma.07G124500/Glyma.20G085800/Glyma.10G136100/Glyma.01G007200/Glyma.07G269500
		Fatty acid elongation	Lipid metabolism	15	0.470357	1.89913	0.0107914	0.0436247	0.0294859	6627	tags=87%, list=44%, signal=49%	Glyma.10G179400/Glyma.04G057800/Glyma.08G261100/Glyma.10G291700/Glyma.20G210900/Glyma.01G207200/Glyma.03G260300/Glyma.06G058500/Glyma.08G279700/Glyma.04G149300/Glyma.07G071300/Glyma.02G273300/Glyma.14G043500
		Steroid biosynthesis	Lipid metabolism	14	-0.470593	-1.97111	0.0110865	0.043884	0.0296612	2501	tags=57%, list=17%, signal=48%	Glyma.08G224200/Glyma.09G269200/Glyma.17G135800/Glyma.01G035100/Glyma.07G185500/Glyma.02G030900/Glyma.06G058200/Glyma.08G063700
		Pentose and glucuronate interconversions	Carbohydrate metabolism	29	-0.331017	-1.83251	0.0124069	0.0473815	0.0320252	3169	tags=45%, list=21%, signal=35%	Glyma.11G244900/Glyma.18G012200/Glyma.05G025300/Glyma.09G234800/Glyma.04G088400/Glyma.08G033000/Glyma.11G112600/Glyma.02G241100/Glyma.19G088400/Glyma.16G199200/Glyma.09G148100/Glyma.18G187600/Glyma.14G210700
		Tryptophan metabolism	Amino acid metabolism	31	-0.310007	-1.76789	0.0124688	0.0473815	0.0320252	4151	tags=55%, list=28%, signal=40%	Glyma.06G179000/Glyma.17G005300/Glyma.02G126500/Glyma.09G272400/Glyma.08G288000/Glyma.13G048200/Glyma.15G178400/Glyma.17G086500/Glyma.14G128200/Glyma.09G070300/Glyma.14G004600/Glyma.07G239200/Glyma.05G040400/Glyma.19G206200/Glyma.18G137300/Glyma.18G216900/Glyma.07G268550
		Fatty acid degradation	Lipid metabolism	45	-0.269373	-1.80138	0.0127226	0.0473981	0.0320364	3869	tags=49%, list=26%, signal=36%	Glyma.17G005300/Glyma.09G042000/Glyma.05G062200/Glyma.12G015400/Glyma.04G240800/Glyma.08G288000/Glyma.14G156400/Glyma.10G124700/Glyma.15G178400/Glyma.09G070300/Glyma.14G004600/Glyma.10G007900/Glyma.07G239200/Glyma.03G056400/Glyma.20G050300/Glyma.20G060100/Glyma.09G191700/Glyma.07G085200/Glyma.18G137300/Glyma.13G035200/Glyma.06G122600/Glyma.07G268550
		Unknown	Acyl-lipid metabolism	34	0.329807	1.81057	0.0182421	0.0660535	0.0446456	6892	tags=74%, list=46%, signal=40%	Glyma.19G166800/Glyma.06G208900/Glyma.01G092900/Glyma.10G189400/Glyma.04G144900/Glyma.08G268900/Glyma.07G268700/Glyma.01G207200/Glyma.05G015400/Glyma.02G129500/Glyma.09G226200/Glyma.16G099700/Glyma.06G187400/Glyma.09G010200/Glyma.03G165500/Glyma.17G005100/Glyma.13G348200/Glyma.16G052000/Glyma.07G071300/Glyma.09G007100/Glyma.04G177700/Glyma.08G293900/Glyma.04G166100/Glyma.15G111500/Glyma.13G154600
		Phosphatidylinositol signaling system	Signal transduction	40	0.306418	1.77826	0.0184255	0.0660535	0.0446456	7406	tags=72%, list=49%, signal=37%	Glyma.08G004600/Glyma.05G197200/Glyma.20G013500/Glyma.20G173200/Glyma.11G085100/Glyma.08G241500/Glyma.10G255000/Glyma.18G027300/Glyma.07G107000/Glyma.05G196100/Glyma.07G216600/Glyma.12G200100/Glyma.10G060000/Glyma.01G159400/Glyma.06G089800/Glyma.15G234800/Glyma.19G019100/Glyma.09G241100/Glyma.15G115500/Glyma.06G254900/Glyma.06G109400/Glyma.04G088000/Glyma.19G121900/Glyma.04G213400/Glyma.04G013900…
		Fatty acid biosynthesis	Lipid metabolism	21	-0.370224	-1.80724	0.0188679	0.0663871	0.0448711	1186	tags=38%, list=8%, signal=35%	Glyma.18G195700/Glyma.05G218600/Glyma.20G060100/Glyma.13G057400/Glyma.14G121400/Glyma.19G028800/Glyma.02G138100/Glyma.18G167300
		Amino sugar and nucleotide sugar metabolism	Carbohydrate metabolism	74	-0.211305	-1.66042	0.019943	0.0688941	0.0465655	3906	tags=42%, list=26%, signal=31%	Glyma.20G153900/Glyma.02G304500/Glyma.10G045800/Glyma.08G028600/Glyma.20G133900/Glyma.13G053000/Glyma.11G223700/Glyma.09G280100/Glyma.04G178400/Glyma.14G065900/Glyma.19G244700/Glyma.19G257700/Glyma.03G195900/Glyma.09G262400/Glyma.02G245800/Glyma.18G208900/Glyma.03G120000/Glyma.07G124500/Glyma.18G106300/Glyma.09G252600/Glyma.18G296300/Glyma.02G241100/Glyma.18G286200/Glyma.05G204700/Glyma.05G222000…
		Calcium signaling pathway	Signal transduction	30	-0.29063	-1.64091	0.0242718	0.0823509	0.055661	4424	tags=53%, list=29%, signal=38%	Glyma.11G230100/Glyma.08G058400/Glyma.07G269200/Glyma.14G040600/Glyma.02G275600/Glyma.13G295500/Glyma.13G367100/Glyma.18G125500/Glyma.15G067800/Glyma.15G006300/Glyma.08G296700/Glyma.06G290600/Glyma.14G077100/Glyma.17G248600/Glyma.12G116300/Glyma.17G248700
		Alanine, aspartate and glutamate metabolism	Amino acid metabolism	34	-0.277483	-1.63527	0.0250627	0.0835422	0.0564662	4054	tags=50%, list=27%, signal=37%	Glyma.14G111800/Glyma.14G062500/Glyma.17G097800/Glyma.02G254000/Glyma.01G131100/Glyma.17G128600/Glyma.05G046700/Glyma.05G182600/Glyma.05G236000/Glyma.08G163700/Glyma.02G293500/Glyma.06G082400/Glyma.04G042100/Glyma.08G140200/Glyma.06G043000/Glyma.04G216000/Glyma.15G263500
		Triacylglycerol Biosynthesis	Acyl-lipid metabolism	43	-0.254878	-1.67762	0.0255754	0.0837816	0.056628	1492	tags=47%, list=10%, signal=42%	Glyma.17G086400/Glyma.09G051200/Glyma.16G071800/Glyma.04G077600/Glyma.15G157500/Glyma.10G095500/Glyma.05G131100/Glyma.18G052100/Glyma.02G181300/Glyma.06G078700/Glyma.18G176100/Glyma.14G194300/Glyma.13G108100/Glyma.17G122000/Glyma.05G013800/Glyma.08G010800/Glyma.20G196600/Glyma.01G227900/Glyma.05G004300/Glyma.12G084000
		Sulfur metabolism	Energy metabolism	24	-0.342105	-1.76516	0.0263789	0.084949	0.057417	4633	tags=58%, list=31%, signal=40%	Glyma.05G132200/Glyma.09G004400/Glyma.11G093200/Glyma.09G235400/Glyma.02G299100/Glyma.10G242600/Glyma.19G242300/Glyma.03G244800/Glyma.18G002800/Glyma.15G262500/Glyma.20G228900/Glyma.19G071800/Glyma.15G260300/Glyma.11G047900
		Cellular senescence	Cell growth and death	65	0.24493	1.67496	0.0285261	0.0903328	0.061056	3259	tags=38%, list=22%, signal=30%	Glyma.17G237200/Glyma.15G230300/Glyma.08G208000/Glyma.02G238500/Glyma.08G241500/Glyma.14G128800/Glyma.07G034100/Glyma.14G087100/Glyma.14G207400/Glyma.04G043500/Glyma.04G043600/Glyma.08G235700/Glyma.19G233800/Glyma.07G255400/Glyma.17G149000/Glyma.10G078200/Glyma.17G204900/Glyma.04G071600/Glyma.18G002400/Glyma.11G091500/Glyma.04G043700/Glyma.06G083400/Glyma.17G208500/Glyma.12G073700/Glyma.02G198700
		Cutin, suberine and wax biosynthesis	Lipid metabolism	16	0.401344	1.65774	0.0300885	0.0926302	0.0626088	5134	tags=69%, list=34%, signal=45%	Glyma.13G350300/Glyma.12G087400/Glyma.15G024200/Glyma.03G101200/Glyma.07G009900/Glyma.13G317600/Glyma.14G192500/Glyma.08G193100/Glyma.09G282700/Glyma.07G069500/Glyma.16G053300
		Ascorbate and aldarate metabolism	Carbohydrate metabolism	36	-0.270793	-1.64263	0.0302267	0.0926302	0.0626088	2927	tags=42%, list=19%, signal=34%	Glyma.08G199300/Glyma.08G288000/Glyma.19G244700/Glyma.10G291100/Glyma.17G195100/Glyma.15G178400/Glyma.10G067500/Glyma.09G070300/Glyma.07G013900/Glyma.06G068200/Glyma.18G040100/Glyma.18G137300/Glyma.04G248300/Glyma.18G187600/Glyma.11G216400
	brown	Cytoskeleton proteins	Protein families: signaling and cellular processes	81	0.510373	3.43558	0.00152439	0.0278037	0.021397	809	tags=56%, list=16%, signal=48%	Glyma.11G253200/Glyma.17G123400/Glyma.10G154200/Glyma.20G234200/Glyma.13G133200/Glyma.14G011100/Glyma.12G063400/Glyma.13G310700/Glyma.10G178100/Glyma.02G296800/Glyma.10G045500/Glyma.08G325200/Glyma.12G191000/Glyma.20G207200/Glyma.20G234100/Glyma.10G182800/Glyma.18G082000/Glyma.10G154100/Glyma.01G021200/Glyma.09G136400/Glyma.05G014900/Glyma.15G015300/Glyma.20G212100/Glyma.11G052200/Glyma.15G063200…
		DNA replication proteins	Protein families: genetic information processing	50	0.597902	3.53364	0.0016129	0.0278037	0.021397	480	tags=58%, list=9%, signal=53%	Glyma.19G127200/Glyma.03G123600/Glyma.04G246600/Glyma.06G116100/Glyma.13G122100/Glyma.02G277600/Glyma.10G035700/Glyma.01G159700/Glyma.10G090000/Glyma.08G349400/Glyma.14G037100/Glyma.17G104000/Glyma.18G167000/Glyma.15G276000/Glyma.04G001100/Glyma.13G031500/Glyma.06G072900/Glyma.18G067800/Glyma.11G084500/Glyma.17G035000/Glyma.11G113300/Glyma.03G219200/Glyma.09G258700/Glyma.14G154200/Glyma.13G156400…
		Cell cycle	Cell growth and death	41	0.546716	3.06644	0.00163399	0.0278037	0.021397	632	tags=56%, list=12%, signal=50%	Glyma.01G229600/Glyma.11G219600/Glyma.04G246600/Glyma.18G037800/Glyma.07G159700/Glyma.06G116100/Glyma.20G006600/Glyma.08G349400/Glyma.17G104000/Glyma.18G167000/Glyma.13G031500/Glyma.11G247400/Glyma.06G072900/Glyma.18G067800/Glyma.17G035000/Glyma.11G113300/Glyma.03G219200/Glyma.09G258700/Glyma.14G154200/Glyma.13G156400/Glyma.05G129700/Glyma.10G258300/Glyma.01G058000
		Fatty Acid Elongation & Wax Biosynthesis	Acyl-lipid metabolism	24	0.457397	2.13667	0.00168919	0.0278037	0.021397	2529	tags=83%, list=49%, signal=43%	Glyma.17G251000/Glyma.17G069100/Glyma.13G075700/Glyma.14G074300/Glyma.02G296000/Glyma.11G245600/Glyma.18G214600/Glyma.01G028900/Glyma.01G132500/Glyma.10G217300/Glyma.08G074100/Glyma.18G210900/Glyma.15G140300/Glyma.06G068800/Glyma.20G115500/Glyma.05G119100/Glyma.06G214800/Glyma.02G036300/Glyma.05G192700/Glyma.15G052200
		Pyrimidine metabolism	Nucleotide metabolism	13	0.569859	2.12106	0.00182482	0.0278037	0.021397	2245	tags=100%, list=43%, signal=57%	Glyma.18G048400/Glyma.16G043500/Glyma.16G056300/Glyma.16G043700/Glyma.04G010800/Glyma.16G083500/Glyma.01G002600/Glyma.08G029000/Glyma.19G108500/Glyma.11G115200/Glyma.08G191700/Glyma.07G008700/Glyma.07G256200
		DNA replication	Replication and repair	11	0.718589	2.50138	0.00182815	0.0278037	0.021397	457	tags=73%, list=9%, signal=66%	Glyma.17G104000/Glyma.18G067800/Glyma.17G035000/Glyma.11G113300/Glyma.03G219200/Glyma.13G156400/Glyma.05G129700/Glyma.05G020600
		Drug metabolism - cytochrome P450	Xenobiotics biodegradation and metabolism	13	-0.519572	-2.05914	0.00220264	0.0278037	0.021397	2132	tags=92%, list=41%, signal=55%	Glyma.18G043700/Glyma.11G212900/Glyma.08G118800/Glyma.06G099000/Glyma.12G015100/Glyma.02G187200/Glyma.08G174700/Glyma.15G251500/Glyma.15G252200/Glyma.15G251900/Glyma.14G031000/Glyma.05G161600
		Metabolism of xenobiotics by cytochrome P450	Xenobiotics biodegradation and metabolism	13	-0.519572	-2.05914	0.00220264	0.0278037	0.021397	2132	tags=92%, list=41%, signal=55%	Glyma.18G043700/Glyma.11G212900/Glyma.08G118800/Glyma.06G099000/Glyma.12G015100/Glyma.02G187200/Glyma.08G174700/Glyma.15G251500/Glyma.15G252200/Glyma.15G251900/Glyma.14G031000/Glyma.05G161600
		Autophagy - other	Transport and catabolism	14	-0.593336	-2.39351	0.00233645	0.0278037	0.021397	1685	tags=86%, list=32%, signal=58%	Glyma.15G108200/Glyma.06G096300/Glyma.07G038100/Glyma.04G234900/Glyma.06G306300/Glyma.04G094500/Glyma.02G169200/Glyma.05G058300/Glyma.02G008800/Glyma.17G180900/Glyma.10G009300/Glyma.12G098400
		SNARE interactions in vesicular transport	Folding, sorting and degradation	16	-0.472874	-2.03019	0.00233645	0.0278037	0.021397	915	tags=56%, list=18%, signal=46%	Glyma.20G239100/Glyma.08G217200/Glyma.04G072800/Glyma.14G032100/Glyma.08G322600/Glyma.14G017700/Glyma.17G056700/Glyma.13G307600/Glyma.16G075400
		Ubiquitin system	Protein families: genetic information processing	61	-0.335305	-2.33113	0.00277008	0.0299673	0.0230619	1910	tags=67%, list=37%, signal=43%	Glyma.03G146300/Glyma.12G228900/Glyma.05G028800/Glyma.13G329600/Glyma.19G256200/Glyma.15G108200/Glyma.18G216000/Glyma.08G095600/Glyma.01G043600/Glyma.07G038100/Glyma.13G239100/Glyma.02G161600/Glyma.02G149800/Glyma.02G020000/Glyma.01G178600/Glyma.06G306300/Glyma.17G032800/Glyma.08G297300/Glyma.07G018400/Glyma.11G103800/Glyma.03G250100/Glyma.16G014400/Glyma.05G058300/Glyma.06G099800/Glyma.07G069300…
		Purine metabolism	Nucleotide metabolism	27	0.393395	1.93485	0.00329489	0.0326744	0.0251452	2245	tags=78%, list=43%, signal=44%	Glyma.05G208400/Glyma.16G043500/Glyma.17G148400/Glyma.05G066500/Glyma.16G056300/Glyma.20G164500/Glyma.13G144800/Glyma.16G043700/Glyma.08G015000/Glyma.01G158800/Glyma.01G002600/Glyma.19G108500/Glyma.05G046100/Glyma.07G224800/Glyma.16G037200/Glyma.04G065800/Glyma.13G119600/Glyma.10G100800/Glyma.08G191700/Glyma.07G008700/Glyma.07G256200
		Apelin signaling pathway	Signal transduction	17	-0.450795	-1.97782	0.00471698	0.0431785	0.0332289	1821	tags=76%, list=35%, signal=50%	Glyma.03G004100/Glyma.14G188100/Glyma.15G108200/Glyma.06G096300/Glyma.06G306300/Glyma.04G094500/Glyma.08G240300/Glyma.05G058300/Glyma.02G008800/Glyma.18G262900/Glyma.09G273600/Glyma.10G009300/Glyma.12G098400
		Peroxisome	Transport and catabolism	19	-0.408714	-1.88955	0.00683371	0.0580866	0.0447017	1298	tags=58%, list=25%, signal=44%	Glyma.14G141500/Glyma.07G018400/Glyma.03G250100/Glyma.20G077000/Glyma.04G116700/Glyma.20G132500/Glyma.05G037400/Glyma.15G080133/Glyma.13G010100/Glyma.06G320100/Glyma.13G346400
		Triacylglycerol Biosynthesis	Acyl-lipid metabolism	11	-0.523836	-1.95914	0.00879121	0.0696721	0.0536177	463	tags=55%, list=9%, signal=50%	Glyma.20G201000/Glyma.02G078500/Glyma.19G004800/Glyma.11G197900/Glyma.06G039200/Glyma.10G189900
		FoxO signaling pathway	Signal transduction	21	-0.380868	-1.82465	0.00936768	0.0696721	0.0536177	1793	tags=71%, list=34%, signal=47%	Glyma.01G189500/Glyma.14G044500/Glyma.15G108200/Glyma.07G038100/Glyma.08G078600/Glyma.06G306300/Glyma.15G135800/Glyma.08G240300/Glyma.05G058300/Glyma.02G008800/Glyma.18G262900/Glyma.10G009300/Glyma.08G035700/Glyma.20G208800/Glyma.12G098400
		Translation factors	Protein families: genetic information processing	31	-0.344748	-1.88146	0.0108401	0.0726876	0.0559383	1468	tags=52%, list=28%, signal=37%	Glyma.14G015800/Glyma.11G163201/Glyma.03G139000/Glyma.13G055200/Glyma.19G142100/Glyma.08G306100/Glyma.05G156800/Glyma.16G150000/Glyma.02G090800/Glyma.04G052900/Glyma.16G153800/Glyma.18G292300/Glyma.19G224000/Glyma.12G241600/Glyma.06G269500/Glyma.12G135100
		Ascorbate and aldarate metabolism	Carbohydrate metabolism	17	0.440285	1.82181	0.0121107	0.0726876	0.0559383	1885	tags=71%, list=36%, signal=45%	Glyma.13G076900/Glyma.12G073100/Glyma.13G057700/Glyma.07G266200/Glyma.11G254900/Glyma.12G032300/Glyma.17G077000/Glyma.19G244600/Glyma.03G247000/Glyma.18G092900/Glyma.19G028500/Glyma.06G118100
		Pentose and glucuronate interconversions	Carbohydrate metabolism	20	0.402948	1.7746	0.0121107	0.0726876	0.0559383	2391	tags=85%, list=46%, signal=46%	Glyma.20G077300/Glyma.07G046033/Glyma.13G057700/Glyma.13G115400/Glyma.20G112600/Glyma.17G126500/Glyma.17G077000/Glyma.15G009800/Glyma.16G014100/Glyma.18G175300/Glyma.19G212600/Glyma.19G028500/Glyma.06G118100/Glyma.10G277200/Glyma.09G077100/Glyma.20G240800/Glyma.15G184300
		Galactolipid	Acyl-lipid metabolism	22	0.382081	1.72401	0.0122164	0.0726876	0.0559383	2203	tags=77%, list=42%, signal=45%	Glyma.01G113000/Glyma.17G120400/Glyma.15G157800/Glyma.05G151200/Glyma.03G056700/Glyma.13G162600/Glyma.11G178400/Glyma.10G050300/Glyma.07G120500/Glyma.10G294500/Glyma.05G056700/Glyma.02G203300/Glyma.13G137800/Glyma.09G263300/Glyma.17G108700/Glyma.18G064000/Glyma.20G238000
	green	Ribosome	Translation	47	0.475113	3.18125	0.00160514	0.0111311	0.0064254	761	tags=74%, list=33%, signal=51%	Glyma.02G067300/Glyma.19G145000/Glyma.17G143200/Glyma.15G271300/Glyma.11G076000/Glyma.17G098600/Glyma.20G017700/Glyma.11G201700/Glyma.01G029200/Glyma.08G325000/Glyma.02G103600/Glyma.08G017500/Glyma.07G020000/Glyma.13G280300/Glyma.09G024000/Glyma.03G142300/Glyma.11G094400/Glyma.13G280200/Glyma.19G145100/Glyma.02G263200/Glyma.01G240000/Glyma.07G219500/Glyma.13G357200/Glyma.06G138400/Glyma.11G158500…
		Exosome	Protein families: signaling and cellular processes	32	0.508774	2.93238	0.00162866	0.0111311	0.0064254	621	tags=72%, list=27%, signal=53%	Glyma.02G035600/Glyma.12G037400/Glyma.05G110200/Glyma.09G126300/Glyma.07G004500/Glyma.04G193500/Glyma.20G136200/Glyma.10G178900/Glyma.11G111100/Glyma.04G193400/Glyma.01G029200/Glyma.05G114900/Glyma.09G065600/Glyma.15G026100/Glyma.08G165500/Glyma.16G068000/Glyma.10G078400/Glyma.18G139400/Glyma.15G257100/Glyma.19G052400/Glyma.20G094200/Glyma.15G261900/Glyma.11G111400
		Oxidative phosphorylation	Energy metabolism	30	0.504489	2.85202	0.00163399	0.0111311	0.0064254	1077	tags=97%, list=47%, signal=52%	Glyma.04G050600/Glyma.15G273900/Glyma.16G066200/Glyma.02G208900/Glyma.16G147600/Glyma.04G162800/Glyma.15G006400/Glyma.08G218500/Glyma.07G117000/Glyma.09G129000/Glyma.20G177700/Glyma.18G247300/Glyma.08G224400/Glyma.12G036800/Glyma.14G177100/Glyma.10G213400/Glyma.20G108500/Glyma.16G050200/Glyma.11G214800/Glyma.03G021800/Glyma.01G175600/Glyma.12G017800/Glyma.05G214200/Glyma.06G305600/Glyma.19G101000…
		Glycolysis / Gluconeogenesis	Carbohydrate metabolism	26	0.593688	3.16112	0.00167224	0.0111311	0.0064254	750	tags=88%, list=33%, signal=60%	Glyma.08G044100/Glyma.16G018300/Glyma.19G170100/Glyma.12G037400/Glyma.03G168700/Glyma.07G049600/Glyma.09G126300/Glyma.17G257800/Glyma.04G089700/Glyma.04G193500/Glyma.20G136200/Glyma.10G178900/Glyma.11G111100/Glyma.04G193400/Glyma.06G183900/Glyma.08G165500/Glyma.01G173300/Glyma.15G261900/Glyma.11G111400/Glyma.19G260000/Glyma.13G336200/Glyma.09G203500/Glyma.08G280700
		Pyruvate metabolism	Carbohydrate metabolism	22	0.603216	2.96692	0.00171233	0.0111311	0.0064254	692	tags=86%, list=30%, signal=61%	Glyma.16G018300/Glyma.19G170100/Glyma.10G197700/Glyma.17G128100/Glyma.03G168700/Glyma.07G049600/Glyma.05G221100/Glyma.09G126300/Glyma.04G089700/Glyma.05G026300/Glyma.08G027600/Glyma.20G136200/Glyma.10G178900/Glyma.06G183900/Glyma.05G227400/Glyma.18G265300/Glyma.19G260000/Glyma.03G102900/Glyma.09G203500
		Fatty Acid Synthesis	Acyl-lipid metabolism	18	0.652821	2.95228	0.00172712	0.0111311	0.0064254	493	tags=83%, list=21%, signal=66%	Glyma.16G018300/Glyma.18G009200/Glyma.17G047000/Glyma.07G049600/Glyma.05G221100/Glyma.08G349200/Glyma.13G214600/Glyma.08G027600/Glyma.12G027300/Glyma.19G240100/Glyma.11G101400/Glyma.06G112900/Glyma.07G207200/Glyma.18G265300/Glyma.13G038600
		Carbon fixation in photosynthetic organisms	Energy metabolism	15	0.70333	2.99492	0.00174825	0.0111311	0.0064254	692	tags=100%, list=30%, signal=70%	Glyma.12G037400/Glyma.10G197700/Glyma.04G089700/Glyma.04G193500/Glyma.05G026300/Glyma.11G111100/Glyma.06G275700/Glyma.04G193400/Glyma.05G227400/Glyma.08G165500/Glyma.15G261900/Glyma.11G111400/Glyma.13G336200/Glyma.03G102900/Glyma.09G203500
		Fatty acid biosynthesis	Lipid metabolism	14	0.604975	2.47466	0.00176991	0.0111311	0.0064254	493	tags=79%, list=21%, signal=62%	Glyma.18G009200/Glyma.17G047000/Glyma.05G221100/Glyma.08G349200/Glyma.08G027600/Glyma.12G027300/Glyma.11G101400/Glyma.06G112900/Glyma.07G207200/Glyma.18G265300/Glyma.13G038600
		HIF-1 signaling pathway	Signal transduction	14	0.571926	2.33947	0.00176991	0.0111311	0.0064254	853	tags=93%, list=37%, signal=59%	Glyma.16G018300/Glyma.12G037400/Glyma.07G049600/Glyma.17G257800/Glyma.04G193500/Glyma.11G111100/Glyma.04G193400/Glyma.08G165500/Glyma.15G261900/Glyma.11G111400/Glyma.19G260000/Glyma.08G280700/Glyma.05G141000
		Pentose phosphate pathway	Carbohydrate metabolism	13	0.616818	2.42754	0.00179533	0.0111311	0.0064254	750	tags=92%, list=33%, signal=63%	Glyma.08G044100/Glyma.18G299100/Glyma.12G037400/Glyma.06G133500/Glyma.08G362900/Glyma.11G111100/Glyma.15G240800/Glyma.11G111400/Glyma.19G038400/Glyma.08G254500/Glyma.18G284600/Glyma.08G280700
		Transcription machinery	Protein families: genetic information processing	19	-0.584863	-2.93825	0.00234742	0.0116607	0.00673114	909	tags=95%, list=40%, signal=58%	Glyma.19G215300/Glyma.08G168800/Glyma.17G201300/Glyma.09G089900/Glyma.16G140200/Glyma.18G268800/Glyma.08G143600/Glyma.08G331900/Glyma.02G192500/Glyma.03G036800/Glyma.09G230700/Glyma.08G324000/Glyma.11G082800/Glyma.07G148100/Glyma.11G073900/Glyma.05G015100/Glyma.02G277000/Glyma.05G013500
		Ribosome biogenesis	Protein families: genetic information processing	18	-0.468627	-2.30688	0.00236407	0.0116607	0.00673114	1230	tags=100%, list=54%, signal=47%	Glyma.12G223000/Glyma.18G282800/Glyma.08G187000/Glyma.15G201300/Glyma.17G167900/Glyma.18G160500/Glyma.04G059700/Glyma.19G200700/Glyma.12G025100/Glyma.18G129200/Glyma.20G055800/Glyma.18G043300/Glyma.02G275700/Glyma.09G057700/Glyma.14G040400/Glyma.07G233000/Glyma.03G021100
		DNA repair and recombination proteins	Protein families: genetic information processing	23	-0.442354	-2.41864	0.00244499	0.0116607	0.00673114	807	tags=74%, list=35%, signal=48%	Glyma.17G201300/Glyma.06G229100/Glyma.08G042500/Glyma.12G192700/Glyma.13G110100/Glyma.20G095300/Glyma.02G048200/Glyma.16G124500/Glyma.20G248800/Glyma.20G050900/Glyma.06G043300/Glyma.17G198800/Glyma.19G166900/Glyma.20G205600/Glyma.11G073900/Glyma.03G257800/Glyma.14G193200
		Citrate cycle (TCA cycle)	Carbohydrate metabolism	15	0.515776	2.19627	0.0034965	0.0144522	0.00834253	1120	tags=100%, list=49%, signal=52%	Glyma.16G018300/Glyma.07G049600/Glyma.14G001900/Glyma.04G089700/Glyma.05G026300/Glyma.16G066200/Glyma.19G260000/Glyma.09G203500/Glyma.01G175600/Glyma.05G141000/Glyma.14G022100/Glyma.06G305600/Glyma.07G232900/Glyma.12G099000/Glyma.02G094300
		Cysteine and methionine metabolism	Amino acid metabolism	15	0.51934	2.21145	0.0034965	0.0144522	0.00834253	358	tags=60%, list=16%, signal=51%	Glyma.05G240700/Glyma.03G228300/Glyma.05G026300/Glyma.11G005800/Glyma.12G161500/Glyma.06G275700/Glyma.13G001200/Glyma.08G167100/Glyma.13G028400
		Starch and sucrose metabolism	Carbohydrate metabolism	17	0.499038	2.19924	0.00524476	0.019643	0.0113389	500	tags=65%, list=22%, signal=51%	Glyma.08G044100/Glyma.10G172200/Glyma.13G344500/Glyma.17G257800/Glyma.17G045800/Glyma.12G222900/Glyma.14G009300/Glyma.15G108900/Glyma.14G072500/Glyma.04G008400/Glyma.14G131300
		Methane metabolism	Energy metabolism	12	0.558715	2.12603	0.005386	0.019643	0.0113389	750	tags=83%, list=33%, signal=56%	Glyma.19G170100/Glyma.12G037400/Glyma.03G168700/Glyma.19G009100/Glyma.13G168700/Glyma.11G111100/Glyma.02G217100/Glyma.05G152100/Glyma.11G111400/Glyma.08G280700
		Lipid biosynthesis proteins	Protein families: metabolism	17	0.463318	2.04182	0.00699301	0.0232667	0.0134307	493	tags=59%, list=21%, signal=47%	Glyma.18G009200/Glyma.17G047000/Glyma.17G131500/Glyma.08G349200/Glyma.12G027300/Glyma.11G101400/Glyma.06G112900/Glyma.07G207200/Glyma.05G049500/Glyma.13G038600
		Photosynthesis proteins	Protein families: metabolism	11	0.562117	2.06555	0.00713012	0.0232667	0.0134307	1012	tags=100%, list=44%, signal=56%	Glyma.12G169600/Glyma.11G228800/Glyma.18G028400/Glyma.01G180800/Glyma.05G172300/Glyma.11G183300/Glyma.17G154900/Glyma.10G032200/Glyma.02G309500/Glyma.02G141700/Glyma.12G199400
		Tryptophan metabolism	Amino acid metabolism	10	0.576738	2.06573	0.00862069	0.0256283	0.0147939	978	tags=100%, list=43%, signal=58%	Glyma.05G149500/Glyma.06G183900/Glyma.20G080000/Glyma.13G048100/Glyma.17G205800/Glyma.11G089300/Glyma.06G137300/Glyma.17G261700/Glyma.14G022100/Glyma.07G232900
		Phagosome	Transport and catabolism	19	0.468394	2.14695	0.00868056	0.0256283	0.0147939	1045	tags=89%, list=45%, signal=49%	Glyma.05G110200/Glyma.07G004500/Glyma.12G230900/Glyma.13G268600/Glyma.08G218500/Glyma.08G014200/Glyma.12G171400/Glyma.18G247300/Glyma.08G224400/Glyma.12G036800/Glyma.02G258800/Glyma.16G050200/Glyma.12G156800/Glyma.05G214200/Glyma.19G101000/Glyma.12G168500/Glyma.12G039300
		Protein kinases	Protein families: metabolism	19	-0.36658	-1.84163	0.00938967	0.0264618	0.0152751	851	tags=74%, list=37%, signal=47%	Glyma.01G157800/Glyma.12G205000/Glyma.13G119500/Glyma.09G277000/Glyma.02G186300/Glyma.13G228100/Glyma.07G206200/Glyma.09G079400/Glyma.03G069800/Glyma.12G083800/Glyma.04G056200/Glyma.07G178600/Glyma.05G066700/Glyma.08G316500
		Fatty Acid Elongation & Wax Biosynthesis	Acyl-lipid metabolism	10	-0.497403	-1.80604	0.014218	0.0383268	0.0221241	568	tags=70%, list=25%, signal=53%	Glyma.07G121500/Glyma.08G323600/Glyma.07G206200/Glyma.11G017900/Glyma.13G331600/Glyma.07G161900/Glyma.09G238800
		Alanine, aspartate and glutamate metabolism	Amino acid metabolism	11	0.513403	1.88655	0.0160428	0.0414439	0.0239234	811	tags=82%, list=35%, signal=53%	Glyma.04G094600/Glyma.05G046900/Glyma.06G150000/Glyma.06G275700/Glyma.06G096700/Glyma.01G204600/Glyma.04G236900/Glyma.19G111000/Glyma.19G142400
		Chaperones and folding catalysts	Protein families: genetic information processing	15	-0.394812	-1.74145	0.0232558	0.0576744	0.0332925	882	tags=80%, list=38%, signal=50%	Glyma.09G131500/Glyma.17G224900/Glyma.14G192100/Glyma.07G219000/Glyma.12G190100/Glyma.13G312400/Glyma.14G100000/Glyma.04G054400/Glyma.01G209800/Glyma.16G178800/Glyma.08G318900/Glyma.14G214800
		Glyoxylate and dicarboxylate metabolism	Carbohydrate metabolism	14	0.439711	1.79865	0.0283186	0.0675289	0.038981	1041	tags=86%, list=45%, signal=47%	Glyma.17G128100/Glyma.08G096800/Glyma.05G026300/Glyma.19G009100/Glyma.13G168700/Glyma.02G217100/Glyma.05G152100/Glyma.07G221300/Glyma.17G261700/Glyma.07G232900/Glyma.08G274400/Glyma.17G228800
		Drug metabolism - other enzymes	Xenobiotics biodegradation and metabolism	10	0.461945	1.65457	0.0448276	0.0996953	0.0575491	476	tags=60%, list=21%, signal=48%	Glyma.11G154200/Glyma.07G140200/Glyma.02G154300/Glyma.10G019900/Glyma.03G102700/Glyma.03G109500
		PI3K-Akt signaling pathway	Signal transduction	10	-0.44768	-1.6255	0.0450237	0.0996953	0.0575491	882	tags=80%, list=38%, signal=49%	Glyma.09G131500/Glyma.13G119500/Glyma.09G277000/Glyma.02G186300/Glyma.15G022900/Glyma.16G178800/Glyma.07G012000/Glyma.09G079400
Z. mays	turquoise	Ribosome biogenesis	Protein families: genetic information processing	41	-0.483885	-1.97165	0.00172117	0.0216963	0.0166096	1387	tags=61%, list=27%, signal=45%	Zm00001d026195/Zm00001d038777/Zm00001d018411/Zm00001d019648/Zm00001d032338/Zm00001d049399/Zm00001d038099/Zm00001d012549/Zm00001d044054/Zm00001d047481/Zm00001d040293/Zm00001d013697/Zm00001d054047/Zm00001d019200/Zm00001d036359/Zm00001d028813/Zm00001d043669/Zm00001d014766/Zm00001d038975/Zm00001d017242/Zm00001d008380/Zm00001d023501/Zm00001d048531/Zm00001d018542/Zm00001d036275
		Ribosome	Translation	29	-0.566454	-2.12713	0.00177936	0.0216963	0.0166096	1145	tags=52%, list=23%, signal=40%	Zm00001d024511/Zm00001d039299/Zm00001d022386/Zm00001d013509/Zm00001d028426/Zm00001d011596/Zm00001d010566/Zm00001d028153/Zm00001d033665/Zm00001d013086/Zm00001d034790/Zm00001d014924/Zm00001d003672/Zm00001d006899/Zm00001d034422
		Glycolysis / Gluconeogenesis	Carbohydrate metabolism	23	-0.591866	-2.07681	0.00184162	0.0216963	0.0166096	1179	tags=57%, list=23%, signal=44%	Zm00001d023580/Zm00001d008651/Zm00001d000116/Zm00001d016934/Zm00001d033931/Zm00001d008491/Zm00001d040721/Zm00001d041839/Zm00001d008619/Zm00001d015376/Zm00001d020771/Zm00001d038163/Zm00001d010321
		Pyruvate metabolism	Carbohydrate metabolism	23	-0.577536	-2.02653	0.00184162	0.0216963	0.0166096	1179	tags=57%, list=23%, signal=44%	Zm00001d023580/Zm00001d016166/Zm00001d000116/Zm00001d029416/Zm00001d037962/Zm00001d033931/Zm00001d004960/Zm00001d040721/Zm00001d041839/Zm00001d037775/Zm00001d037961/Zm00001d038163/Zm00001d010321
		Carbon fixation in photosynthetic organisms	Energy metabolism	13	-0.70712	-2.10496	0.00186916	0.0216963	0.0166096	562	tags=77%, list=11%, signal=69%	Zm00001d016166/Zm00001d037962/Zm00001d008491/Zm00001d002454/Zm00001d008619/Zm00001d037961/Zm00001d015376/Zm00001d043382/Zm00001d038163/Zm00001d010321
		Amino acid related enzymes	Protein families: metabolism	16	-0.682084	-2.16313	0.00187617	0.0216963	0.0166096	917	tags=81%, list=18%, signal=67%	Zm00001d017802/Zm00001d010868/Zm00001d006296/Zm00001d018386/Zm00001d048174/Zm00001d053196/Zm00001d010530/Zm00001d013607/Zm00001d027612/Zm00001d036741/Zm00001d043382/Zm00001d037538/Zm00001d039547
		Glycine, serine and threonine metabolism	Amino acid metabolism	19	-0.606206	-1.98379	0.00190114	0.0216963	0.0166096	986	tags=53%, list=20%, signal=43%	Zm00001d015378/Zm00001d043780/Zm00001d049234/Zm00001d040721/Zm00001d025862/Zm00001d018969/Zm00001d020984/Zm00001d029237/Zm00001d033750/Zm00001d003059
		Fatty Acid Synthesis	Acyl-lipid metabolism	19	-0.595014	-1.94717	0.00190114	0.0216963	0.0166096	955	tags=68%, list=19%, signal=56%	Zm00001d043328/Zm00001d002103/Zm00001d025201/Zm00001d012221/Zm00001d025170/Zm00001d028787/Zm00001d049351/Zm00001d032019/Zm00001d012033/Zm00001d041839/Zm00001d036137/Zm00001d042344/Zm00001d006080
		Aminoacyl-tRNA biosynthesis	Translation	11	-0.7495	-2.09075	0.00197239	0.0216963	0.0166096	917	tags=91%, list=18%, signal=75%	Zm00001d010868/Zm00001d006296/Zm00001d048174/Zm00001d053196/Zm00001d010530/Zm00001d013607/Zm00001d027612/Zm00001d036741/Zm00001d037538/Zm00001d039547
		Phenylalanine, tyrosine and tryptophan biosynthesis	Amino acid metabolism	14	-0.635156	-1.94158	0.00373134	0.0369403	0.0282797	1424	tags=71%, list=28%, signal=51%	Zm00001d053374/Zm00001d017802/Zm00001d024393/Zm00001d028477/Zm00001d018386/Zm00001d046168/Zm00001d047755/Zm00001d018969/Zm00001d025652/Zm00001d043382
		Translation factors	Protein families: genetic information processing	30	-0.505313	-1.90013	0.00545455	0.0464353	0.0355485	1553	tags=63%, list=31%, signal=44%	Zm00001d013692/Zm00001d036702/Zm00001d018522/Zm00001d028782/Zm00001d039305/Zm00001d014019/Zm00001d034776/Zm00001d018450/Zm00001d018366/Zm00001d035752/Zm00001d038594/Zm00001d037873/Zm00001d006760/Zm00001d041973/Zm00001d018959/Zm00001d030011/Zm00001d018542/Zm00001d043217/Zm00001d002089
		Fatty acid biosynthesis	Lipid metabolism	16	-0.581277	-1.84343	0.00562852	0.0464353	0.0355485	955	tags=69%, list=19%, signal=56%	Zm00001d025201/Zm00001d012221/Zm00001d025170/Zm00001d015816/Zm00001d028787/Zm00001d049351/Zm00001d012033/Zm00001d036137/Zm00001d014498/Zm00001d042344/Zm00001d006080
		Phospholipid Signaling	Acyl-lipid metabolism	16	0.57753	1.85283	0.00639659	0.0487125	0.0372919	1680	tags=69%, list=33%, signal=46%	Zm00001d050737/Zm00001d024936/Zm00001d016822/Zm00001d032539/Zm00001d006886/Zm00001d013442/Zm00001d018333/Zm00001d031554/Zm00001d050008/Zm00001d020040/Zm00001d049707
		RNA transport	Translation	31	-0.460863	-1.74929	0.0107335	0.0742964	0.0568777	1367	tags=61%, list=27%, signal=45%	Zm00001d028782/Zm00001d034914/Zm00001d028513/Zm00001d014019/Zm00001d029429/Zm00001d044054/Zm00001d020900/Zm00001d044116/Zm00001d017363/Zm00001d035752/Zm00001d038594/Zm00001d048308/Zm00001d020695/Zm00001d037873/Zm00001d051474/Zm00001d030011/Zm00001d022125/Zm00001d043217/Zm00001d027728
		Lipid biosynthesis proteins	Protein families: metabolism	21	-0.499719	-1.69553	0.011257	0.0742964	0.0568777	955	tags=57%, list=19%, signal=47%	Zm00001d025201/Zm00001d012221/Zm00001d025170/Zm00001d015816/Zm00001d047666/Zm00001d028787/Zm00001d049351/Zm00001d012033/Zm00001d036137/Zm00001d014498/Zm00001d042344/Zm00001d006080
		Lipid biosynthesis proteins	Acyl-lipid metabolism	17	0.502816	1.65429	0.014433	0.0893041	0.0683668	1295	tags=59%, list=26%, signal=44%	Zm00001d003757/Zm00001d045295/Zm00001d027723/Zm00001d043049/Zm00001d044895/Zm00001d031636/Zm00001d047426/Zm00001d042862/Zm00001d047758/Zm00001d021073
		Phosphatidylinositol signaling system	Signal transduction	12	0.585535	1.71885	0.0165975	0.0966561	0.0739951	1619	tags=75%, list=32%, signal=51%	Zm00001d050737/Zm00001d016822/Zm00001d032539/Zm00001d007942/Zm00001d037731/Zm00001d036631/Zm00001d013442/Zm00001d030194/Zm00001d018333
	brown	RNA transport	Translation	22	0.455887	2.21083	0.00168919	0.00790861	0.00400826	600	tags=77%, list=37%, signal=50%	Zm00001d046445/Zm00001d021815/Zm00001d039091/Zm00001d018873/Zm00001d005461/Zm00001d046449/Zm00001d011474/Zm00001d019287/Zm00001d037877/Zm00001d037905/Zm00001d009870/Zm00001d022433/Zm00001d021788/Zm00001d041758/Zm00001d029048/Zm00001d039365/Zm00001d027427
		Transfer RNA biogenesis	Protein families: genetic information processing	22	0.611797	2.96691	0.00168919	0.00790861	0.00400826	441	tags=82%, list=27%, signal=61%	Zm00001d035802/Zm00001d039091/Zm00001d008846/Zm00001d033108/Zm00001d002585/Zm00001d010835/Zm00001d018870/Zm00001d046449/Zm00001d012787/Zm00001d024624/Zm00001d011474/Zm00001d018147/Zm00001d049579/Zm00001d013778/Zm00001d037877/Zm00001d037905/Zm00001d009870/Zm00001d021788
		Aminoacyl-tRNA biosynthesis	Translation	14	0.631397	2.58779	0.00170648	0.00790861	0.00400826	341	tags=79%, list=21%, signal=63%	Zm00001d035802/Zm00001d008846/Zm00001d033108/Zm00001d002585/Zm00001d010835/Zm00001d018870/Zm00001d012787/Zm00001d024624/Zm00001d018147/Zm00001d049579/Zm00001d013778
		Translation factors	Protein families: genetic information processing	25	0.47997	2.44259	0.0017094	0.00790861	0.00400826	678	tags=84%, list=41%, signal=50%	Zm00001d036480/Zm00001d046352/Zm00001d036959/Zm00001d016351/Zm00001d021815/Zm00001d018873/Zm00001d046449/Zm00001d037877/Zm00001d037905/Zm00001d009870/Zm00001d022433/Zm00001d021788/Zm00001d012770/Zm00001d014673/Zm00001d041758/Zm00001d029048/Zm00001d032775/Zm00001d050969/Zm00001d015251/Zm00001d037875/Zm00001d034773
		Amino acid related enzymes	Protein families: metabolism	15	0.699157	2.92732	0.00171233	0.00790861	0.00400826	341	tags=87%, list=21%, signal=69%	Zm00001d030557/Zm00001d035802/Zm00001d014258/Zm00001d008846/Zm00001d033108/Zm00001d002585/Zm00001d010835/Zm00001d018870/Zm00001d012787/Zm00001d024624/Zm00001d018147/Zm00001d049579/Zm00001d013778
		Starch and sucrose metabolism	Carbohydrate metabolism	12	0.634827	2.42876	0.00175747	0.00790861	0.00400826	197	tags=67%, list=12%, signal=59%	Zm00001d049753/Zm00001d037234/Zm00001d050032/Zm00001d025847/Zm00001d034074/Zm00001d016684/Zm00001d010821/Zm00001d047110
		Glycolysis / Gluconeogenesis	Carbohydrate metabolism	15	0.543231	2.27446	0.00342466	0.0132094	0.00669482	437	tags=73%, list=27%, signal=54%	Zm00001d023606/Zm00001d032386/Zm00001d004473/Zm00001d043986/Zm00001d011889/Zm00001d039865/Zm00001d032224/Zm00001d033225/Zm00001d034256/Zm00001d050383/Zm00001d009779
		Pyruvate metabolism	Carbohydrate metabolism	10	0.588423	2.08016	0.00878735	0.028471	0.0144297	437	tags=80%, list=27%, signal=59%	Zm00001d052472/Zm00001d023606/Zm00001d004473/Zm00001d043986/Zm00001d032224/Zm00001d033225/Zm00001d050383/Zm00001d009779
		Exosome	Protein families: signaling and cellular processes	14	0.459454	1.88308	0.0102389	0.028471	0.0144297	756	tags=86%, list=46%, signal=47%	Zm00001d043986/Zm00001d046449/Zm00001d030157/Zm00001d037877/Zm00001d037905/Zm00001d009870/Zm00001d021788/Zm00001d012770/Zm00001d017106/Zm00001d037875/Zm00001d034773/Zm00001d012103
		Fatty Acid Synthesis	Acyl-lipid metabolism	10	0.553226	1.95574	0.0105448	0.028471	0.0144297	331	tags=70%, list=20%, signal=56%	Zm00001d023606/Zm00001d037108/Zm00001d004473/Zm00001d026429/Zm00001d032224/Zm00001d033225/Zm00001d050383
		Citrate cycle (TCA cycle)	Carbohydrate metabolism	10	0.494349	1.7476	0.0210896	0.0517655	0.0262359	437	tags=70%, list=27%, signal=52%	Zm00001d023606/Zm00001d025240/Zm00001d004473/Zm00001d032224/Zm00001d033225/Zm00001d050383/Zm00001d009779
		Protein phosphatases and associated proteins	Protein families: metabolism	12	0.442875	1.69437	0.0316344	0.0657023	0.0332994	919	tags=100%, list=56%, signal=44%	Zm00001d036031/Zm00001d047835/Zm00001d030593/Zm00001d042525/Zm00001d022433/Zm00001d046506/Zm00001d029048/Zm00001d025474/Zm00001d018864/Zm00001d038445/Zm00001d019263/Zm00001d016382
		Ribosome	Translation	10	0.465074	1.64411	0.0316344	0.0657023	0.0332994	463	tags=70%, list=28%, signal=51%	Zm00001d049666/Zm00001d042023/Zm00001d007819/Zm00001d022111/Zm00001d036568/Zm00001d028117/Zm00001d035094
		Phospholipid Signaling	Acyl-lipid metabolism	11	-0.406119	-1.60068	0.0449173	0.0866261	0.0439041	294	tags=55%, list=18%, signal=45%	Zm00001d037777/Zm00001d049734/Zm00001d007229/Zm00001d039670/Zm00001d039653/Zm00001d048258

## Sheet: Sheet2
Supplementary Dataset S5：GSEA on KEGG pathways of SOS modules in different species
Ko2_name	Ko3_pathway
	common in four crops	others in S. indicum	others in B. napus	others in G. hirsutum	others in G. max	others in Z. mays
Carbohydrate metabolism	Glycolysis / Gluconeogenesis	Starch and sucrose metabolism	Glyoxylate and dicarboxylate metabolism	Pyruvate metabolism	Pentose phosphate pathway	Pyruvate metabolism
		Amino sugar and nucleotide sugar metabolism	Pentose and glucuronate interconversions	Pentose phosphate pathway	Fructose and mannose metabolism	Starch and sucrose metabolism
			Ascorbate and aldarate metabolism	Pentose and glucuronate interconversions	Pyruvate metabolism	Citrate cycle (TCA cycle)
			Citrate cycle (TCA cycle)	Galactose metabolism	Galactose metabolism
			Pentose phosphate pathway	Starch and sucrose metabolism	Propanoate metabolism
			Propanoate metabolism		Pentose and glucuronate interconversions
			Pyruvate metabolism		Amino sugar and nucleotide sugar metabolism
			Fructose and mannose metabolism		Ascorbate and aldarate metabolism
					Citrate cycle (TCA cycle)
					Starch and sucrose metabolism
					Glyoxylate and dicarboxylate metabolism
Amino acid metabolism		Cysteine and methionine metabolism	Valine, leucine and isoleucine degradation	Valine, leucine and isoleucine biosynthesis	Arginine biosynthesis	Glycine, serine and threonine metabolism
			Phenylalanine, tyrosine and tryptophan biosynthesis	Cysteine and methionine metabolism	Tryptophan metabolism	Phenylalanine, tyrosine and tryptophan biosynthesis
			Glycine, serine and threonine metabolism		Alanine, aspartate and glutamate metabolism
			Lysine degradation		Cysteine and methionine metabolism
			Arginine and proline metabolism
			Phenylalanine metabolism
			Lysine biosynthesis
Energy metabolism		Oxidative phosphorylation	Oxidative phosphorylation	/	Photosynthesis	Carbon fixation in photosynthetic organisms
			Carbon fixation in photosynthetic organisms		Oxidative phosphorylation
			Photosynthesis		Carbon fixation in photosynthetic organisms
			Sulfur metabolism		Sulfur metabolism
			Photosynthesis - antenna proteins		Methane metabolism
			Methane metabolism
Metabolism of cofactors and vitamins		Porphyrin and chlorophyll metabolism	Biotin metabolism
			Folate biosynthesis
			One carbon pool by folate
			Porphyrin and chlorophyll metabolism
Biosynthesis of other secondary metabolites			Prodigiosin biosynthesis	Flavonoid biosynthesis
			Streptomycin biosynthesis	Phenylpropanoid biosynthesis
			Phenylpropanoid biosynthesis
			Glucosinolate biosynthesis
			Monobactam biosynthesis
			Flavonoid biosynthesis
