# Supplementary material for: Comparative transcriptomic analysis provides insights into the genetic networks regulating oil differential production in oil crops
Source: BMC Biol. 2024 May 13;22:110. doi: 10.1186/s12915-024-01909-x (PMC11089805; doi:10.1186/s12915-024-01909-x)
Supplement: Supplementary file 8 — Additional file 8: Dataset S6. Conserved network genes among the four oil crops. [file 12915_2024_1909_MOESM8_ESM.xlsx]

## Sheet: Sheet1
Supplementary Dataset S6：Conserved network genes among the four oil crops
S. indicum	Function_anno	G. hirsutum	Function_anno	G. max	Function_anno	B. napus	Function_anno
SIN_1002677	probable methyltransferase PMT16 [Sesamum indicum]	GH_D12G1805	probable methyltransferase PMT5 isoform X1 [Gossypium raimondii]	Glyma.14G066200	probable methyltransferase PMT11 Glycine max	BnaC04G0070400ZS	probable methyltransferase PMT11 [Brassica napus]
SIN_1019583	protein kinase PINOID-like [Sesamum indicum]	GH_A01G0890	Protein kinase G11A [Gossypium arboreum]	Glyma.10G067400	serine/threonine-protein kinase D6PKL1 Glycine max	BnaA06G0110800ZS	serine/threonine-protein kinase RHS3-like [Brassica napus]
SIN_1009689	U-box domain-containing protein 3 isoform X1 [Sesamum indicum]	GH_A10G2238	U-box domain-containing 14 -like protein [Gossypium arboreum]	Glyma.18G155200	U-box domain-containing protein 9 isoform X1 Glycine max	BnaC01G0331600ZS	U-box domain-containing protein 19-like [Brassica napus]
SIN_1010757	protein NUCLEAR FUSION DEFECTIVE 4 [Sesamum indicum]	GH_D03G1035	hypothetical protein B456_003G071000 [Gossypium raimondii]	Glyma.11G106300	protein NUCLEAR FUSION DEFECTIVE 4 Glycine max	BnaA03G0453700ZS	protein NUCLEAR FUSION DEFECTIVE 4 [Brassica rapa]
SIN_1003205	E3 ubiquitin-protein ligase ATL4-like [Sesamum indicum]	GH_D08G1684	E3 ubiquitin-protein ligase ATL4-like [Gossypium raimondii] &gt;gi|763757591|gb|KJB24922.1| hypothetical protein B456_004G168000 [Gossypium raimondii]	Glyma.18G135300	RING-H2 finger protein ATL47 Glycine max	BnaC06G0222500ZS	E3 ubiquitin-protein ligase ATL4-like [Brassica napus]
SIN_1018678	regulatory protein NPR5-like [Sesamum indicum]	GH_D01G2194	Regulatory NPR5 -like protein [Gossypium arboreum]	Glyma.09G020800	regulatory protein NPR3-like Glycine soja	BnaA05G0023900ZS	regulatory protein NPR5 [Brassica napus]
SIN_1013766	probable sulfate transporter 3.3 [Sesamum indicum]	GH_A12G1701	putative sulfate transporter 3.3 -like protein [Gossypium arboreum]	Glyma.13G087100	low affinity sulfate transporter 3 Glycine max	BnaC07G0175700ZS	probable sulfate transporter 3.3 isoform X1 [Brassica napus]
SIN_1012949	probable glycosyltransferase At5g03795 [Sesamum indicum]	GH_A09G1601	hypothetical protein F383_08256 [Gossypium arboreum]	Glyma.04G083800	probable glycosyltransferase At5g03795 isoform X1 Glycine max	BnaC07G0358900ZS	PREDICTED: probable glycosyltransferase At5g25310 [Brassica oleracea var. oleracea]
SIN_1006045	hydroxyproline O-galactosyltransferase GALT6 [Sesamum indicum]	GH_D03G1028	probable beta-1,3-galactosyltransferase 19 [Gossypium raimondii] &gt;gi|763751443|gb|KJB18831.1| hypothetical protein B456_003G071200 [Gossypium raimondii]	Glyma.02G108100	beta-1,3-galactosyltransferase GALT1 Glycine max	BnaC08G0281100ZS	hydroxyproline O-galactosyltransferase GALT4 isoform X2 [Brassica napus]
SIN_1020088	WAT1-related protein At5g07050 [Sesamum indicum]	GH_A09G2125	Auxin-induced 5NG4 [Gossypium arboreum]	Glyma.17G142402	WAT1-related protein At5g47470 Glycine max	BnaA03G0436100ZS	WAT1-related protein At4g16620-like [Brassica napus]
SIN_1001865	auxin efflux carrier component 5 [Sesamum indicum]	GH_D10G1530	probable auxin efflux carrier component 1c [Gossypium raimondii] &gt;gi|763805133|gb|KJB72071.1| hypothetical protein B456_011G156600 [Gossypium raimondii]	Glyma.U031115	probable auxin efflux carrier component 1d Glycine max	BnaA07G0119000ZS	auxin efflux carrier component 7 [Brassica napus]
SIN_1016733	OBO	GH_A07G0501	OBO	Glyma.20G196600	OBO	BnaA03G0484200ZS	OBO
SIN_1010126	vesicle-associated protein 2-2 [Sesamum indicum]	GH_D08G1917	vesicle-associated protein 2-1-like isoform X1 [Gossypium raimondii] &gt;gi|763758146|gb|KJB25477.1| hypothetical protein B456_004G193700 [Gossypium raimondii]	Glyma.17G141100	vesicle-associated protein 1-2 Glycine max	BnaC06G0210700ZS	PREDICTED: vesicle-associated protein 1-2-like [Brassica oleracea var. oleracea]
SIN_1026067	uncharacterized protein LOC105172581 [Sesamum indicum]	GH_D12G2530	uncharacterized protein LOC105765260 [Gossypium raimondii] &gt;gi|763785120|gb|KJB52191.1| hypothetical protein B456_008G249900 [Gossypium raimondii]	Glyma.20G167300	UPF0496 protein 4 Glycine max	BnaA09G0136000ZS	uncharacterized protein LOC103838243 [Brassica rapa]
SIN_1024836	rac-like GTP-binding protein ARAC7 isoform X1 [Sesamum indicum]	GH_A08G0742	mitochondrial Rho GTPase 2 isoform X4 [Gossypium raimondii] &gt;gi|763755759|gb|KJB23090.1| hypothetical protein B456_004G080500 [Gossypium raimondii]	Glyma.13G293100	rac-like GTP-binding protein RAC2 Glycine max	BnaC07G0048600ZS	rac-like GTP-binding protein ARAC1 [Brassica rapa]
SIN_1007989	protein IQ-DOMAIN 31-like [Sesamum indicum]	GH_D09G1141	protein IQ-DOMAIN 1-like [Gossypium raimondii] &gt;gi|823172629|ref|XP_012485185.1| protein IQ-DOMAIN 1-like [Gossypium raimondii] &gt;gi|823172632|ref|XP_012485186.1| protein IQ-DOMAIN 1-like [Gossypium raimondii] &gt;gi|823172636|ref|XP_012485187.1| protein IQ-DOMAIN 1-like [Gossypium raimondii] &gt;gi|823172639|ref|XP_012485188.1| protein IQ-DOMAIN 1-like [Gossypium raimondii] &gt;gi|763768265…	Glyma.13G172000	protein IQ-DOMAIN 1 isoform X2 Glycine max	BnaC05G0147700ZS	PREDICTED: protein IQ-DOMAIN 14 isoform X1 [Brassica oleracea var. oleracea]
SIN_1014013	flap endonuclease GEN-like 1 [Sesamum indicum]	GH_A08G1552	Flap endonuclease GEN-like 1 [Gossypium arboreum]	Glyma.18G228000	flap endonuclease GEN-like 1 Glycine max	BnaA09G0718600ZS	flap endonuclease GEN-like 1 [Brassica napus]
SIN_1007771	ABC	GH_A11G2138	ABC transporter G family member 11-like [Gossypium raimondii] &gt;gi|763776973|gb|KJB44096.1| hypothetical protein B456_007G234000 [Gossypium raimondii]	Glyma.11G093800	ABC	BnaA06G0023700ZS	ABC
SIN_1021793	serine/threonine-protein phosphatase PP1 [Sesamum indicum]	GH_D08G0503	serine	Glyma.09G105000	serine/threonine-protein phosphatase PP2A-4 catalytic subunit isoform X1 Glycine max	BnaA06G0442000ZS	serine/threonine-protein phosphatase PP1 isozyme 7 isoform X1 [Brassica rapa]
SIN_1011011	cationic peroxidase 1 [Sesamum indicum]	GH_D05G0167	peroxidase 25-like [Gossypium raimondii] &gt;gi|763787043|gb|KJB54039.1| hypothetical protein B456_009G017700 [Gossypium raimondii] &gt;gi|763787044|gb|KJB54040.1| hypothetical protein B456_009G017700 [Gossypium raimondii]	Glyma.15G050800	peroxidase precursor Glycine max	BnaC01G0196200ZS	peroxidase 43 [Brassica napus]
SIN_1024679	NADP-dependent malic enzyme-like [Sesamum indicum]	GH_D04G0744	hypothetical protein B456_012G081300 [Gossypium raimondii]	Glyma.06G087800	MEc	BnaA03G0045200ZS	NADP-dependent malic enzyme 2 [Brassica napus]
SIN_1008344	E3 ubiquitin-protein ligase RNF13-like [Sesamum indicum]	GH_A07G0144	hypothetical protein B456_001G014400 [Gossypium raimondii]	Glyma.04G128100	RING-H2 finger protein ATL52 Glycine max	BnaA06G0317700ZS	probable E3 ubiquitin-protein ligase ATL44 [Brassica rapa]
SIN_1022648	pre-mRNA-splicing factor ATP-dependent RNA helicase DEAH1 isoform X1 [Sesamum indicum]	GH_A12G1478	zinc finger CCCH domain-containing protein 31 isoform X1 [Gossypium raimondii] &gt;gi|763782841|gb|KJB49912.1| hypothetical protein B456_008G145400 [Gossypium raimondii]	Glyma.05G146100	probable pre-mRNA-splicing factor ATP-dependent RNA helicase DEAH4 isoform X2 Glycine max	BnaC07G0264700ZS	PREDICTED: ATP-dependent RNA helicase DHX36 [Brassica oleracea var. oleracea]
SIN_1002838	long-chain-alcohol oxidase FAO1 [Sesamum indicum]	GH_D09G2431	long-chain-alcohol oxidase FAO1 [Gossypium raimondii] &gt;gi|763771169|gb|KJB38384.1| hypothetical protein B456_006G252500 [Gossypium raimondii]	Glyma.16G108900	long-chain-alcohol oxidase FAO4A Glycine max	BnaA03G0453300ZS	long-chain-alcohol oxidase FAO4A-like [Brassica napus]
SIN_1012593	kynurenine--oxoglutarate transaminase 1-like [Sesamum indicum]	GH_A11G2085	bifunctional aspartate aminotransferase and glutamate	Glyma.04G251800	uncharacterized protein LOC100814682 Glycine max	BnaC04G0435400ZS	bifunctional aspartate aminotransferase and glutamate/aspartate-prephenate aminotransferase-like isoform X2 [Brassica napus]
SIN_1004235	GPDH	GH_A05G3733	GPDH	Glyma.02G218700	GPDH	BnaA07G0174000ZS	GPDH
SIN_1023015	cationic peroxidase 2-like isoform X1 [Sesamum indicum]	GH_A11G2693	peroxidase 43 [Gossypium raimondii] &gt;gi|763748589|gb|KJB16028.1| hypothetical protein B456_002G208800 [Gossypium raimondii]	Glyma.06G060100	peroxidase 18 Glycine max	BnaA02G0224900ZS	peroxidase 13-like [Brassica napus]
SIN_1003597	galactokinase [Sesamum indicum]	GH_D01G0287	galactokinase isoform X1 [Gossypium raimondii] &gt;gi|763745243|gb|KJB12682.1| hypothetical protein B456_002G030900 [Gossypium raimondii]	Glyma.07G237700	galactokinase Glycine max	BnaC01G0488100ZS	galactokinase-like [Brassica napus]
SIN_1010892	heavy metal-associated isoprenylated plant protein 7 [Sesamum indicum]	GH_A06G2370	heavy metal-associated isoprenylated plant protein 26-like [Gossypium raimondii] &gt;gi|763801577|gb|KJB68532.1| hypothetical protein B456_010G249000 [Gossypium raimondii]	Glyma.04G197300	heavy metal-associated isoprenylated plant protein 7 Glycine max	BnaA02G0384700ZS	heavy metal-associated isoprenylated plant protein 9-like [Brassica napus]
SIN_1025626	uncharacterized protein LOC105178335 [Sesamum indicum]	GH_D11G1770	uncharacterized protein LOC105803614 [Gossypium raimondii] &gt;gi|763775995|gb|KJB43118.1| hypothetical protein B456_007G184900 [Gossypium raimondii]	Glyma.09G180100	uncharacterized protein LOC100797907 Glycine max	BnaC02G0350500ZS	uncharacterized protein LOC106430072 isoform X2 [Brassica napus]
SIN_1006733	berberine bridge enzyme-like 18 [Sesamum indicum]	GH_D04G1941	cannabidiolic acid synthase-like 1 [Gossypium raimondii]	Glyma.06G321600	FAD-linked oxidoreductase 2 precursor Glycine max	BnaA05G0097300ZS	berberine bridge enzyme-like 15 [Brassica rapa]
SIN_1012914	protein NUCLEAR FUSION DEFECTIVE 4 [Sesamum indicum]	GH_A12G1933	putative transporter MCH1 [Gossypium arboreum]	Glyma.04G196400	protein NUCLEAR FUSION DEFECTIVE 4 Glycine max	BnaC06G0456100ZS	protein NUCLEAR FUSION DEFECTIVE 4 [Brassica napus]
SIN_1007879	OBO	GH_D10G0941	OBO	Glyma.19G004800	OBO	BnaC03G0340600ZS	OBO
SIN_1018575	transcription factor MYC2-like [Sesamum indicum]	GH_D12G1335	transcription factor MYC2-like [Gossypium raimondii] &gt;gi|763782544|gb|KJB49615.1| hypothetical protein B456_008G128800 [Gossypium raimondii]	Glyma.11G043600	transcription factor bHLH25 isoform X1 Glycine max	BnaC04G0014600ZS	transcription factor ABA-INDUCIBLE bHLH-TYPE-like [Brassica napus]
SIN_1006878	C2 and GRAM domain-containing protein At1g03370 isoform X1 [Sesamum indicum]	GH_D12G2214	C2 and GRAM domain-containing protein At5g50170 isoform X1 [Gossypium raimondii]	Glyma.06G177800	C2 and GRAM domain-containing protein At5g50170 isoform X1 Glycine max	BnaA06G0413400ZS	C2 and GRAM domain-containing protein At1g03370-like [Brassica napus]
SIN_1011224	probable ADP-ribosylation factor GTPase-activating protein AGD6 [Sesamum indicum]	GH_D10G0228	probable ADP-ribosylation factor GTPase-activating protein AGD5 isoform X1 [Gossypium raimondii] &gt;gi|763802459|gb|KJB69397.1| hypothetical protein B456_011G022000 [Gossypium raimondii]	Glyma.12G029500	ADP-ribosylation factor GTPase-activating protein AGD4 isoform X1 Glycine max	BnaA02G0396300ZS	ADP-ribosylation factor GTPase-activating protein AGD1 [Brassica rapa]
SIN_1025734	cytochrome P450 81E8-like [Sesamum indicum]	GH_D05G3216	cytochrome P450 CYP82D47-like [Gossypium raimondii] &gt;gi|763793936|gb|KJB60932.1| hypothetical protein B456_009G331600 [Gossypium raimondii]	Glyma.11G060100	cytochrome P450 CYP82C1 Glycine max	BnaC03G0777700ZS	cytochrome P450 CYP82D47-like [Brassica napus]
SIN_1001451	uncharacterized protein LOC105179511 [Sesamum indicum]	GH_D03G1916	uncharacterized protein LOC105789360 [Gossypium raimondii] &gt;gi|763753709|gb|KJB21097.1| hypothetical protein B456_003G183000 [Gossypium raimondii]	Glyma.11G169264	uncharacterized protein LOC100797977 isoform X2 Glycine max	BnaA09G0390000ZS	uncharacterized protein LOC103840146 [Brassica rapa]
SIN_1005258	uncharacterized protein LOC105175520 isoform X1 [Sesamum indicum]	GH_D06G1230	pre-mrna-splicing factor cef1 [Gossypium arboreum]	Glyma.15G269600	uncharacterized protein LOC114387870 isoform X1 Glycine soja	BnaA09G0547000ZS	uncharacterized protein BNAA09G55480D [Brassica napus]
SIN_1010996	LTP	GH_D09G2267	LTP	Glyma.18G210900	LTP	BnaA03G0139800ZS	LTP
SIN_1021178	WAT1-related protein At4g01440-like [Sesamum indicum]	GH_D09G1819	WAT1-related protein At5g40230-like isoform X1 [Gossypium raimondii] &gt;gi|763769825|gb|KJB37040.1| hypothetical protein B456_006G188000 [Gossypium raimondii]	Glyma.01G077700	WAT1-related protein At3g28050 Glycine max	BnaC02G0468000ZS	PREDICTED: WAT1-related protein At3g28100-like [Brassica oleracea var. oleracea]
SIN_1026176	transcription factor bHLH113-like [Sesamum indicum]	GH_D06G0057	transcription factor bHLH110 isoform X2 [Gossypium raimondii] &gt;gi|763796641|gb|KJB63596.1| hypothetical protein B456_010G008200 [Gossypium raimondii]	Glyma.20G130200	transcription factor bHLH113 isoform X1 Glycine max	BnaC08G0183100ZS	transcription factor bHLH68-like isoform X1 [Brassica napus]
SIN_1003229	vinorine synthase-like [Sesamum indicum]	GH_D11G3040	vinorine synthase-like isoform X2 [Gossypium raimondii] &gt;gi|763778204|gb|KJB45327.1| hypothetical protein B456_007G301400 [Gossypium raimondii]	Glyma.02G069100	omega-hydroxypalmitate O-feruloyl transferase Glycine max	BnaA02G0156800ZS	omega-hydroxypalmitate O-feruloyl transferase [Brassica napus]
SIN_1026502	flavonoid 3',5'-methyltransferase-like [Sesamum indicum]	GH_A12G1349	probable caffeoyl-CoA O-methyltransferase At4g26220 isoform X2 [Gossypium raimondii] &gt;gi|763782604|gb|KJB49675.1| hypothetical protein B456_008G133100 [Gossypium raimondii]	Glyma.08G103900	CCoAOMT	BnaA08G0224500ZS	CCoAOMT
SIN_1023566	UBP1-associated protein 2C-like isoform X1 [Sesamum indicum]	GH_A06G0377	RNA-binding protein 24-like [Gossypium raimondii] &gt;gi|763797300|gb|KJB64255.1| hypothetical protein B456_010G039700 [Gossypium raimondii]	Glyma.16G019500	RNA-binding protein 24 isoform X1 Glycine max	BnaA08G0245400ZS	RNA-binding protein 24 [Brassica rapa]
SIN_1004464	phosphatidylinositol 4-phosphate 5-kinase 9-like [Sesamum indicum]	GH_A03G2365	PIPK-IB	Glyma.19G092000	phosphatidylinositol 4-phosphate 5-kinase 1 Glycine max	BnaC02G0307400ZS	PIPK-IB
SIN_1003736	probable galacturonosyltransferase-like 1 [Sesamum indicum]	GH_A12G1448	probable galacturonosyltransferase-like 7 [Gossypium raimondii] &gt;gi|823209648|ref|XP_012438015.1| probable galacturonosyltransferase-like 7 [Gossypium raimondii] &gt;gi|823209651|ref|XP_012438016.1| probable galacturonosyltransferase-like 7 [Gossypium raimondii] &gt;gi|823209654|ref|XP_012438017.1| probable galacturonosyltransferase-like 7 [Gossypium raimondii] &gt;gi|763782794|gb|KJB49865.1| …	Glyma.01G037900	probable galacturonosyltransferase-like 9 Glycine max	BnaA09G0041200ZS	probable galacturonosyltransferase-like 10 [Brassica napus]
SIN_1017548	ethylene-responsive transcription factor RAP2-12-like isoform X1 [Sesamum indicum]	GH_A03G1560	ethylene-responsive transcription factor ESR2-like [Gossypium raimondii] &gt;gi|763763869|gb|KJB31123.1| hypothetical protein B456_005G177900 [Gossypium raimondii]	Glyma.15G077100	ethylene-responsive transcription factor 4 Glycine max	BnaA01G0350300ZS	ethylene-responsive transcription factor 4-like [Brassica napus]
SIN_1007973	plasma membrane ATPase 1 [Sesamum indicum]	GH_D11G2277	sarcoplasmic	Glyma.07G025900	plasma membrane ATPase 4 Glycine max	BnaC07G0494800ZS	ATPase 2, plasma membrane-type-like isoform X2 [Brassica napus]
SIN_1019096	SAD	GH_A05G3296	Acyl-[acyl-carrier-protein] desaturase, chloroplastic [Gossypium arboreum]	Glyma.14G121400	SAD	BnaC09G0501100ZS	PREDICTED: acyl-[acyl-carrier-protein] desaturase 3, chloroplastic [Brassica oleracea var. oleracea]
SIN_1002857	uncharacterized protein LOC105171779 precursor [Sesamum indicum]	GH_D10G1739	RecName: Full=Legumin B; AltName: Full=Beta-globulin B; AltName: Full=LEGB-C134; Contains: RecName: Full=Legumin B acidic chain; Contains: RecName: Full=Legumin B basic chain; Flags: Precursor [Gossypium hirsutum] &gt;gi|167373|gb|AAA33070.1| vicilin precursor [Gossypium hirsutum] &gt;gi|1171335|gb|AAD09844.1| legumin B [Gossypium hirsutum]	Glyma.10G037100	glycinin G4 precursor Glycine max	BnaA09G0686200ZS	12S seed storage protein CRD [Brassica napus]
SIN_1021133	oligopeptide transporter 7 [Sesamum indicum]	GH_A05G2175	oligopeptide transporter 2-like [Gossypium raimondii] &gt;gi|763791815|gb|KJB58811.1| hypothetical protein B456_009G227200 [Gossypium raimondii]	Glyma.06G131800	oligopeptide transporter 6 Glycine max	BnaA03G0493500ZS	oligopeptide transporter 5-like [Brassica napus]
SIN_1005355	GDSL esterase/lipase At1g28590-like [Sesamum indicum]	GH_A04G0171	hypothetical protein F383_11796 [Gossypium arboreum]	Glyma.17G127000	GDSL esterase/lipase At3g48460-like Glycine soja	BnaC07G0143000ZS	PREDICTED: GDSL esterase/lipase At1g28580-like isoform X1 [Brassica oleracea var. oleracea]
SIN_1025174	LOW QUALITY PROTEIN: transcription factor bHLH96-like [Sesamum indicum]	GH_A12G2711	transcription factor SPEECHLESS [Gossypium raimondii] &gt;gi|763785555|gb|KJB52626.1| hypothetical protein B456_008G270700 [Gossypium raimondii]	Glyma.20G231800	transcription factor bHLH96 Glycine max	BnaA09G0209000ZS	transcription factor bHLH71-like isoform X1 [Brassica napus]
SIN_1009030	rop guanine nucleotide exchange factor 1 [Sesamum indicum]	GH_D05G1311	rop guanine nucleotide exchange factor 12 isoform X1 [Gossypium raimondii] &gt;gi|763789759|gb|KJB56755.1| hypothetical protein B456_009G134800 [Gossypium raimondii]	Glyma.11G097400	rop guanine nucleotide exchange factor 1 Glycine max	BnaA06G0019600ZS	rop guanine nucleotide exchange factor 11-like isoform X2 [Brassica napus]
SIN_1001447	caffeic acid 3-O-methyltransferase-like [Sesamum indicum]	GH_D04G1191	caffeic acid 3-O-methyltransferase [Gossypium raimondii] &gt;gi|763795324|gb|KJB62320.1| hypothetical protein B456_009G411600 [Gossypium raimondii]	Glyma.06G295700	(R,S)-reticuline 7-O-methyltransferase-like Glycine soja	BnaA09G0151200ZS	indole glucosinolate O-methyltransferase 4-like [Brassica napus]
SIN_1018669	protein GAST1 [Sesamum indicum]	GH_A02G1291	Protein GAST1 [Gossypium arboreum]	Glyma.09G238300	gibberellin-regulated protein 14 precursor Glycine max	BnaC03G0071600ZS	PREDICTED: gibberellin-regulated protein 4 [Brassica oleracea var. oleracea]
SIN_1003839	uncharacterized protein LOC105161595 [Sesamum indicum]	GH_A09G1530	Uncharacterized protein isoform 1 [Theobroma cacao] &gt;gi|508716197|gb|EOY08094.1| Uncharacterized protein isoform 1 [Theobroma cacao]	Glyma.19G190300	uncharacterized protein LOC100808409 Glycine max	BnaA10G0282400ZS	uncharacterized protein LOC103847279 [Brassica rapa]
SIN_1026600	uncharacterized protein LOC105168308 [Sesamum indicum]	GH_A07G0671	myb-like protein Q [Gossypium raimondii] &gt;gi|763740639|gb|KJB08138.1| hypothetical protein B456_001G068000 [Gossypium raimondii]	Glyma.15G060600	leucine-rich repeat extensin-like protein 2 Glycine max	BnaA02G0258200ZS	uncharacterized protein LOC106430072 isoform X1 [Brassica napus]
SIN_1011256	protein SODIUM POTASSIUM ROOT DEFECTIVE 2 [Sesamum indicum]	GH_A01G2362	uncharacterized protein LOC105786468 isoform X1 [Gossypium raimondii] &gt;gi|763749455|gb|KJB16894.1| hypothetical protein B456_002G253400 [Gossypium raimondii]	Glyma.03G174100	protein SODIUM POTASSIUM ROOT DEFECTIVE 2 Glycine max	BnaA04G0240000ZS	protein SODIUM POTASSIUM ROOT DEFECTIVE 2-like [Brassica napus]
SIN_1009212	dof zinc finger protein DOF4.6-like [Sesamum indicum]	GH_A06G1409	dof zinc finger protein DOF1.4-like [Gossypium raimondii] &gt;gi|763799777|gb|KJB66732.1| hypothetical protein B456_010G155200 [Gossypium raimondii]	Glyma.02G092700	dof zinc finger protein DOF2.4 isoform X1 Glycine max	BnaC03G0519800ZS	PREDICTED: dof zinc finger protein DOF5.7-like [Brassica oleracea var. oleracea]
SIN_1021507	uncharacterized protein LOC105178320 [Sesamum indicum]	GH_D07G0140	uncharacterized protein LOC105793351 [Gossypium raimondii] &gt;gi|763739268|gb|KJB06767.1| hypothetical protein B456_001G013200 [Gossypium raimondii]	Glyma.06G053300	uncharacterized protein LOC100305934 Glycine max	BnaA05G0004600ZS	uncharacterized protein LOC103866376 [Brassica rapa]
SIN_1024804	LOW QUALITY PROTEIN: protein IQ-DOMAIN 14 [Sesamum indicum]	GH_D08G2761	uncharacterized protein LOC105792908 [Gossypium raimondii] &gt;gi|763759836|gb|KJB27167.1| hypothetical protein B456_004G282000 [Gossypium raimondii]	Glyma.05G226100	protein IQ-DOMAIN 14, partial Glycine max	BnaC01G0421800ZS	protein IQ-DOMAIN 14-like [Brassica napus]
SIN_1014466	homeobox-leucine zipper protein PROTODERMAL FACTOR 2-like isoform X2 [Sesamum indicum]	GH_A05G1312	Homeobox-leucine zipper GLABRA 2 -like protein [Gossypium arboreum]	Glyma.06G303700	homeobox-leucine zipper protein HDG2 isoform X1 Glycine max	BnaC01G0144900ZS	PREDICTED: homeobox-leucine zipper protein MERISTEM L1-like isoform X2 [Brassica oleracea var. oleracea]
SIN_1015042	zinc finger A20 and AN1 domain-containing stress-associated protein 5-like [Sesamum indicum]	GH_A09G1552	zinc finger A20 and AN1 domain-containing stress-associated protein 6-like isoform X1 [Gossypium raimondii] &gt;gi|763769166|gb|KJB36381.1| hypothetical protein B456_006G156200 [Gossypium raimondii]	Glyma.11G153700	zinc finger A20 and AN1 domain-containing stress-associated protein 4 Glycine max	BnaC04G0341800ZS	zinc finger A20 and AN1 domain-containing stress-associated protein 6-like [Brassica napus]
SIN_1012715	uncharacterized protein LOC105165170 [Sesamum indicum]	GH_A12G2497	serine	Glyma.16G121300	RNA-binding (RRM/RBD/RNP motifs) family protein isoform X1 Glycine max	BnaA01G0027400ZS	serine/arginine-rich splicing factor SR45a [Brassica rapa]
SIN_1013967	LOB domain-containing protein 18 [Sesamum indicum]	GH_A08G0671	LOB domain-containing protein 16-like isoform X2 [Gossypium raimondii]	Glyma.19G162900	LOB domain-containing protein 16 Glycine max	BnaA09G0002200ZS	LOB domain-containing protein 30 [Brassica rapa]
SIN_1021967	heat shock 70 kDa protein-like [Sesamum indicum]	GH_D10G0138	heat shock 70 kDa protein 16 [Gossypium raimondii] &gt;gi|823244119|ref|XP_012454718.1| heat shock 70 kDa protein 16 [Gossypium raimondii] &gt;gi|763802357|gb|KJB69295.1| hypothetical protein B456_011G014900 [Gossypium raimondii] &gt;gi|763802358|gb|KJB69296.1| hypothetical protein B456_011G014900 [Gossypium raimondii] &gt;gi|763802359|gb|KJB69297.1| hypothetical protein B456_011G014900 [Gossypiu…	Glyma.07G170800	probable mediator of RNA polymerase II transcription subunit 37c isoform X1 Glycine max	BnaC08G0210900ZS	heat shock protein 70 (Hsp 70) family protein [Arabidopsis thaliana]
SIN_1026954	uncharacterized protein LOC105167992 [Sesamum indicum]	GH_A10G0379	hypothetical protein F383_20210 [Gossypium arboreum]	Glyma.11G213700	transcription repressor KAN1 isoform X2 Glycine max	BnaA02G0259400ZS	protein PHOSPHATE STARVATION RESPONSE 1-like [Brassica napus]
SIN_1006857	protein SOMBRERO-like [Sesamum indicum]	GH_D05G0802	NAC domain protein NAC62 [Gossypium hirsutum]	Glyma.07G047900	NAC domain-containing protein 69 Glycine max	BnaC04G0207800ZS	PREDICTED: NAC domain-containing protein 40 isoform X1 [Brassica oleracea var. oleracea]
SIN_1011784	uncharacterized protein LOC105162856 [Sesamum indicum]	GH_A06G0541	Serine	Glyma.13G094500	uncharacterized protein LOC100779077 Glycine max	BnaC06G0450800ZS	PREDICTED: uncharacterized protein LOC106296238 [Brassica oleracea var. oleracea]
SIN_1006696	CSC1-like protein ERD4 [Sesamum indicum]	GH_D13G0805	CSC1-like protein At1g69450 [Gossypium raimondii] &gt;gi|823262429|ref|XP_012463964.1| CSC1-like protein At1g69450 [Gossypium raimondii] &gt;gi|823262431|ref|XP_012463965.1| CSC1-like protein At1g69450 [Gossypium raimondii] &gt;gi|763813407|gb|KJB80259.1| hypothetical protein B456_013G089300 [Gossypium raimondii] &gt;gi|763813410|gb|KJB80262.1| hypothetical protein B456_013G089300 [Gossypium raim…	Glyma.02G271300	CSC1-like protein At3g21620 isoform X1 Glycine max	BnaA05G0328100ZS	CSC1-like protein At1g32090 [Brassica rapa]
SIN_1021931	ribonuclease 3-like protein 1 [Sesamum indicum]	GH_A05G0514	dicer-like protein 4 isoform X1 [Gossypium raimondii]	Glyma.06G058000	endoribonuclease Dicer homolog 3a isoform X1 Glycine max	BnaC09G0461700ZS	dicer-like protein 4 isoform X1 [Brassica napus]
SIN_1018830	protein argonaute 7 isoform X1 [Sesamum indicum]	GH_D13G0806	protein argonaute 7 isoform X2 [Gossypium raimondii] &gt;gi|763813419|gb|KJB80271.1| hypothetical protein B456_013G089400 [Gossypium raimondii]	Glyma.06G314500	protein argonaute 4A Glycine max	BnaC04G0203800ZS	protein argonaute 5-like [Brassica napus]
SIN_1025663	ACT domain-containing protein ACR1 isoform X2 [Sesamum indicum]	GH_D09G0457	ACT domain-containing protein ACR6-like isoform X1 [Gossypium raimondii] &gt;gi|763766803|gb|KJB34018.1| hypothetical protein B456_006G043900 [Gossypium raimondii]	Glyma.18G284700	ACT domain-containing protein ACR4 Glycine max	BnaA03G0281100ZS	ACT domain-containing protein ACR6 isoform X4 [Brassica rapa]
SIN_1013377	vinorine synthase [Sesamum indicum]	GH_A03G0664	Omega-hydroxypalmitate O-feruloyl transferase -like protein [Gossypium arboreum]	Glyma.02G264600	taxadien-5-alpha-ol O-acetyltransferase Glycine max	BnaA05G0485200ZS	(Z)-3-hexen-1-ol acetyltransferase [Brassica napus]
SIN_1016240	uncharacterized protein LOC105156897 [Sesamum indicum]	GH_D11G1244	uncharacterized protein LOC105803036 isoform X3 [Gossypium raimondii] &gt;gi|763774838|gb|KJB41961.1| hypothetical protein B456_007G130000 [Gossypium raimondii]	Glyma.17G025500	uncharacterized protein LOC102665859 isoform X1 Glycine max	BnaC08G0190300ZS	uncharacterized protein LOC106453174 [Brassica napus]
SIN_1024838	probable plastidic glucose transporter 2 [Sesamum indicum]	GH_A03G0922	sugar transporter ERD6-like 6 isoform X1 [Gossypium raimondii] &gt;gi|823156325|ref|XP_012478092.1| sugar transporter ERD6-like 6 isoform X1 [Gossypium raimondii] &gt;gi|763762317|gb|KJB29571.1| hypothetical protein B456_005G108100 [Gossypium raimondii]	Glyma.03G241500	sugar transporter ERD6-like 5 isoform X1 Glycine max	BnaC08G0528500ZS	sugar transporter ERD6 [Brassica napus]
SIN_1018349	MAGL	GH_D06G1452	caffeoylshikimate esterase [Gossypium raimondii] &gt;gi|763799715|gb|KJB66670.1| hypothetical protein B456_010G151200 [Gossypium raimondii]	Glyma.09G184000	caffeoylshikimate esterase Glycine max	BnaA04G0255700ZS	MAGL
SIN_1021191	FAH	GH_D09G1515	cytochrome P450 94C1-like [Gossypium raimondii] &gt;gi|763769170|gb|KJB36385.1| hypothetical protein B456_006G156400 [Gossypium raimondii]	Glyma.11G100100	FAH	BnaA10G0004100ZS	FAH
SIN_1004316	ras-related protein RABH1e [Sesamum indicum]	GH_A02G1436	ras-related protein RHN1-like isoform X1 [Gossypium raimondii] &gt;gi|763745709|gb|KJB13148.1| hypothetical protein B456_002G059500 [Gossypium raimondii]	Glyma.18G045000	ras-related protein RHN1 isoform X2 Glycine max	BnaC07G0236200ZS	PREDICTED: ras-related protein RABF2a [Brassica oleracea var. oleracea]
SIN_1008130	probable receptor-like serine/threonine-protein kinase At5g57670 [Sesamum indicum]	GH_A11G3375	Receptor-like cytosolic serine	Glyma.13G212600	receptor-like cytosolic serine/threonine-protein kinase RBK2 isoform X1 Glycine max	BnaC03G0521300ZS	PREDICTED: receptor-like cytosolic serine/threonine-protein kinase RBK1 [Brassica oleracea var. oleracea]
SIN_1020283	putative late blight resistance protein homolog R1A-10 [Sesamum indicum]	GH_A11G3180	hypothetical protein B456_007G319000 [Gossypium raimondii]	Glyma.01G033200	uncharacterized protein LOC100814075 Glycine max	BnaC04G0414200ZS	disease resistance protein RML1A-like [Brassica napus]
SIN_1001823	gibberellin 2-beta-dioxygenase [Sesamum indicum]	GH_A13G2320	Flavonol synthase	Glyma.07G081700	gibberellin 20 oxidase 2 Glycine max	BnaA01G0149400ZS	gibberellin 20 oxidase 1 [Brassica rapa]
SIN_1015227	transcription factor MYB114 [Sesamum indicum]	GH_A06G0905	Transcription factor WER -like protein [Gossypium arboreum] &gt;gi|728839697|gb|KHG19140.1| Transcription factor WER -like protein [Gossypium arboreum]	Glyma.05G061900	transcription factor MYB114 Glycine max	BnaA10G0213300ZS	transcription factor WER [Brassica rapa]
SIN_1001138	crocetin glucosyltransferase, chloroplastic-like [Sesamum indicum]	GH_A09G2275	UDP-glycosyltransferase 89C1-like [Gossypium raimondii] &gt;gi|763770748|gb|KJB37963.1| hypothetical protein B456_006G228800 [Gossypium raimondii]	Glyma.01G067100	UDP-glycosyltransferase 89A2 Glycine max	BnaC06G0055400ZS	PREDICTED: UDP-glycosyltransferase 89A2-like [Brassica oleracea var. oleracea]
SIN_1007886	cysteine-rich receptor-like protein kinase 42 [Sesamum indicum]	GH_A11G0007	Cysteine-rich receptor-like protein kinase 1 [Gossypium arboreum]	Glyma.17G088000	cysteine-rich receptor-like protein kinase 1 Glycine max	BnaA07G0319200ZS	cysteine-rich receptor-like protein kinase 3 [Brassica rapa]
SIN_1007822	beta-fructofuranosidase, insoluble isoenzyme 1-like [Sesamum indicum]	GH_A02G1371	Beta-fructofuranosidase, insoluble isoenzyme CWINV1 -like protein [Gossypium arboreum]	Glyma.06G318500	acid beta-fructofuranosidase 1, vacuolar Glycine max	BnaC04G0344200ZS	PREDICTED: beta-fructofuranosidase, insoluble isoenzyme CWINV2 [Brassica oleracea var. oleracea]
SIN_1002951	CYP450, 96A	GH_D13G0800	alkane hydroxylase MAH1-like [Gossypium raimondii] &gt;gi|763813394|gb|KJB80246.1| hypothetical protein B456_013G088800 [Gossypium raimondii]	Glyma.09G282700	FAH	BnaC07G0544100ZS	CYP450, 96A
SIN_1007081	endoglucanase 12 [Sesamum indicum]	GH_D06G0031	glycoside hydrolase family 9 B7 [Gossypium hirsutum]	Glyma.08G043600	endoglucanase 8 Glycine max	BnaA02G0253200ZS	endoglucanase 17 [Brassica rapa]
SIN_1011486	protein BRASSINAZOLE-RESISTANT 1 isoform X2 [Sesamum indicum]	GH_A05G2609	protein BRASSINAZOLE-RESISTANT 1-like [Gossypium raimondii] &gt;gi|763792828|gb|KJB59824.1| hypothetical protein B456_009G274000 [Gossypium raimondii]	Glyma.17G248900	protein BRI1-EMS-SUPPRESSOR 1 Glycine max	BnaA09G0609500ZS	protein BRASSINAZOLE-RESISTANT 2 [Brassica rapa]
SIN_1019864	BEL1-like homeodomain protein 4 [Sesamum indicum]	GH_D12G0691	BEL1-like homeodomain protein 4 [Gossypium raimondii] &gt;gi|823205993|ref|XP_012436960.1| BEL1-like homeodomain protein 4 [Gossypium raimondii] &gt;gi|763781406|gb|KJB48477.1| hypothetical protein B456_008G070800 [Gossypium raimondii]	Glyma.17G254000	BEL1-like homeodomain protein 7 Glycine max	BnaC04G0449400ZS	PREDICTED: BEL1-like homeodomain protein 4 [Brassica oleracea var. oleracea]
SIN_1019262	transcription factor SRM1-like [Sesamum indicum]	GH_D11G3713	transcription factor MYB1R1 [Gossypium raimondii] &gt;gi|823200273|ref|XP_012435167.1| transcription factor MYB1R1 [Gossypium raimondii] &gt;gi|763779365|gb|KJB46488.1| hypothetical protein B456_007G371900 [Gossypium raimondii]	Glyma.07G175500	transcription factor SRM1 Glycine max	BnaA03G0440400ZS	transcription factor KUA1 isoform X1 [Brassica rapa]
SIN_1011669	lysine histidine transporter-like 8 [Sesamum indicum]	GH_D01G1960	lysine histidine transporter-like 8 [Gossypium raimondii] &gt;gi|763748464|gb|KJB15903.1| hypothetical protein B456_002G202600 [Gossypium raimondii]	Glyma.11G097000	lysine histidine transporter-like 8 Glycine soja	BnaA01G0031900ZS	lysine histidine transporter-like 7 [Brassica rapa]
SIN_1004036	ras-related protein RABB1b isoform X1 [Sesamum indicum]	GH_D05G0968	ras-related protein RABE1c [Gossypium raimondii] &gt;gi|763788927|gb|KJB55923.1| hypothetical protein B456_009G101400 [Gossypium raimondii] &gt;gi|763788929|gb|KJB55925.1| hypothetical protein B456_009G101400 [Gossypium raimondii]	Glyma.20G099300	uncharacterized protein LOC100816795 isoform X1 Glycine max	BnaC04G0331900ZS	PREDICTED: ras-related protein RABE1a [Brassica oleracea var. oleracea]
SIN_1012757	protein hunchback [Sesamum indicum]	GH_A01G0172	uncharacterized protein LOC105774045 [Gossypium raimondii] &gt;gi|763744999|gb|KJB12438.1| hypothetical protein B456_002G017700 [Gossypium raimondii]	Glyma.17G030500	uncharacterized protein LOC100803393 Glycine max	BnaC02G0424200ZS	uncharacterized protein BNAC02G33830D [Brassica napus]
SIN_1005533	WAT1-related protein At2g37460-like [Sesamum indicum]	GH_D13G2027	nodulin-like protein [Gossypium hirsutum]	Glyma.19G227000	WAT1-related protein At1g09380 Glycine max	BnaA05G0065700ZS	WAT1-related protein At2g39510 [Brassica rapa]
SIN_1018228	zinc finger protein 91-like [Sesamum indicum]	GH_D13G0832	uncharacterized protein LOC105783906 [Gossypium raimondii] &gt;gi|763813478|gb|KJB80330.1| hypothetical protein B456_013G092400 [Gossypium raimondii] &gt;gi|763813479|gb|KJB80331.1| hypothetical protein B456_013G092400 [Gossypium raimondii] &gt;gi|763813480|gb|KJB80332.1| hypothetical protein B456_013G092400 [Gossypium raimondii] &gt;gi|763813481|gb|KJB80333.1| hypothetical protein B456_013G09240…	Glyma.06G201200	serum response factor homolog B Glycine max	BnaC03G0625000ZS	PREDICTED: zinc finger protein ZAT4-like [Brassica oleracea var. oleracea]
SIN_1022867	uncharacterized protein At5g08430 [Sesamum indicum]	GH_D02G1672	uncharacterized protein At5g08430 isoform X2 [Gossypium raimondii] &gt;gi|763763758|gb|KJB31012.1| hypothetical protein B456_005G172400 [Gossypium raimondii] &gt;gi|763763760|gb|KJB31014.1| hypothetical protein B456_005G172400 [Gossypium raimondii] &gt;gi|763763761|gb|KJB31015.1| hypothetical protein B456_005G172400 [Gossypium raimondii] &gt;gi|763763762|gb|KJB31016.1| hypothetical protein B456_0…	Glyma.11G074600	zinc finger CCCH domain-containing protein 44 Glycine max	BnaC09G0079600ZS	uncharacterized protein At5g08430-like isoform X1 [Brassica napus]
SIN_1020559	eukaryotic initiation factor 4A-3 [Sesamum indicum]	GH_D05G1390	eukaryotic initiation factor 4A-10 [Gossypium raimondii] &gt;gi|763789907|gb|KJB56903.1| hypothetical protein B456_009G142800 [Gossypium raimondii] &gt;gi|763789908|gb|KJB56904.1| hypothetical protein B456_009G142800 [Gossypium raimondii]	Glyma.07G056600	DEAD-box ATP-dependent RNA helicase 31 Glycine max	BnaA10G0110900ZS	DEAD-box ATP-dependent RNA helicase 32 [Brassica napus]
SIN_1004640	LTP	GH_D12G2900	hypothetical protein B456_008G287700 [Gossypium raimondii]	Glyma.02G088900	LTP	BnaA08G0036500ZS	non-specific lipid-transfer protein 2-like [Brassica napus]
SIN_1004040	uncharacterized protein LOC105176309 [Sesamum indicum]	GH_D07G2480	uncharacterized protein LOC105769149 isoform X1 [Gossypium raimondii] &gt;gi|823128888|ref|XP_012445066.1| uncharacterized protein LOC105769149 isoform X1 [Gossypium raimondii] &gt;gi|823128890|ref|XP_012445074.1| uncharacterized protein LOC105769149 isoform X1 [Gossypium raimondii] &gt;gi|763744070|gb|KJB11569.1| hypothetical protein B456_001G266300 [Gossypium raimondii]	Glyma.15G069200	uncharacterized protein LOC100778191 isoform X1 Glycine max	BnaA06G0072300ZS	uncharacterized protein BNAA06G06880D isoform X1 [Brassica napus]
SIN_1017160	NAC domain-containing protein 30 [Sesamum indicum]	GH_D09G1103	NAC domain protein NAC58 [Gossypium hirsutum]	Glyma.08G156500	NAC domain-containing protein 82 isoform X1 Glycine max	BnaC01G0498600ZS	NAC domain-containing protein 60-like [Brassica napus]
SIN_1008094	aspartyl protease AED3-like [Sesamum indicum]	GH_D05G2859	protein ASPARTIC PROTEASE IN GUARD CELL 2-like [Gossypium raimondii] &gt;gi|763793285|gb|KJB60281.1| hypothetical protein B456_009G297800 [Gossypium raimondii]	Glyma.15G123800	aspartyl protease family protein At5g10770 isoform X1 Glycine max	BnaC09G0548600ZS	aspartyl protease family protein At5g10770-like isoform X1 [Brassica napus]
SIN_1001247	cellulose synthase-like protein G3 [Sesamum indicum]	GH_D11G2647	hypothetical protein B456_007G261700, partial [Gossypium raimondii]	Glyma.02G301200	cellulose synthase-like protein E6 Glycine soja	BnaA03G0477100ZS	cellulose synthase-like protein G3 isoform X1 [Brassica napus]
SIN_1016977	UDP-arabinose 4-epimerase 1 [Sesamum indicum]	GH_D02G0231	UDP-D-glucuronic acid 4-epimerase [Gossypium hirsutum]	Glyma.03G214700	UDP-glucuronic acid decarboxylase 2 Glycine max	BnaC07G0115000ZS	PREDICTED: UDP-glucuronate 4-epimerase 6-like [Brassica oleracea var. oleracea]
SIN_1011692	protein DETOXIFICATION 27-like [Sesamum indicum]	GH_A11G2492	Protein TRANSPARENT TESTA 12 -like protein [Gossypium arboreum]	Glyma.09G134200	protein DETOXIFICATION 35 isoform X1 Glycine max	BnaC01G0507100ZS	protein DETOXIFICATION 24-like [Brassica napus]
SIN_1006428	AMSH-like ubiquitin thioesterase 1 [Sesamum indicum]	GH_A03G1606	AMSH-like ubiquitin thioesterase 2 isoform X1 [Gossypium raimondii]	Glyma.17G031700	AMSH-like ubiquitin thioesterase 3 Glycine max	BnaA06G0068500ZS	AMSH-like ubiquitin thioesterase 2 isoform X1 [Brassica napus]
SIN_1018261	cytochrome P450 CYP749A22-like [Sesamum indicum]	GH_D02G0275	hypothetical protein B456_005G032900 [Gossypium raimondii]	Glyma.06G140000	cytochrome P450 714A1-like Glycine soja	BnaC07G0306700ZS	PREDICTED: cytochrome P450 734A1-like isoform X1 [Brassica oleracea var. oleracea]
SIN_1007920	serine/threonine-protein kinase STY8 [Sesamum indicum]	GH_D12G0031	serine	Glyma.17G090600	serine/threonine-protein kinase STY13 Glycine max	BnaA05G0147600ZS	serine/threonine-protein kinase HT1 isoform X1 [Brassica napus]
SIN_1017733	ethylene-responsive transcription factor WRI1-like [Sesamum indicum]	GH_D08G0020	ethylene-responsive transcription factor RAP2-7-like [Gossypium raimondii] &gt;gi|763754259|gb|KJB21590.1| hypothetical protein B456_004G002100 [Gossypium raimondii]	Glyma.12G073300	ethylene-responsive transcription factor RAP2-7 isoform X1 Glycine max	BnaA07G0163100ZS	ethylene-responsive transcription factor RAP2-7 isoform X1 [Brassica rapa]
SIN_1019204	protein ENHANCED DISEASE RESISTANCE 2-like [Sesamum indicum]	GH_A05G0512	protein ENHANCED DISEASE RESISTANCE 2-like isoform X2 [Gossypium raimondii] &gt;gi|763787890|gb|KJB54886.1| hypothetical protein B456_009G053100 [Gossypium raimondii]	Glyma.06G060000	protein ENHANCED DISEASE RESISTANCE 2-like Glycine max	BnaA06G0333500ZS	protein ENHANCED DISEASE RESISTANCE 2-like [Brassica rapa]
SIN_1016532	uncharacterized protein LOC105160702 [Sesamum indicum]	GH_A03G1350	uncharacterized protein LOC105794458 [Gossypium raimondii] &gt;gi|763763596|gb|KJB30850.1| hypothetical protein B456_005G163700 [Gossypium raimondii]	Glyma.04G208700	uncharacterized protein LOC100816629 Glycine max	BnaA10G0091500ZS	uncharacterized protein LOC106406549 [Brassica napus]
SIN_1012431	transparent testa??	GH_A03G0054	transcription factor MYC4-like [Gossypium raimondii] &gt;gi|763753688|gb|KJB21076.1| hypothetical protein B456_003G182100 [Gossypium raimondii]	Glyma.03G009500	transcription factor EGL1 isoform X1 Glycine max	BnaA09G0209900ZS	transcription factor bHLH28-like [Brassica napus]
SIN_1009514	transcription factor MYB26-like, partial [Sesamum indicum]	GH_D13G1368	myb-like transcription factor 1 [Gossypium hirsutum]	Glyma.06G160500	MYB transcription factor MYB56 Glycine max	BnaC07G0351100ZS	transcription factor MYB86-like [Brassica napus]
SIN_1008022	expansin-A10 [Sesamum indicum]	GH_D07G2274	expansin-A5-like [Gossypium raimondii] &gt;gi|763743571|gb|KJB11070.1| hypothetical protein B456_001G239700 [Gossypium raimondii]	Glyma.04G222100	expansin-A8 Glycine max	BnaC02G0153100ZS	PREDICTED: expansin-A14 [Brassica oleracea var. oleracea]
SIN_1012375	protein indeterminate-domain 12 [Sesamum indicum]	GH_A11G1304	protein indeterminate-domain 12-like [Gossypium raimondii] &gt;gi|763775038|gb|KJB42161.1| hypothetical protein B456_007G139800 [Gossypium raimondii]	Glyma.10G029700	protein indeterminate-domain 12 Glycine max	BnaA09G0220700ZS	protein indeterminate-domain 4, chloroplastic-like [Brassica napus]
SIN_1021470	vacuolar-processing enzyme precursor [Sesamum indicum]	GH_A09G1263	Vacuolar-processing enzyme [Gossypium arboreum]	Glyma.17G137800	vacuolar-processing enzyme precursor Glycine max	BnaC09G0136600ZS	vacuolar-processing enzyme beta-isozyme [Brassica napus]
SIN_1019265	monosaccharide-sensing protein 2 [Sesamum indicum]	GH_A01G0997	Monosaccharide-sensing 2 -like protein [Gossypium arboreum]	Glyma.18G295300	plastidic glucose transporter 4 isoform X2 Glycine max	BnaA02G0214000ZS	PREDICTED: sugar transporter ERD6-like 6 [Brassica oleracea var. oleracea]
SIN_1008281	nsPLC	GH_A13G0944	nsPLC	Glyma.11G178400	nsPLC	BnaC01G0283400ZS	PREDICTED: non-specific phospholipase C6 [Brassica oleracea var. oleracea]
SIN_1014805	protein DETOXIFICATION 33 isoform X1 [Sesamum indicum]	GH_A03G1275	Protein TRANSPARENT TESTA 12 -like protein [Gossypium arboreum]	Glyma.14G032400	protein DETOXIFICATION 41 Glycine max	BnaC03G0727300ZS	protein DETOXIFICATION 39 [Brassica napus]
SIN_1008193	zinc finger protein WIP2-like [Sesamum indicum]	GH_A08G0319	zinc finger protein WIP2-like [Gossypium raimondii] &gt;gi|763754919|gb|KJB22250.1| hypothetical protein B456_004G037000 [Gossypium raimondii]	Glyma.15G033600	zinc finger protein WIP5-like Glycine max	BnaA06G0049200ZS	zinc finger protein WIP3-like [Brassica napus]
SIN_1020676	formin-like protein 6 isoform X2 [Sesamum indicum]	GH_D06G1069	formin-like protein 13 [Gossypium raimondii]	Glyma.17G222567	formin-like protein 18 Glycine max	BnaA10G0138100ZS	formin-like protein 13 [Brassica napus]
SIN_1025154	serine/threonine-protein kinase SAPK2 [Sesamum indicum]	GH_A01G0062	serine	Glyma.17G040700	CBL-interacting serine/threonine-protein kinase 1-like Glycine soja	BnaA07G0374000ZS	PREDICTED: LOW QUALITY PROTEIN: serine/threonine-protein kinase SRK2C-like [Brassica oleracea var. oleracea]
SIN_1005390	glycerol-3-phosphate acyltransferase, chloroplastic [Sesamum indicum]	GH_D11G0310	ATS1	Glyma.01G014200	ATS1	BnaC05G0281800ZS	glycerol-3-phosphate acyltransferase, chloroplastic, partial [Brassica napus]
SIN_1016198	uncharacterized protein LOC105156861 isoform X1 [Sesamum indicum]	GH_A03G1922	LOW QUALITY PROTEIN: uncharacterized protein LOC105795008 [Gossypium raimondii]	Glyma.16G209500	uncharacterized protein LOC100811743 isoform X1 Glycine max	BnaC09G0017600ZS	PREDICTED: uncharacterized protein LOC106312956 [Brassica oleracea var. oleracea]
SIN_1009655	transcription factor bHLH3-like [Sesamum indicum]	GH_D12G1336	hypothetical protein B456_008G129000 [Gossypium raimondii]	Glyma.01G018400	transcription factor MYC2-like Glycine soja	BnaA09G0209500ZS	transcription factor MYC3 isoform X1 [Brassica napus]
SIN_1002302	probable protein phosphatase 2C 60 [Sesamum indicum]	GH_A12G0354	hypothetical protein F383_13791 [Gossypium arboreum]	Glyma.10G047500	probable protein phosphatase 2C 38 Glycine max	BnaA05G0093200ZS	protein phosphatase 2C 29 [Brassica rapa]
SIN_1009221	small G protein signaling modulator 2-like isoform X3 [Sesamum indicum]	GH_A08G1184	GTPase-activating protein gyp7 isoform X2 [Gossypium raimondii] &gt;gi|763756646|gb|KJB23977.1| hypothetical protein B456_004G123000 [Gossypium raimondii]	Glyma.13G346200	small G protein signaling modulator 1 isoform X1 Glycine max	BnaA09G0542800ZS	small G protein signaling modulator 1 isoform X1 [Brassica napus]
SIN_1020699	cytochrome P450 71D95-like [Sesamum indicum]	GH_D05G3529	hypothetical protein B456_009G358400 [Gossypium raimondii]	Glyma.08G326900	cytochrome P450 71D9-like Glycine max	BnaA02G0336600ZS	cytochrome P450 71B37-like [Brassica napus]
SIN_1006237	cytochrome P450 93A3-like [Sesamum indicum]	GH_A02G1088	Cytochrome P450 [Gossypium arboreum]	Glyma.08G104100	cytochrome P450 78A5 Glycine max	BnaC04G0013000ZS	cytochrome P450 78A6-like [Brassica napus]
SIN_1018609	alcohol dehydrogenase-like 3 [Sesamum indicum]	GH_D06G0346	alcohol dehydrogenase-like 1 isoform X1 [Gossypium raimondii] &gt;gi|763797165|gb|KJB64120.1| hypothetical protein B456_010G038400 [Gossypium raimondii]	Glyma.13G035200	alcohol dehydrogenase 1-like Glycine soja	BnaA09G0192600ZS	alcohol dehydrogenase class-3-like isoform X1 [Brassica rapa]
SIN_1015691	cytochrome P450 93A3-like [Sesamum indicum]	GH_A12G1305	Cytochrome P450 [Gossypium arboreum]	Glyma.07G052300	cytochrome P450 78A3 Glycine max	BnaA06G0088700ZS	cytochrome P450 78A5 [Brassica napus]
SIN_1003511	protein CHLOROPLAST IMPORT APPARATUS 2-like [Sesamum indicum]	GH_A09G0404	Zinc finger CONSTANS-LIKE 7 -like protein [Gossypium arboreum]	Glyma.15G166500	protein CHLOROPLAST IMPORT APPARATUS 2 isoform X1 Glycine max	BnaA10G0130400ZS	protein CHLOROPLAST IMPORT APPARATUS 2-like isoform X1 [Brassica napus]
SIN_1019402	probable solanesyl-diphosphate synthase 3, chloroplastic isoform X1 [Sesamum indicum]	GH_D10G1014	geranylgeranyl pyrophosphate synthase, chloroplastic-like [Gossypium raimondii] &gt;gi|763804120|gb|KJB71058.1| hypothetical protein B456_011G102700 [Gossypium raimondii]	Glyma.17G166000	solanesyl diphosphate synthase 3, chloroplastic/mitochondrial isoform X1 Glycine max	BnaA06G0116300ZS	solanesyl diphosphate synthase 2, chloroplastic [Brassica napus]
SIN_1016539	cytokinin hydroxylase [Sesamum indicum]	GH_D02G0274	cytochrome P450 CYP749A22-like [Gossypium raimondii] &gt;gi|763760929|gb|KJB28183.1| hypothetical protein B456_005G032600 [Gossypium raimondii]	Glyma.08G238100	cytochrome P450 72A15 Glycine max	BnaA03G0267500ZS	cytochrome P450 708A2-like [Brassica napus]
SIN_1013255	amino acid permease 3 isoform X1 [Sesamum indicum]	GH_D05G2180	hypothetical protein B456_009G224500 [Gossypium raimondii]	Glyma.17G192500	amino acid permease 8 isoform X2 Glycine max	BnaC05G0319300ZS	amino acid permease 5 [Brassica napus]
SIN_1014595	probable serine/threonine-protein kinase At4g35230 [Sesamum indicum]	GH_A09G2080	probable serine	Glyma.13G341100	serine/threonine-protein kinase BSK5 isoform X1 Glycine max	BnaA04G0051300ZS	probable serine/threonine-protein kinase At5g41260 [Brassica napus]
SIN_1010325	uncharacterized protein LOC105157832 [Sesamum indicum]	GH_A02G1401	uncharacterized protein LOC105788028 [Gossypium raimondii] &gt;gi|763751214|gb|KJB18602.1| hypothetical protein B456_003G062600 [Gossypium raimondii]	Glyma.16G077400	uncharacterized protein LOC100783043 Glycine max	BnaA03G0509200ZS	uncharacterized protein LOC103861871 [Brassica rapa]
SIN_1008743	probable 2-oxoglutarate-dependent dioxygenase At5g05600 [Sesamum indicum]	GH_D10G1047	putative iron	Glyma.08G092800	protein SRG1-like Glycine soja	BnaA02G0384900ZS	protein DOWNY MILDEW RESISTANCE 6 [Brassica rapa]
SIN_1021862	VAN3-binding protein isoform X2 [Sesamum indicum]	GH_D02G0385	uncharacterized protein LOC105796679 [Gossypium raimondii] &gt;gi|763761120|gb|KJB28374.1| hypothetical protein B456_005G045200 [Gossypium raimondii]	Glyma.10G003400	VAN3-binding protein isoform X1 Glycine max	BnaA04G0001000ZS	VAN3-binding protein [Brassica rapa]
SIN_1022849	glutamate receptor 3.2 isoform X1 [Sesamum indicum]	GH_D05G1823	glutamate receptor 3.3 isoform X1 [Gossypium raimondii] &gt;gi|823224121|ref|XP_012444824.1| glutamate receptor 3.3 isoform X1 [Gossypium raimondii] &gt;gi|823224123|ref|XP_012444825.1| glutamate receptor 3.3 isoform X1 [Gossypium raimondii] &gt;gi|823224125|ref|XP_012444826.1| glutamate receptor 3.3 isoform X1 [Gossypium raimondii] &gt;gi|823224127|ref|XP_012444827.1| glutamate receptor 3.3 isof…	Glyma.13G233300	glutamate receptor 2.7-like isoform X1 Glycine max	BnaC04G0490800ZS	glutamate receptor 2.8-like isoform X1 [Brassica napus]
SIN_1024815	putative ABC transporter B family member 8, partial [Sesamum indicum]	GH_A07G2457	ABC transporter B family member 15 [Gossypium arboreum]	Glyma.14G220200	ABC transporter B family member 13 Glycine max	BnaC05G0239100ZS	ABC transporter B family member 13-like [Brassica napus]
SIN_1009441	rac-like GTP-binding protein RHO1 [Sesamum indicum]	GH_D08G2385	mitochondrial Rho GTPase 1-like [Gossypium raimondii] &gt;gi|763759106|gb|KJB26437.1| hypothetical protein B456_004G241600 [Gossypium raimondii]	Glyma.12G032700	rac-like GTP-binding protein RAC1 isoform X1 Glycine max	BnaC01G0038200ZS	PREDICTED: rac-like GTP-binding protein ARAC3 [Brassica oleracea var. oleracea]
SIN_1014765	KCS	GH_D12G1341	KCS	Glyma.14G074300	KCS	BnaA05G0012000ZS	KCS
SIN_1003696	salicylic acid-binding protein 2 [Sesamum indicum]	GH_A05G1321	putative methylesterase 14, chloroplastic [Gossypium raimondii] &gt;gi|763789793|gb|KJB56789.1| hypothetical protein B456_009G136100 [Gossypium raimondii]	Glyma.11G059551	uncharacterized protein LOC100803613 Glycine max	BnaC08G0098600ZS	PREDICTED: putative methylesterase 14, chloroplastic [Brassica oleracea var. oleracea]
SIN_1020592	plasma membrane ATPase 4-like [Sesamum indicum]	GH_A11G2345	probable cadmium	Glyma.13G065400	plasma membrane ATPase 2 Glycine max	BnaA10G0093400ZS	probable copper-transporting ATPase HMA5 [Brassica rapa]
SIN_1016621	protein PPLZ12 [Sesamum indicum]	GH_A10G1005	Hypersensitive-induced response 1 -like protein [Gossypium arboreum]	Glyma.18G125600	SPFH_like_u4 domain-containing protein HIR1-like Glycine max	BnaC09G0360200ZS	uncharacterized protein LOC106395001 isoform X1 [Brassica napus]
SIN_1005512	E3 ubiquitin-protein ligase SGR9, amyloplastic [Sesamum indicum]	GH_A09G1709	E3 ubiquitin-protein ligase RING1-like [Gossypium raimondii] &gt;gi|763769477|gb|KJB36692.1| hypothetical protein B456_006G171100 [Gossypium raimondii]	Glyma.14G039000	probable E3 ubiquitin-protein ligase RHC1A Glycine max	BnaA09G0521000ZS	E3 ubiquitin-protein ligase RZF1 [Brassica napus]
SIN_1023736	random slug protein 5 isoform X2 [Musa acuminata subsp. malaccensis]	GH_A01G0212	random slug protein 5 [Gossypium raimondii] &gt;gi|763744990|gb|KJB12429.1| hypothetical protein B456_002G021200 [Gossypium raimondii]	Glyma.16G140300	uncharacterized protein LOC100782334 isoform X1 Glycine max	BnaA10G0003800ZS	phosphatidylinositol transfer protein 3 [Brassica rapa]
SIN_1003178	MND1-interacting protein 1 isoform X1 [Sesamum indicum]	GH_A12G2297	MND1-interacting 1 -like protein [Gossypium arboreum]	Glyma.05G112600	MND1-interacting protein 1 Glycine max	BnaA10G0018000ZS	putative E3 ubiquitin-protein ligase RF4 [Brassica rapa]
SIN_1021446	ferruginol synthase-like [Sesamum indicum]	GH_D12G2871	cytochrome P450 76C3-like [Gossypium raimondii]	Glyma.07G039800	cytochrome P450 71A1 Glycine max	BnaC09G0286200ZS	cytochrome P450 76C1-like [Brassica napus]
SIN_1014153	LACS	GH_D09G0678	long chain acyl-CoA synthetase 6, peroxisomal-like [Gossypium raimondii] &gt;gi|823169257|ref|XP_012484150.1| long chain acyl-CoA synthetase 6, peroxisomal-like [Gossypium raimondii] &gt;gi|763766970|gb|KJB34185.1| hypothetical protein B456_006G052200 [Gossypium raimondii]	Glyma.05G151200	AAS	BnaC04G0356100ZS	AAS
SIN_1018354	transcription factor MYB62 [Sesamum indicum]	GH_D04G1346	Transcription factor AS1 -like protein [Gossypium arboreum]	Glyma.07G132400	phantastica transcription factor a isoform X1 Glycine max	BnaC03G0607300ZS	PREDICTED: transcription factor MYB48 [Brassica oleracea var. oleracea]
SIN_1022715	ATP-dependent Clp protease proteolytic subunit-related protein 3, chloroplastic isoform X2 [Sesamum indicum]	GH_A11G1140	ATP-dependent Clp protease proteolytic subunit 5, chloroplastic -like protein [Gossypium arboreum]	Glyma.19G233600	ATP-dependent Clp protease proteolytic subunit-related protein 3, chloroplastic Glycine max	BnaC08G0001200ZS	ATP-dependent Clp protease proteolytic subunit 5, chloroplastic [Brassica rapa]
SIN_1023771	WUSCHEL-related homeobox 11-like [Sesamum indicum]	GH_A13G1885	WUSCHEL-related homeobox 11-like [Gossypium raimondii] &gt;gi|763815603|gb|KJB82455.1| hypothetical protein B456_013G196400 [Gossypium raimondii]	Glyma.13G152644	WUSCHEL-related homeobox 9 Glycine max	BnaC09G0486700ZS	WUSCHEL-related homeobox 12 isoform X1 [Brassica rapa]
SIN_1014109	1-aminocyclopropane-1-carboxylate synthase 1 [Sesamum indicum]	GH_D08G2026	probable aminotransferase ACS10 [Gossypium raimondii] &gt;gi|763758358|gb|KJB25689.1| hypothetical protein B456_004G204200 [Gossypium raimondii]	Glyma.09G152700	probable aminotransferase ACS12 Glycine max	BnaC09G0295000ZS	1-aminocyclopropane-1-carboxylate synthase 6 [Brassica napus]
SIN_1006287	protein trichome birefringence [Sesamum indicum]	GH_D10G2095	protein trichome birefringence-like 4 [Gossypium raimondii] &gt;gi|763806116|gb|KJB73054.1| hypothetical protein B456_011G212300 [Gossypium raimondii]	Glyma.08G284500	protein trichome birefringence-like 2 Glycine max	BnaA05G0428300ZS	protein trichome birefringence-like 1 [Brassica napus]
SIN_1022289	receptor-like serine/threonine-protein kinase ALE2 isoform X2 [Sesamum indicum]	GH_D07G1219	probable receptor-like protein kinase At1g49730 [Gossypium raimondii] &gt;gi|763741651|gb|KJB09150.1| hypothetical protein B456_001G126300 [Gossypium raimondii]	Glyma.09G081800	probable receptor-like protein kinase At5g18500 isoform X1 Glycine max	BnaA01G0324200ZS	putative proline-rich receptor-like protein kinase PERK6 [Brassica rapa]
SIN_1023121	peptide methionine sulfoxide reductase B5-like [Sesamum indicum]	GH_D08G2657	peptide methionine sulfoxide reductase B1, chloroplastic [Gossypium raimondii] &gt;gi|763759659|gb|KJB26990.1| hypothetical protein B456_004G270500 [Gossypium raimondii]	Glyma.15G061100	peptide methionine sulfoxide reductase B5 Glycine max	BnaC03G0726100ZS	peptide methionine sulfoxide reductase B9 [Brassica napus]
SIN_1019604	katanin p60 ATPase-containing subunit A-like 2 isoform X1 [Sesamum indicum]	GH_A06G1763	vacuolar protein sorting-associated protein 4A isoform X1 [Gossypium raimondii] &gt;gi|763800340|gb|KJB67295.1| hypothetical protein B456_010G184000 [Gossypium raimondii]	Glyma.05G130700	katanin p60 ATPase-containing subunit A-like 2 Glycine max	BnaC03G0192200ZS	katanin p60 ATPase-containing subunit A-like 2 [Brassica napus]
SIN_1018312	AP2/ERF and B3 domain-containing transcription factor RAV1-like [Sesamum indicum]	GH_A08G0016	ethylene-responsive transcription factor RAP2-7-like [Gossypium raimondii] &gt;gi|763754259|gb|KJB21590.1| hypothetical protein B456_004G002100 [Gossypium raimondii]	Glyma.04G047900	AP2-like ethylene-responsive transcription factor ANT Glycine max	BnaC08G0500000ZS	AP2/ERF and B3 domain-containing transcription factor RAV1-like [Brassica napus]
SIN_1012362	uncharacterized protein LOC105163323 [Sesamum indicum]	GH_D07G2297	uncharacterized protein LOC105766587 [Gossypium raimondii] &gt;gi|763743631|gb|KJB11130.1| hypothetical protein B456_001G242200 [Gossypium raimondii]	Glyma.18G291600	uncharacterized protein LOC100794240 Glycine max	BnaC03G0472100ZS	PREDICTED: uncharacterized protein LOC106333560 [Brassica oleracea var. oleracea]
SIN_1019195	protein N-lysine methyltransferase METTL21A [Sesamum indicum]	GH_A12G0836	protein N-lysine methyltransferase METTL21A [Gossypium raimondii] &gt;gi|763781923|gb|KJB48994.1| hypothetical protein B456_008G096900 [Gossypium raimondii]	Glyma.02G057000	protein N-lysine methyltransferase METTL21A Glycine max	BnaC01G0243600ZS	PREDICTED: protein N-lysine methyltransferase METTL21A [Brassica oleracea var. oleracea]
SIN_1014946	nucleobase-ascorbate transporter 4 isoform X1 [Sesamum indicum]	GH_D03G1190	nucleobase-ascorbate transporter 6-like [Gossypium raimondii] &gt;gi|823142308|ref|XP_012470956.1| nucleobase-ascorbate transporter 6-like [Gossypium raimondii] &gt;gi|823142310|ref|XP_012470957.1| nucleobase-ascorbate transporter 6-like [Gossypium raimondii] &gt;gi|823142312|ref|XP_012470958.1| nucleobase-ascorbate transporter 6-like [Gossypium raimondii] &gt;gi|763752158|gb|KJB19546.1| hypothet…	Glyma.13G318900	nucleobase-ascorbate transporter 12 Glycine max	BnaC02G0534300ZS	PREDICTED: nucleobase-ascorbate transporter 6-like [Brassica oleracea var. oleracea]
SIN_1009218	ATPase family AAA domain-containing protein 1 [Sesamum indicum]	GH_D06G1790	vacuolar protein sorting-associated protein 4A isoform X1 [Gossypium raimondii] &gt;gi|763800340|gb|KJB67295.1| hypothetical protein B456_010G184000 [Gossypium raimondii]	Glyma.11G101600	uncharacterized protein LOC100812718 isoform X1 Glycine max	BnaA05G0099700ZS	katanin p60 ATPase-containing subunit A-like 2 isoform X2 [Brassica napus]
SIN_1010399	protein ROOT HAIR DEFECTIVE 3 homolog 1 [Sesamum indicum]	GH_D06G1668	hypothetical protein B456_010G171200 [Gossypium raimondii]	Glyma.15G127700	protein ROOT HAIR DEFECTIVE 3 homolog 2 Glycine max	BnaA06G0431400ZS	protein ROOT HAIR DEFECTIVE 3 homolog 2 [Brassica napus]
SIN_1001712	transcription factor MYB86 [Sesamum indicum]	GH_A12G1832	MYB25-like protein [Gossypium hirsutum]	Glyma.19G024700	MYB Transcription Factors	BnaC02G0527500ZS	transcription factor MYB28 [Brassica rapa]
SIN_1013230	LACS8/9	GH_A10G1397	AAS	Glyma.20G060300	LACS8/9	BnaA04G0297500ZS	LACS
SIN_1006818	polygalacturonase QRT3 isoform X1 [Sesamum indicum]	GH_A12G0476	Polygalacturonase QRT3 -like protein [Gossypium arboreum]	Glyma.15G157000	polygalacturonase QRT3 Glycine max	BnaA03G0455900ZS	polygalacturonase QRT3-like [Brassica napus]
SIN_1025738	probable ascorbate-specific transmembrane electron transporter 1 [Erythranthe guttata]	GH_A08G1216	transmembrane ascorbate ferrireductase 1-like [Gossypium raimondii] &gt;gi|763756538|gb|KJB23869.1| hypothetical protein B456_004G118600 [Gossypium raimondii]	Glyma.19G044200	probable transmembrane ascorbate ferrireductase 2 Glycine max	BnaA06G0097000ZS	probable transmembrane ascorbate ferrireductase 3 [Brassica napus]
SIN_1026982	gibberellin 2-beta-dioxygenase 8 [Sesamum indicum]	GH_A10G0915	putative iron	Glyma.13G048200	2-oxoglutarate-dependent dioxygenase DAO Glycine max	BnaC08G0227300ZS	2-oxoglutarate-dependent dioxygenase DAO-like [Brassica napus]
SIN_1005553	actin [Sesamum indicum]	GH_A01G2405	Actin [Gossypium arboreum]	Glyma.03G144800	actin-3 Glycine max	BnaA06G0078300ZS	actin-related protein 3 isoform X2 [Brassica rapa]
SIN_1009298	uncharacterized protein LOC105166850 [Sesamum indicum]	GH_A12G1948	ABC transporter A family member 7-like isoform X1 [Gossypium raimondii] &gt;gi|763783814|gb|KJB50885.1| hypothetical protein B456_008G191700 [Gossypium raimondii]	Glyma.20G066600	ABC transporter F family member 3 Glycine max	BnaC04G0323900ZS	PREDICTED: ABC transporter F family member 4-like [Brassica oleracea var. oleracea]
SIN_1005249	NAC transcription factor 25 [Sesamum indicum]	GH_A01G0350	transcription factor JUNGBRUNNEN 1 [Gossypium raimondii] &gt;gi|763745349|gb|KJB12788.1| hypothetical protein B456_002G036700 [Gossypium raimondii]	Glyma.07G192900	NAC transcription factor 25 Glycine max	BnaA03G0342000ZS	NAC transcription factor 56 [Brassica rapa]
SIN_1021568	TOM1-like protein 2 [Sesamum indicum]	GH_D10G1291	signal transducing adapter molecule 2-like isoform X2 [Gossypium raimondii]	Glyma.06G119700	TOM1-like protein 4 Glycine max	BnaA01G0050800ZS	TOM1-like protein 9 isoform X1 [Brassica rapa]
SIN_1026461	uncharacterized protein LOC105168444 [Sesamum indicum]	GH_D07G0568	uncharacterized protein LOC105786049 [Gossypium raimondii] &gt;gi|763740491|gb|KJB07990.1| hypothetical protein B456_001G057500 [Gossypium raimondii]	Glyma.15G113700	uncharacterized protein LOC100810643 Glycine max	BnaA10G0224800ZS	uncharacterized protein LOC106372389 [Brassica napus]
SIN_1018220	uncharacterized protein LOC105156510 isoform X1 [Sesamum indicum]	GH_A03G0823	uncharacterized protein LOC105788438 [Gossypium raimondii] &gt;gi|763751995|gb|KJB19383.1| hypothetical protein B456_003G099300 [Gossypium raimondii] &gt;gi|763751996|gb|KJB19384.1| hypothetical protein B456_003G099300 [Gossypium raimondii]	Glyma.04G165100	uncharacterized protein LOC102662706 Glycine max	BnaC08G0225900ZS	uncharacterized protein LOC106362091 [Brassica napus]
SIN_1011602	uncharacterized protein At1g01500 [Sesamum indicum]	GH_D13G0334	uncharacterized protein At1g01500-like [Gossypium raimondii] &gt;gi|823264247|ref|XP_012464867.1| uncharacterized protein At1g01500-like [Gossypium raimondii] &gt;gi|823264249|ref|XP_012464868.1| uncharacterized protein At1g01500-like [Gossypium raimondii] &gt;gi|823264251|ref|XP_012464869.1| uncharacterized protein At1g01500-like [Gossypium raimondii] &gt;gi|763812335|gb|KJB79187.1| hypothetical…	Glyma.16G032500	uncharacterized protein At1g01500 Glycine max	BnaC05G0163700ZS	uncharacterized protein At1g01500 [Brassica napus]
SIN_1026419	serine carboxypeptidase-like 45 [Sesamum indicum]	GH_D08G2586	serine carboxypeptidase 1-like [Gossypium raimondii] &gt;gi|763759526|gb|KJB26857.1| hypothetical protein B456_004G263400 [Gossypium raimondii]	Glyma.12G010100	serine carboxypeptidase-like 40 Glycine max	BnaC09G0561300ZS	serine carboxypeptidase-like 19 isoform X1 [Brassica napus]
SIN_1003499	beta-glucosidase isoform X1 [Sesamum indicum]	GH_A13G1700	beta-glucosidase 18-like isoform X1 [Gossypium raimondii] &gt;gi|763815059|gb|KJB81911.1| hypothetical protein B456_013G167400 [Gossypium raimondii]	Glyma.08G150400	vicianin hydrolase isoform X1 Glycine max	BnaA05G0045500ZS	PREDICTED: beta-glucosidase 26, peroxisomal [Brassica oleracea var. oleracea]
SIN_1023044	7-deoxyloganetin glucosyltransferase-like [Sesamum indicum]	GH_A05G3656	hypothetical protein F383_19861 [Gossypium arboreum]	Glyma.09G246000	UDP-glycosyltransferase 74B1 isoform X1 Glycine max	BnaA10G0272300ZS	UDP-glycosyltransferase 76C2 [Brassica napus]
SIN_1023534	guanylate kinase 2-like [Sesamum indicum]	GH_D03G0802	guanylate kinase 2-like isoform X1 [Gossypium raimondii] &gt;gi|763751882|gb|KJB19270.1| hypothetical protein B456_003G093200 [Gossypium raimondii] &gt;gi|763751884|gb|KJB19272.1| hypothetical protein B456_003G093200 [Gossypium raimondii] &gt;gi|763751885|gb|KJB19273.1| hypothetical protein B456_003G093200 [Gossypium raimondii]	Glyma.19G141200	guanylate kinase 1-like isoform X1 Glycine soja	BnaA04G0028700ZS	guanylate kinase 2-like [Brassica napus]
SIN_1015500	1-aminocyclopropane-1-carboxylate synthase [Sesamum indicum]	GH_D08G1378	1-aminocyclopropane-1-carboxylate synthase-like [Gossypium raimondii] &gt;gi|763756973|gb|KJB24304.1| hypothetical protein B456_004G137900 [Gossypium raimondii]	Glyma.11G028200	probable aminotransferase ACS12 Glycine max	BnaC07G0469400ZS	1-aminocyclopropane-1-carboxylate synthase 7-like [Brassica napus]
SIN_1025700	scarecrow-like protein 32 [Sesamum indicum]	GH_A13G0604	scarecrow-like protein 32 [Gossypium raimondii] &gt;gi|763813063|gb|KJB79915.1| hypothetical protein B456_013G072100 [Gossypium raimondii]	Glyma.11G096500	scarecrow-like protein 23 Glycine max	BnaC08G0342600ZS	LOW QUALITY PROTEIN: protein SCARECROW-like [Brassica napus]
SIN_1017198	LOW QUALITY PROTEIN: transcription factor TCP23 [Sesamum indicum]	GH_D08G2051	transcription factor TCP19-like [Gossypium raimondii] &gt;gi|763758405|gb|KJB25736.1| hypothetical protein B456_004G206900 [Gossypium raimondii]	Glyma.05G050400	transcription factor TCP9 Glycine max	BnaA02G0183300ZS	transcription factor TCP15-like [Brassica napus]
SIN_1002659	gibberellin 20 oxidase 1-D [Sesamum indicum]	GH_D07G1583	gibberellin 20-oxidase [Gossypium hirsutum]	Glyma.06G155000	gibberellin 20 oxidase 2-like Glycine soja	BnaC09G0574300ZS	gibberellin 20 oxidase 3 isoform X1 [Brassica napus]
SIN_1019520	NAC transcription factor 56 [Sesamum indicum]	GH_D10G0895	NAC domain protein NAC18 [Gossypium hirsutum]	Glyma.12G022700	NAC domain-containing protein 22-like Glycine soja	BnaC03G0500400ZS	PREDICTED: NAC transcription factor 29-like [Brassica oleracea var. oleracea]
SIN_1010296	protein PLANT CADMIUM RESISTANCE 8-like [Sesamum indicum]	GH_A04G0941	cell number regulator 8-like [Gossypium raimondii] &gt;gi|763795496|gb|KJB62492.1| hypothetical protein B456_009G419400 [Gossypium raimondii]	Glyma.19G179500	cell number regulator 8 Glycine max	BnaC04G0022700ZS	PREDICTED: protein PLANT CADMIUM RESISTANCE 10-like [Brassica oleracea var. oleracea]
SIN_1014450	purple acid phosphatase 18 [Sesamum indicum]	GH_D11G1481	hypothetical protein B456_007G155600, partial [Gossypium raimondii]	Glyma.03G194200	probable purple acid phosphatase 20 Glycine max	BnaA01G0386700ZS	purple acid phosphatase 15-like [Brassica napus]
SIN_1005283	transcription factor bHLH125 [Sesamum indicum]	GH_A04G1242	transcription factor bHLH118-like [Gossypium raimondii] &gt;gi|763810352|gb|KJB77254.1| hypothetical protein B456_012G127900 [Gossypium raimondii]	Glyma.17G090500	uncharacterized protein LOC100787505 Glycine max	BnaC01G0136300ZS	PREDICTED: uncharacterized protein LOC106312960 isoform X2 [Brassica oleracea var. oleracea]
SIN_1011439	protein WEAK CHLOROPLAST MOVEMENT UNDER BLUE LIGHT 1 isoform X1 [Sesamum indicum]	GH_A01G0887	hypothetical protein F383_06429 [Gossypium arboreum]	Glyma.01G131300	WEB family protein At2g38370 Glycine max	BnaC04G0214500ZS	protein WEAK CHLOROPLAST MOVEMENT UNDER BLUE LIGHT-like 3 [Brassica napus]
SIN_1015255	EPIDERMAL PATTERNING FACTOR-like protein 2 [Sesamum indicum]	GH_A06G0276	hypothetical protein B456_010G029200 [Gossypium raimondii]	Glyma.01G196900	EPIDERMAL PATTERNING FACTOR-like protein 2 Glycine max	BnaA01G0012000ZS	EPIDERMAL PATTERNING FACTOR-like protein 2 [Brassica rapa]
SIN_1014149	abscisic acid receptor PYL9 [Sesamum indicum]	GH_D08G1335	Regulatory components of ABA receptor 3 [Theobroma cacao] &gt;gi|508777742|gb|EOY24998.1| Regulatory components of ABA receptor 3 [Theobroma cacao]	Glyma.07G056900	abscisic acid receptor PYL9-like Glycine soja	BnaA07G0217100ZS	abscisic acid receptor PYL9 [Brassica napus]
SIN_1013096	E3 ubiquitin-protein ligase PUB24-like [Sesamum indicum]	GH_D13G0403	U-box domain-containing protein 26-like [Gossypium raimondii] &gt;gi|763812495|gb|KJB79347.1| hypothetical protein B456_013G045000 [Gossypium raimondii]	Glyma.18G042100	syringolide-induced protein 13-1-1 Glycine max	BnaA08G0246200ZS	U-box domain-containing protein 44 [Brassica rapa]
SIN_1002596	calcium-transporting ATPase 12, plasma membrane-type-like [Sesamum indicum]	GH_D09G1329	putative calcium-transporting ATPase 11, plasma membrane-type [Gossypium raimondii] &gt;gi|763768792|gb|KJB36007.1| hypothetical protein B456_006G136000 [Gossypium raimondii]	Glyma.09G061200	calcium-transporting ATPase 8, plasma membrane-type Glycine max	BnaC08G0372300ZS	putative calcium-transporting ATPase 11, plasma membrane-type [Brassica rapa]
SIN_1021929	probable receptor-like protein kinase At1g80640 [Sesamum indicum]	GH_D11G2986	serine	Glyma.14G025200	probable serine/threonine-protein kinase PBL23 Glycine max	BnaC09G0478200ZS	serine/threonine-protein kinase PBL27 [Brassica napus]
SIN_1010639	uncharacterized protein LOC110012609 isoform X1 [Sesamum indicum]	GH_A01G2021	putative beta-D-xylosidase 7 [Gossypium arboreum]	Glyma.17G188200	uncharacterized protein LOC100819414 Glycine max	BnaC09G0552100ZS	probable beta-D-xylosidase 6 [Brassica napus]
SIN_1015824	protein CUP-SHAPED COTYLEDON 3 [Sesamum indicum]	GH_D12G2643	NAC domain-containing protein 14-like isoform X2 [Gossypium raimondii] &gt;gi|763785357|gb|KJB52428.1| hypothetical protein B456_008G261400 [Gossypium raimondii]	Glyma.16G016400	NAC domain-containing protein 62 Glycine max	BnaC02G0339100ZS	NAC domain-containing protein 69-like [Brassica napus]
SIN_1003387	protein trichome birefringence-like 36 [Sesamum indicum]	GH_D06G2320	protein trichome birefringence-like 38 [Gossypium raimondii] &gt;gi|763801429|gb|KJB68384.1| hypothetical protein B456_010G242200 [Gossypium raimondii]	Glyma.13G291700	protein trichome birefringence-like 39 Glycine max	BnaC03G0175100ZS	PREDICTED: protein trichome birefringence-like 40 [Brassica oleracea var. oleracea]
SIN_1003873	transcription factor DIVARICATA-like [Sesamum indicum]	GH_D01G2516	Transcription factor MYB1R1 [Gossypium arboreum]	Glyma.03G078000	MYB transcription factor MYB51 isoform X1 Glycine max	BnaA10G0144400ZS	transcription factor DIVARICATA [Brassica rapa]
SIN_1018537	ethylene-responsive transcription factor 1A-like [Sesamum indicum]	GH_A12G2165	ethylene-responsive transcription factor 2-like [Gossypium raimondii] &gt;gi|763784298|gb|KJB51369.1| hypothetical protein B456_008G213900 [Gossypium raimondii]	Glyma.11G036400	ethylene-responsive transcription factor 5-like Glycine soja	BnaC09G0577700ZS	AP2 / EREBP Transcription Factors
SIN_1011010	cationic peroxidase 1-like [Sesamum indicum]	GH_A10G1987	hypothetical protein F383_17561 [Gossypium arboreum]	Glyma.02G234200	peroxidase 4 Glycine max	BnaA02G0019300ZS	peroxidase P7 [Brassica napus]
SIN_1021997	chaperone protein ClpD, chloroplastic [Sesamum indicum]	GH_A05G0067	uncharacterized protein LOC105769040 [Gossypium raimondii] &gt;gi|763786847|gb|KJB53843.1| hypothetical protein B456_009G007400 [Gossypium raimondii]	Glyma.01G112300	LOW QUALITY PROTEIN: uncharacterized protein LOC100808685 Glycine max	BnaA09G0479900ZS	disease resistance protein TAO1-like [Brassica napus]
SIN_1018449	GDSL esterase/lipase At1g29670-like, partial [Sesamum indicum]	GH_D05G1560	LOW QUALITY PROTEIN: GDSL esterase	Glyma.07G239400	GDSL esterase/lipase At4g16230 Glycine max	BnaA02G0060800ZS	GDSL esterase/lipase 7 [Brassica napus]
SIN_1012925	glycosyltransferase family protein 64 protein C5 [Sesamum indicum]	GH_D05G2953	glycosyltransferase family protein 64 protein C5 [Gossypium raimondii] &gt;gi|763793481|gb|KJB60477.1| hypothetical protein B456_009G307300 [Gossypium raimondii]	Glyma.10G200700	glycosyltransferase family protein 64 protein C5 Glycine max	BnaC09G0600900ZS	glycosyltransferase family protein 64 protein C5 [Brassica napus]
SIN_1013372	protein S-acyltransferase 8 [Sesamum indicum]	GH_A04G1227	probable protein S-acyltransferase 6 isoform X1 [Gossypium raimondii] &gt;gi|823255881|ref|XP_012460601.1| probable protein S-acyltransferase 6 isoform X1 [Gossypium raimondii] &gt;gi|763810320|gb|KJB77222.1| hypothetical protein B456_012G126300 [Gossypium raimondii] &gt;gi|763810323|gb|KJB77225.1| hypothetical protein B456_012G126300 [Gossypium raimondii]	Glyma.19G099000	probable protein S-acyltransferase 7 isoform X1 Glycine max	BnaA03G0276300ZS	probable protein S-acyltransferase 12 [Brassica napus]
SIN_1014764	KCS	GH_A06G1931	3-ketoacyl-CoA synthase 15 [Gossypium raimondii]	Glyma.13G331600	KCS	BnaA06G0045100ZS	KCS
SIN_1014028	shaggy-related protein kinase alpha [Sesamum indicum]	GH_A09G0935	Shaggy-related protein kinase eta [Gossypium arboreum]	Glyma.19G226400	shaggy-related protein kinase alpha Glycine max	BnaC04G0170200ZS	shaggy-related protein kinase zeta [Capsella rubella]
SIN_1009797	LOX	GH_A08G2378	putative linoleate 9S-lipoxygenase 5 [Gossypium arboreum]	Glyma.07G034800	lipoxygenase-9 Glycine max	BnaA01G0301300ZS	linoleate 9S-lipoxygenase 5, chloroplastic [Brassica napus]
SIN_1020126	metacaspase-9 [Sesamum indicum]	GH_A06G2032	Metacaspase-9 -like protein [Gossypium arboreum]	Glyma.19G122300	metacaspase-9 Glycine max	BnaA07G0381900ZS	PREDICTED: metacaspase-4 [Brassica oleracea var. oleracea]
SIN_1004443	ABC transporter B family member 1 [Sesamum indicum]	GH_D07G0745	ABC transporter B family member 25-like [Gossypium raimondii] &gt;gi|763740809|gb|KJB08308.1| hypothetical protein B456_001G075900 [Gossypium raimondii]	Glyma.10G137600	ABC transporter B family member 21 Glycine max	BnaA09G0427600ZS	ABC transporter B family member 13 [Brassica napus]
SIN_1002982	cytochrome P450 84A1-like [Sesamum indicum]	GH_D01G0867	hypothetical protein B456_002G097900 [Gossypium raimondii]	Glyma.20G007100	cytochrome P450 71D11 Glycine max	BnaC04G0605700ZS	cytochrome P450 76C4 [Brassica napus]
SIN_1005540	OBO	GH_A11G0066	OBO	Glyma.06G209900	oleosin 16 kDa Glycine max	BnaC08G0042100ZS	OBO
SIN_1010442	AP2-like ethylene-responsive transcription factor AIL1, partial [Sesamum indicum]	GH_D08G2591	hypothetical protein B456_004G263900 [Gossypium raimondii]	Glyma.17G232290	AP2-like ethylene-responsive transcription factor ANT Glycine soja	BnaC05G0292600ZS	AP2-like ethylene-responsive transcription factor PLT2 [Brassica napus]
SIN_1026513	U-box domain-containing protein 45 [Sesamum indicum]	GH_D10G2335	U-box domain-containing protein 14 [Gossypium raimondii] &gt;gi|763806583|gb|KJB73521.1| hypothetical protein B456_011G237300 [Gossypium raimondii]	Glyma.11G140100	U-box domain-containing protein 13 Glycine max	BnaC07G0532400ZS	U-box domain-containing protein 5-like isoform X1 [Brassica napus]
SIN_1012846	uncharacterized protein LOC105165298 [Sesamum indicum]	GH_A11G1286	Spindle pole body-associated CIK1 [Gossypium arboreum] &gt;gi|728837632|gb|KHG17075.1| Spindle pole body-associated CIK1 [Gossypium arboreum]	Glyma.03G155200	uncharacterized protein LOC100306689 Glycine max	BnaC02G0342900ZS	PREDICTED: uncharacterized protein LOC106327177 [Brassica oleracea var. oleracea]
SIN_1013267	glutathione S-transferase TCHQD [Sesamum indicum]	GH_A11G2109	Glutathione S-transferase F8, chloroplastic -like protein [Gossypium arboreum]	Glyma.02G283900	glutathione S-transferase F9-like Glycine max	BnaC03G0324900ZS	PREDICTED: glutathione S-transferase F2 [Brassica oleracea var. oleracea]
SIN_1011403	ferruginol synthase-like, partial [Sesamum indicum]	GH_A12G2245	Cytochrome P450 protein [Gossypium arboreum]	Glyma.01G226502	cytochrome P450 97B2, chloroplastic Glycine soja	BnaC04G0605600ZS	cytochrome P450 76C4-like [Brassica napus]
SIN_1012426	protein FANTASTIC FOUR 2 [Sesamum indicum]	GH_D07G1217	protein FAF-like, chloroplastic [Gossypium raimondii] &gt;gi|763741648|gb|KJB09147.1| hypothetical protein B456_001G126000 [Gossypium raimondii]	Glyma.03G153400	LOW QUALITY PROTEIN: protein FANTASTIC FOUR 1 Glycine max	BnaA08G0320100ZS	protein FANTASTIC FOUR 2-like [Brassica napus]
SIN_1009815	LOW QUALITY PROTEIN: AP2-like ethylene-responsive transcription factor PLT2, partial [Sesamum indicum]	GH_A08G2598	hypothetical protein B456_004G263900 [Gossypium raimondii]	Glyma.01G195900	AP2-like ethylene-responsive transcription factor ANT isoform X1 Glycine max	BnaA10G0195000ZS	AP2-like ethylene-responsive transcription factor BBM2 [Brassica napus]
SIN_1009998	serine/threonine-protein kinase HT1 [Sesamum indicum]	GH_A12G1829	Dual specificity protein kinase splA [Gossypium arboreum]	Glyma.06G183500	serine/threonine-protein kinase STY13 Glycine max	BnaC08G0420000ZS	PREDICTED: serine/threonine-protein kinase HT1-like [Brassica oleracea var. oleracea]
SIN_1009386	probable serine/threonine-protein kinase WNK11 [Sesamum indicum]	GH_A05G4062	putative serine	Glyma.18G215100	probable serine/threonine-protein kinase WNK5 Glycine soja	BnaA09G0384300ZS	serine/threonine-protein kinase WNK1 [Brassica rapa]
SIN_1002588	3-ketoacyl-CoA synthase 11-like [Sesamum indicum]	GH_D05G0980	KCS	Glyma.05G011100	KCS	BnaC01G0045000ZS	3-ketoacyl-CoA synthase 16-like [Brassica napus]
SIN_1020522	ABC	GH_A01G2355	ABC	Glyma.12G020400	ABC transporter G family member 15 Glycine max	BnaC08G0351600ZS	ABC
SIN_1011676	mitogen-activated protein kinase kinase kinase 5-like [Sesamum indicum]	GH_D05G2036	mitogen-activated protein kinase kinase kinase YODA-like isoform X1 [Gossypium raimondii] &gt;gi|763791408|gb|KJB58404.1| hypothetical protein B456_009G208800 [Gossypium raimondii]	Glyma.10G250800	mitogen-activated protein kinase kinase kinase NPK1 Glycine max	BnaC05G0034000ZS	mitogen-activated protein kinase kinase kinase 18-like [Brassica napus]
SIN_1011424	transcription factor MYB44-like [Sesamum indicum]	GH_A05G2408	Transcription factor MYB44 -like protein [Gossypium arboreum]	Glyma.14G058100	transcription factor MYB73 isoform X1 Glycine max	BnaA03G0075300ZS	transcription factor MYB56 [Brassica rapa]
SIN_1026043	flocculation protein FLO11-like [Sesamum indicum]	GH_D04G1471	dnaJ protein ERDJ3A-like isoform X1 [Gossypium raimondii] &gt;gi|763810113|gb|KJB77015.1| hypothetical protein B456_012G116800 [Gossypium raimondii]	Glyma.15G077700	dnaJ protein homolog 1 Glycine max	BnaC03G0379600ZS	dnaJ homolog subfamily B member 1-like [Brassica napus]
SIN_1010521	uncharacterized protein At4g22758 [Sesamum indicum]	GH_D09G1059	hypothetical protein F383_23345 [Gossypium arboreum]	Glyma.05G053400	uncharacterized protein LOC100796408 Glycine max	BnaC04G0204100ZS	uncharacterized protein At4g22758-like [Brassica napus]
SIN_1021445	cytochrome P450 76C2-like [Sesamum indicum]	GH_D03G0586	cytochrome P450 89A2-like [Gossypium raimondii] &gt;gi|763751150|gb|KJB18538.1| hypothetical protein B456_003G058600 [Gossypium raimondii]	Glyma.07G220400	cytochrome P450 89A2 Glycine max	BnaC02G0331700ZS	cytochrome P450 89A2-like [Brassica napus]
SIN_1016486	UDP-glycosyltransferase 88B1-like [Sesamum indicum]	GH_D12G0678	anthocyanidin 3-O-glucosyltransferase 5-like [Gossypium raimondii] &gt;gi|763781377|gb|KJB48448.1| hypothetical protein B456_008G069600 [Gossypium raimondii]	Glyma.03G115800	hydroquinone glucosyltransferase Glycine max	BnaC03G0498700ZS	UDP-glycosyltransferase 90A1-like isoform X1 [Brassica napus]
SIN_1014554	NAC domain-containing protein 72 [Sesamum indicum]	GH_A08G2659	transcription factor JUNGBRUNNEN 1-like isoform X2 [Gossypium raimondii] &gt;gi|763759655|gb|KJB26986.1| hypothetical protein B456_004G270200 [Gossypium raimondii]	Glyma.19G109100	NAC domain-containing protein 87 Glycine max	BnaC07G0317900ZS	NAC domain-containing protein 59-like [Brassica napus]
SIN_1023900	serine carboxypeptidase-like 18 isoform X1 [Sesamum indicum]	GH_D12G0921	hypothetical protein B456_008G084200 [Gossypium raimondii]	Glyma.15G090300	uncharacterized protein LOC100794342 Glycine max	BnaA02G0065600ZS	serine carboxypeptidase-like 11 isoform X1 [Brassica napus]
SIN_1012561	uncharacterized protein LOC105163104 [Sesamum indicum]	GH_D04G1593	Epoxide hydrolase 2 [Gossypium arboreum]	Glyma.13G182100	uncharacterized protein LOC100790796 Glycine max	BnaC07G0405200ZS	uncharacterized protein LOC106410715 [Brassica napus]
SIN_1008636	AT-hook motif nuclear-localized protein 15 [Sesamum indicum]	GH_A12G2291	AT-hook motif nuclear-localized protein 23 [Gossypium raimondii] &gt;gi|763784580|gb|KJB51651.1| hypothetical protein B456_008G226900 [Gossypium raimondii]	Glyma.11G221200	AT-hook motif nuclear-localized protein 15 Glycine max	BnaA06G0147400ZS	AT-hook motif nuclear-localized protein 27-like [Brassica napus]
SIN_1015066	zinc finger protein WIP3 [Sesamum indicum]	GH_D08G0339	zinc finger protein WIP2-like [Gossypium raimondii] &gt;gi|763754919|gb|KJB22250.1| hypothetical protein B456_004G037000 [Gossypium raimondii]	Glyma.14G174900	protein TRANSPARENT TESTA 1 Glycine max	BnaC05G0061100ZS	PREDICTED: zinc finger protein WIP3 [Brassica oleracea var. oleracea]
SIN_1001908	AP2-like ethylene-responsive transcription factor BBM2 [Sesamum indicum]	GH_D04G0115	AP2-like ethylene-responsive transcription factor AIL1 [Gossypium raimondii] &gt;gi|763807972|gb|KJB74874.1| hypothetical protein B456_012G011800 [Gossypium raimondii]	Glyma.17G158300	AP2-like ethylene-responsive transcription factor ANT isoform X1 Glycine max	BnaA02G0069800ZS	AP2-like ethylene-responsive transcription factor BBM2 isoform X2 [Brassica napus]
SIN_1011874	1-aminocyclopropane-1-carboxylate oxidase 5-like [Sesamum indicum]	GH_A08G0563	1-aminocyclopropane-1-carboxylate oxidase 3 [Gossypium arboreum]	Glyma.05G222400	1-aminocyclopropane-1-carboxylate oxidase 1 Glycine max	BnaC05G0033200ZS	1-aminocyclopropane-1-carboxylate oxidase 4 [Brassica rapa]
SIN_1007643	receptor-like serine/threonine-protein kinase ALE2 isoform X2 [Sesamum indicum]	GH_D08G2082	CDP-DAGS	Glyma.14G197000	probable inactive receptor-like protein kinase At3g56050 Glycine max	BnaC06G0170700ZS	probable LRR receptor-like serine/threonine-protein kinase At1g63430 [Brassica napus]
SIN_1022398	HVA22-like protein f [Sesamum indicum]	GH_A12G2101	HVA22-like protein e [Gossypium arboreum]	Glyma.17G098800	HVA22-like protein a Glycine max	BnaA02G0400700ZS	HVA22-like protein b [Brassica rapa]
SIN_1005800	uncharacterized protein LOC105165970 [Sesamum indicum]	GH_A12G0993	probable mannitol dehydrogenase [Fragaria vesca subsp. vesca]	Glyma.13G255300	probable cinnamyl alcohol dehydrogenase 1 Glycine max	BnaA08G0190200ZS	PREDICTED: cinnamyl alcohol dehydrogenase 8 [Brassica oleracea var. oleracea]
SIN_1017249	probable serine/threonine-protein kinase At1g09600 [Sesamum indicum]	GH_A05G0247	hypothetical protein B456_009G026100 [Gossypium raimondii]	Glyma.18G263300	protein IMPAIRED IN BABA-INDUCED STERILITY 1 isoform X1 Glycine max	BnaC03G0343200ZS	probable WRKY transcription factor 58 [Brassica rapa]
SIN_1013974	malonyl-coenzyme:anthocyanin 5-O-glucoside-6'''-O-malonyltransferase-like [Sesamum indicum]	GH_D08G1149	DCR / PEL3 Acyltransferase	Glyma.19G030700	phenolic glucoside malonyltransferase 1-like Glycine max	BnaA02G0355000ZS	BAHD acyltransferase At3g29680 [Brassica rapa]
SIN_1019400	cytochrome P450 CYP72A219 [Sesamum indicum]	GH_D01G0390	cytochrome P450 72A15-like [Gossypium raimondii] &gt;gi|763745459|gb|KJB12898.1| hypothetical protein B456_002G043200 [Gossypium raimondii]	Glyma.15G243400	11-oxo-beta-amyrin 30-oxidase Glycine max	BnaA08G0092300ZS	cytochrome P450 97B3, chloroplastic-like [Brassica napus]
SIN_1007367	auxin-induced protein PCNT115-like [Olea europaea var. sylvestris]	GH_D11G2877	perakine reductase-like isoform X1 [Gossypium raimondii] &gt;gi|763777852|gb|KJB44975.1| hypothetical protein B456_007G283200 [Gossypium raimondii]	Glyma.20G077200	probable voltage-gated potassium channel subunit beta Glycine max	BnaA10G0028800ZS	probable voltage-gated potassium channel subunit beta [Brassica napus]
SIN_1024230	uncharacterized aarF domain-containing protein kinase At1g79600, chloroplastic [Sesamum indicum]	GH_A06G1320	uncharacterized aarF domain-containing protein kinase At1g71810, chloroplastic-like [Gossypium raimondii] &gt;gi|763798970|gb|KJB65925.1| hypothetical protein B456_010G120400 [Gossypium raimondii]	Glyma.17G127200	uncharacterized protein LOC100813009 Glycine max	BnaC07G0360800ZS	uncharacterized protein LOC106410213 isoform X1 [Brassica napus]
SIN_1020167	alpha-galactosidase [Sesamum indicum]	GH_D10G0259	alpha-galactosidase-like isoform X1 [Gossypium raimondii] &gt;gi|763802531|gb|KJB69469.1| hypothetical protein B456_011G025100 [Gossypium raimondii]	Glyma.06G144100	alpha-galactosidase 3 Glycine max	BnaC03G0039600ZS	PREDICTED: alpha-galactosidase 1-like isoform X1 [Brassica oleracea var. oleracea]
SIN_1023337	probable LRR receptor-like serine/threonine-protein kinase At1g06840 [Sesamum indicum]	GH_D06G2135	probable leucine-rich repeat receptor-like protein kinase At5g49770 [Gossypium raimondii] &gt;gi|763801059|gb|KJB68014.1| hypothetical protein B456_010G221900 [Gossypium raimondii]	Glyma.09G272300	probable LRR receptor-like serine/threonine-protein kinase At1g06840 isoform X2 Glycine max	BnaA10G0072100ZS	probable leucine-rich repeat receptor-like protein kinase At5g49770 [Brassica napus]
SIN_1002743	dof zinc finger protein DOF1.8-like isoform X1 [Sesamum indicum]	GH_A05G2422	dof zinc finger protein DOF1.2 [Gossypium raimondii] &gt;gi|763792389|gb|KJB59385.1| hypothetical protein B456_009G252800 [Gossypium raimondii]	Glyma.15G075800	dof zinc finger protein DOF1.6 Glycine max	BnaC04G0265700ZS	PREDICTED: dof zinc finger protein DOF3.7-like isoform X1 [Brassica oleracea var. oleracea]
SIN_1013963	protein DOWNY MILDEW RESISTANCE 6-like [Sesamum indicum]	GH_D04G0239	flavonol synthase	Glyma.04G227900	protein DOWNY MILDEW RESISTANCE 6 Glycine max	BnaC02G0515000ZS	PREDICTED: flavanone 3-dioxygenase-like [Brassica oleracea var. oleracea]
SIN_1013943	auxin-responsive protein SAUR36-like [Sesamum indicum]	GH_D08G1990	uncharacterized protein LOC105793680 [Gossypium raimondii] &gt;gi|763758303|gb|KJB25634.1| hypothetical protein B456_004G201200 [Gossypium raimondii]	Glyma.16G020700	SAUR-like auxin-responsive family protein Glycine max	BnaA05G0012300ZS	auxin-responsive protein SAUR32 [Brassica rapa]
SIN_1021084	LOW QUALITY PROTEIN: heat shock factor protein HSF8 [Sesamum indicum]	GH_A09G1537	HSF17 [Gossypium hirsutum]	Glyma.13G151200	heat stress transcription factor A-3 Glycine max	BnaA04G0060500ZS	uncharacterized protein LOC103863505 isoform X3 [Brassica rapa]
SIN_1003271	uncharacterized protein LOC105163620 [Sesamum indicum]	GH_A04G0224	RecName: Full=(+)-delta-cadinene synthase isozyme XC1; Short=D-cadinene synthase XC1 [Gossypium arboreum] &gt;gi|240104441|pdb|3G4D|A Chain A, Crystal Structure Of (+)-Delta-Cadinene Synthase From Gossypium Arboreum And Evolutionary Divergence Of Metal Binding Motifs For Catalysis &gt;gi|240104442|pdb|3G4D|B Chain B, Crystal Structure Of (+)-Delta-Cadinene Synthase From Gossypium Arboreum And Evo…	Glyma.19G157000	ent-copalyl diphosphate synthase, chloroplastic isoform X3 Glycine max	BnaC08G0434400ZS	1,8-cineole synthase 1, chloroplastic-like isoform X1 [Brassica napus]
SIN_1002401	probable serine/threonine-protein kinase At1g01540 [Sesamum indicum]	GH_A06G0682	proline-rich receptor-like protein kinase PERK1 [Gossypium raimondii] &gt;gi|763797955|gb|KJB64910.1| hypothetical protein B456_010G072000 [Gossypium raimondii]	Glyma.01G187300	probable serine/threonine-protein kinase At1g01540 Glycine max	BnaC09G0201800ZS	probable receptor-like protein kinase At5g18500 isoform X1 [Brassica napus]
SIN_1007187	anthocyanidin 3-O-glucosyltransferase 2 [Sesamum indicum]	GH_D02G0649	hypothetical protein B456_005G073700 [Gossypium raimondii]	Glyma.02G225850	UDP-glycosyltransferase 71K2 Glycine max	BnaC03G0451100ZS	PREDICTED: UDP-glycosyltransferase 71B7-like [Brassica oleracea var. oleracea]
SIN_1015574	heat stress transcription factor B-2b [Sesamum indicum]	GH_D06G0642	HSF31 [Gossypium hirsutum]	Glyma.19G159500	heat stress transcription factor A-7a Glycine max	BnaC03G0468100ZS	heat stress transcription factor C-1 [Brassica napus]
SIN_1013913	squamosa promoter-binding-like protein 8 [Sesamum indicum]	GH_D02G0489	squamosa promoter-binding-like protein 7 isoform X1 [Gossypium raimondii] &gt;gi|763761324|gb|KJB28578.1| hypothetical protein B456_005G056500 [Gossypium raimondii]	Glyma.17G080700	teosinte glume architecture 1 Glycine max	BnaA05G0029400ZS	squamosa promoter-binding-like protein 9 [Brassica napus]
SIN_1019229	probable acyl-activating enzyme 4 [Sesamum indicum]	GH_D09G0783	acetate	Glyma.02G239300	probable acyl-activating enzyme 6 Glycine max	BnaC05G0432800ZS	PREDICTED: acetate/butyrate--CoA ligase AAE7, peroxisomal [Brassica oleracea var. oleracea]
SIN_1018897	major allergen Pru ar 1-like isoform X2 [Sesamum indicum]	GH_D02G0552	major allergen Pru ar 1-like [Gossypium raimondii] &gt;gi|763761434|gb|KJB28688.1| hypothetical protein B456_005G062700 [Gossypium raimondii]	Glyma.17G030200	stress-induced protein SAM22-like Glycine soja	BnaC07G0170500ZS	PREDICTED: MLP-like protein 423 [Brassica oleracea var. oleracea]
SIN_1007332	purple acid phosphatase 15 isoform X2 [Sesamum indicum]	GH_D05G1929	Purple acid phosphatase 2 [Gossypium arboreum]	Glyma.13G161900	uncharacterized protein LOC100818438 isoform 1 precursor Glycine max	BnaA05G0352800ZS	purple acid phosphatase 18 [Brassica napus]
SIN_1015756	LTP	GH_A05G2291	non-specific lipid-transfer protein-like protein At2g13820 isoform X1 [Gossypium raimondii] &gt;gi|763792129|gb|KJB59125.1| hypothetical protein B456_009G239800 [Gossypium raimondii]	Glyma.08G074100	LTP	BnaC02G0540400ZS	LTP
SIN_1025323	salicylic acid-binding protein 2 [Sesamum indicum]	GH_D11G0505	methylesterase 10-like [Gossypium raimondii] &gt;gi|763773109|gb|KJB40232.1| hypothetical protein B456_007G052700 [Gossypium raimondii]	Glyma.04G256900	putative methylesterase 12, chloroplastic Glycine soja	BnaC07G0388000ZS	PREDICTED: methylesterase 10 [Brassica oleracea var. oleracea]
SIN_1026194	polyadenylate-binding protein 2-like [Sesamum indicum]	GH_D02G0924	polyadenylate-binding protein 2-like [Gossypium raimondii] &gt;gi|763762196|gb|KJB29450.1| hypothetical protein B456_005G101600 [Gossypium raimondii]	Glyma.03G260500	heterogeneous nuclear ribonucleoprotein Q isoform X1 Glycine max	BnaA03G0395200ZS	polyadenylate-binding protein 2 isoform X1 [Brassica rapa]
SIN_1006317	patatin-like protein 7 [Sesamum indicum]	GH_D09G0831	hypothetical protein B456_006G083400 [Gossypium raimondii]	Glyma.07G115500	patatin-like protein 1 Glycine soja	BnaA05G0067500ZS	PAH
SIN_1017529	vacuolar cation/proton exchanger 3-like isoform X1 [Sesamum indicum]	GH_D05G0885	vacuolar cation	Glyma.08G337000	vacuolar cation/proton exchanger 5 isoform X1 Glycine max	BnaA05G0419100ZS	vacuolar cation/proton exchanger 2 [Brassica rapa]
SIN_1003782	zinc finger protein CONSTANS-LIKE 9 [Sesamum indicum]	GH_D13G0648	putative zinc finger protein CONSTANS-LIKE 11 [Gossypium raimondii]	Glyma.14G190400	zinc finger protein CONSTANS-LIKE 9 Glycine max	BnaA02G0061400ZS	zinc finger protein CONSTANS-LIKE 1 [Brassica napus]
SIN_1004767	GATA transcription factor 8 isoform X1 [Sesamum indicum]	GH_A06G0971	putative GATA transcription factor 22 [Gossypium raimondii] &gt;gi|763798602|gb|KJB65557.1| hypothetical protein B456_010G101100 [Gossypium raimondii]	Glyma.19G110200	GATA transcription factor 5-like Glycine max	BnaA06G0339200ZS	GATA transcription factor 12 [Brassica rapa]
SIN_1016944	squamosa promoter-binding protein 1-like [Sesamum indicum]	GH_D13G0869	squamosa promoter-binding-like protein 6 [Gossypium raimondii] &gt;gi|823264357|ref|XP_012464920.1| squamosa promoter-binding-like protein 6 [Gossypium raimondii] &gt;gi|763813556|gb|KJB80408.1| hypothetical protein B456_013G095700 [Gossypium raimondii] &gt;gi|763813558|gb|KJB80410.1| hypothetical protein B456_013G095700 [Gossypium raimondii]	Glyma.07G109600	squamosa promoter-binding-like protein 8 Glycine max	BnaA05G0105300ZS	squamosa promoter-binding-like protein 3 [Brassica napus]
SIN_1003735	probable vacuolar amino acid transporter YPQ1 [Sesamum indicum]	GH_D03G0174	hypothetical protein B456_003G018000 [Gossypium raimondii]	Glyma.01G178800	probable vacuolar amino acid transporter YPQ1 isoform X1 Glycine max	BnaA05G0021700ZS	uncharacterized protein LOC106450682 [Brassica napus]
SIN_1021307	CALO	GH_D09G0720	probable peroxygenase 3 isoform X1 [Gossypium raimondii] &gt;gi|823170417|ref|XP_012484474.1| probable peroxygenase 3 isoform X1 [Gossypium raimondii] &gt;gi|763767350|gb|KJB34565.1| hypothetical protein B456_006G072800 [Gossypium raimondii]	Glyma.10G189900	CALO	BnaA01G0161500ZS	CALO
SIN_1011380	adenine phosphoribosyltransferase 1 [Sesamum indicum]	GH_A05G2099	adenine phosphoribosyltransferase 1-like isoform X1 [Gossypium raimondii] &gt;gi|763791632|gb|KJB58628.1| hypothetical protein B456_009G219000 [Gossypium raimondii]	Glyma.11G031200	adenine phosphoribosyl transferase Glycine max	BnaC06G0241900ZS	adenine phosphoribosyltransferase 2-like [Brassica napus]
SIN_1023051	uncharacterized protein LOC105169440 [Sesamum indicum]	GH_D02G2232	endo-1,4-beta-xylanase B-like [Gossypium raimondii] &gt;gi|763764982|gb|KJB32236.1| hypothetical protein B456_005G231100 [Gossypium raimondii]	Glyma.04G004600	uncharacterized protein LOC100793558 Glycine max	BnaA09G0659400ZS	uncharacterized protein LOC106420136 isoform X1 [Brassica napus]
SIN_1023045	LOW QUALITY PROTEIN: 7-deoxyloganetin glucosyltransferase-like [Sesamum indicum]	GH_D03G0392	7-deoxyloganetin glucosyltransferase-like isoform X1 [Gossypium raimondii]	Glyma.14G175400	7-deoxyloganetin glucosyltransferase Glycine max	BnaA05G0434700ZS	UDP-glycosyltransferase 76B1 [Brassica rapa]
SIN_1010236	PLD &zeta;	GH_A10G0746	PLD &alpha;	Glyma.07G080400	PLD &gamma;	BnaC02G0332200ZS	PLD &gamma;
SIN_1022096	transcription factor bHLH137 [Sesamum indicum]	GH_A07G1007	Transcription factor bHLH62 -like protein [Gossypium arboreum]	Glyma.06G165700	transcription factor bHLH137 Glycine max	BnaA01G0289100ZS	transcription factor bHLH77-like isoform X1 [Brassica napus]
SIN_1005710	LAH	GH_A11G1000	LAH	Glyma.03G256900	LAH	BnaA09G0712000ZS	LAH
SIN_1009501	LTP	GH_A07G1757	LTP	Glyma.18G191800	LTP	BnaC02G0159200ZS	LTP
SIN_1020791	probable glycosyltransferase At5g25310 isoform X1 [Sesamum indicum]	GH_D07G1793	probable glycosyltransferase At3g07620 isoform X2 [Gossypium raimondii] &gt;gi|763742590|gb|KJB10089.1| hypothetical protein B456_001G189500 [Gossypium raimondii]	Glyma.17G110200	probable glycosyltransferase At5g20260 isoform X1 Glycine max	BnaA10G0288800ZS	probable glycosyltransferase At5g03795 [Brassica napus]
SIN_1005312	receptor-like protein kinase HSL1 [Sesamum indicum]	GH_A12G0491	LRR receptor-like serine	Glyma.14G124700	LRR receptor-like serine/threonine-protein kinase RCH1 isoform X1 Glycine max	BnaC01G0204100ZS	LRR receptor-like serine/threonine-protein kinase [Brassica napus]
SIN_1025289	WUSCHEL-related homeobox 8 [Sesamum indicum]	GH_A08G0330	WUSCHEL-related homeobox 13-like [Gossypium raimondii] &gt;gi|823146763|ref|XP_012473285.1| WUSCHEL-related homeobox 13-like [Gossypium raimondii] &gt;gi|823146765|ref|XP_012473286.1| WUSCHEL-related homeobox 13-like [Gossypium raimondii] &gt;gi|763754913|gb|KJB22244.1| hypothetical protein B456_004G038300 [Gossypium raimondii] &gt;gi|763754914|gb|KJB22245.1| hypothetical protein B456_004G038300 …	Glyma.20G017600	WUSCHEL-related homeobox 1-like Glycine soja	BnaA01G0028900ZS	WUSCHEL-related homeobox 13-like [Brassica napus]
SIN_1016929	uncharacterized protein LOC104215531 [Nicotiana sylvestris]	GH_D01G0154	hypothetical protein B456_002G017000 [Gossypium raimondii]	Glyma.13G301200	uncharacterized protein LOC100305837 Glycine max	BnaC01G0224900ZS	PREDICTED: uncharacterized protein LOC106293106 [Brassica oleracea var. oleracea]
SIN_1025461	MACPF domain-containing protein At4g24290 [Sesamum indicum]	GH_A01G1998	hypothetical protein F383_17143 [Gossypium arboreum]	Glyma.05G149200	MACPF domain-containing protein At1g14780 isoform X1 Glycine max	BnaC05G0246000ZS	MACPF domain-containing protein NSL1-like [Brassica napus]
SIN_1018815	serine/threonine-protein kinase STY46 [Sesamum indicum]	GH_A12G2941	serine	Glyma.06G177700	serine/threonine-protein kinase STY13 Glycine max	BnaA07G0146700ZS	serine/threonine-protein kinase HT1 [Brassica napus]
SIN_1023239	laccase-3 [Sesamum indicum]	GH_A05G2501	Putative laccase-9 [Gossypium arboreum]	Glyma.11G137500	laccase-2 Glycine max	BnaA10G0275000ZS	laccase-12-like [Brassica napus]
SIN_1014550	PAP-specific phosphatase HAL2-like [Sesamum indicum]	GH_A09G0047	SAL1 phosphatase -like protein [Gossypium arboreum]	Glyma.15G068800	PAP-specific phosphatase HAL2-like Glycine max	BnaC09G0368100ZS	PAP-specific phosphatase HAL2-like [Brassica napus]
SIN_1003827	probable serine/threonine-protein kinase PBL9 [Sesamum indicum]	GH_A06G1874	hypothetical protein B456_010G196400 [Gossypium raimondii]	Glyma.17G112100	probable serine/threonine-protein kinase PIX7 isoform X1 Glycine max	BnaC03G0699000ZS	probable serine/threonine-protein kinase CST [Brassica napus]
SIN_1027100	uncharacterized protein LOC105167859 isoform X1 [Sesamum indicum]	GH_D08G0945	uncharacterized protein LOC105790957 isoform X1 [Gossypium raimondii] &gt;gi|763756154|gb|KJB23485.1| hypothetical protein B456_004G101500 [Gossypium raimondii]	Glyma.05G158000	uncharacterized protein LOC100790076 isoform X2 Glycine max	BnaC07G0141400ZS	PREDICTED: putative lipase ROG1 isoform X2 [Brassica oleracea var. oleracea]
SIN_1013292	2-oxoisovalerate dehydrogenase subunit alpha 2, mitochondrial isoform X2 [Sesamum indicum]	GH_A05G4040	2-oxoisovalerate dehydrogenase subunit alpha, mitochondrial [Gossypium arboreum]	Glyma.04G243000	2-oxoisovalerate dehydrogenase subunit alpha 2, mitochondrial isoform X1 Glycine max	BnaC03G0042300ZS	2-oxoisovalerate dehydrogenase subunit alpha 2, mitochondrial [Brassica napus]
SIN_1021159	alcohol dehydrogenase-like 4 [Sesamum indicum]	GH_A11G0590	alcohol dehydrogenase 1 [Gossypium raimondii] &gt;gi|763773341|gb|KJB40464.1| hypothetical protein B456_007G065100 [Gossypium raimondii]	Glyma.06G122600	alcohol dehydrogenase 1 Glycine max	BnaA01G0010900ZS	cinnamyl alcohol dehydrogenase 7 isoform X2 [Brassica napus]
SIN_1005083	LOW QUALITY PROTEIN: pleiotropic drug resistance protein 1 [Sesamum indicum]	GH_A06G0645	ABC transporter G family member 32-like [Gossypium raimondii] &gt;gi|763797896|gb|KJB64851.1| hypothetical protein B456_010G067900 [Gossypium raimondii]	Glyma.14G193300	ABC transporter G family member 31 Glycine max	BnaC04G0319100ZS	PREDICTED: ABC transporter G family member 16 [Brassica oleracea var. oleracea]
SIN_1025213	MADS-box protein SVP [Sesamum indicum]	GH_A13G0639	MADS28 [Gossypium hirsutum] &gt;gi|728847377|gb|KHG26820.1| Protein TRANSPARENT TESTA 16 -like protein [Gossypium arboreum]	Glyma.06G205800	a MADS domain protein homologous to SRF transcription factors	BnaC01G0045300ZS	PREDICTED: agamous-like MADS-box protein AGL16 [Brassica oleracea var. oleracea]
SIN_1000863	cytochrome P450 CYP749A22-like isoform X1 [Sesamum indicum]	GH_D04G0121	cytochrome P450 714A1-like isoform X2 [Gossypium raimondii] &gt;gi|763807981|gb|KJB74883.1| hypothetical protein B456_012G012600 [Gossypium raimondii]	Glyma.05G010200	cytochrome P450 734A1 Glycine max	BnaC05G0455500ZS	cytochrome P450 72A15-like isoform X2 [Brassica napus]
SIN_1006194	RING-H2 finger protein ATL79-like [Sesamum indicum]	GH_A10G1963	RING-H2 finger protein ATL72-like [Gossypium raimondii] &gt;gi|763806076|gb|KJB73014.1| hypothetical protein B456_011G209400 [Gossypium raimondii]	Glyma.18G214200	RING-H2 finger protein ATL74 Glycine max	BnaC03G0430800ZS	RING-H2 finger protein ATL77-like [Brassica napus]
SIN_1012436	basic 7S globulin-like [Sesamum indicum]	GH_A08G2389	basic 7S globulin-like [Gossypium raimondii] &gt;gi|763759123|gb|KJB26454.1| hypothetical protein B456_004G242400 [Gossypium raimondii]	Glyma.07G257500	aspartyl protease domain-containing protein precursor Glycine max	BnaC09G0473300ZS	basic 7S globulin-like [Brassica napus]
SIN_1004781	general transcription factor IIF subunit 2 [Sesamum indicum]	GH_D10G2377	general transcription factor IIF subunit 2 [Gossypium raimondii] &gt;gi|763806686|gb|KJB73624.1| hypothetical protein B456_011G240900 [Gossypium raimondii]	Glyma.05G083300	general transcription factor IIF subunit 2 Glycine max	BnaC06G0271200ZS	PREDICTED: general transcription factor IIF subunit 2-like [Brassica oleracea var. oleracea]
SIN_1018185	putative NAC domain-containing protein 94 [Sesamum indicum]	GH_A09G1149	NAC domain protein NAC58 [Gossypium hirsutum]	Glyma.13G243200	NAC transcription factor 25 Glycine max	BnaC01G0307400ZS	PREDICTED: NAC domain-containing protein 60 isoform X1 [Brassica oleracea var. oleracea]
SIN_1010904	cytochrome P450 94B3 [Sesamum indicum]	GH_D10G1130	CYP450, 96A	Glyma.14G192500	FAH	BnaC05G0006000ZS	FAH
SIN_1026780	thioredoxin H2-like [Sesamum indicum]	GH_D05G2458	thioredoxin Y1, chloroplastic [Gossypium raimondii] &gt;gi|823226762|ref|XP_012446210.1| thioredoxin Y1, chloroplastic [Gossypium raimondii] &gt;gi|823226764|ref|XP_012446211.1| thioredoxin Y1, chloroplastic [Gossypium raimondii] &gt;gi|763792444|gb|KJB59440.1| hypothetical protein B456_009G254900 [Gossypium raimondii] &gt;gi|763792445|gb|KJB59441.1| hypothetical protein B456_009G254900 [Gossypiu…	Glyma.10G224100	thioredoxin Y1-like protein Glycine max	BnaC06G0007300ZS	PREDICTED: thioredoxin Y2, chloroplastic [Brassica oleracea var. oleracea]
SIN_1022605	beta-glucuronosyltransferase GlcAT14B-like [Sesamum indicum]	GH_D13G1670	xylosyltransferase 2-like [Gossypium raimondii] &gt;gi|763815031|gb|KJB81883.1| hypothetical protein B456_013G168800 [Gossypium raimondii]	Glyma.12G224700	beta-glucuronosyltransferase GlcAT14A isoform X1 Glycine max	BnaA08G0016000ZS	beta-glucuronosyltransferase GlcAT14A-like isoform X1 [Brassica napus]
SIN_1004087	AP2-like ethylene-responsive transcription factor AIL6 isoform X1 [Sesamum indicum]	GH_A05G4259	AP2-like ethylene-responsive transcription factor AIL1 [Gossypium raimondii] &gt;gi|763807972|gb|KJB74874.1| hypothetical protein B456_012G011800 [Gossypium raimondii]	Glyma.11G045800	AP2-like ethylene-responsive transcription factor ANT isoform X1 Glycine max	BnaA03G0040900ZS	AP2-like ethylene-responsive transcription factor AIL6 [Brassica napus]
SIN_1002031	uncharacterized protein LOC105176104 [Sesamum indicum]	GH_D05G0963	uncharacterized protein LOC105770714 [Gossypium raimondii] &gt;gi|763788910|gb|KJB55906.1| hypothetical protein B456_009G100800 [Gossypium raimondii]	Glyma.12G064500	uncharacterized protein LOC100527071 Glycine max	BnaA09G0669700ZS	uncharacterized protein Mb0911c-like [Brassica rapa]
SIN_1023973	transcription factor MYB98-like [Sesamum indicum]	GH_A07G0278	myb-related protein 3R-1-like [Gossypium raimondii] &gt;gi|823120764|ref|XP_012437996.1| myb-related protein 3R-1-like [Gossypium raimondii] &gt;gi|763740023|gb|KJB07522.1| hypothetical protein B456_001G028200 [Gossypium raimondii] &gt;gi|763740025|gb|KJB07524.1| hypothetical protein B456_001G028200 [Gossypium raimondii]	Glyma.03G082400	transcription factor MYB3R-5 Glycine max	BnaC02G0458400ZS	transcription factor MYB118-like isoform X1 [Brassica napus]
SIN_1019139	nucleosome assembly protein 1;1-like [Sesamum indicum]	GH_A02G1372	nucleosome assembly protein 1;4-like isoform X3 [Gossypium raimondii] &gt;gi|763751161|gb|KJB18549.1| hypothetical protein B456_003G059200 [Gossypium raimondii] &gt;gi|763751163|gb|KJB18551.1| hypothetical protein B456_003G059200 [Gossypium raimondii]	Glyma.09G064400	nucleosome assembly protein 1;3 isoform X1 Glycine max	BnaC09G0372700ZS	nucleosome assembly protein 1;2-like [Brassica napus]
SIN_1001607	1-aminocyclopropane-1-carboxylate oxidase homolog 1-like [Sesamum indicum]	GH_D01G0032	hypothetical protein B456_002G0037002, partial [Gossypium raimondii]	Glyma.07G179900	protein DMR6-LIKE OXYGENASE 2 isoform X1 Glycine max	BnaC05G0407200ZS	PREDICTED: flavonol synthase/flavanone 3-hydroxylase-like [Brassica oleracea var. oleracea]
SIN_1024743	receptor-like serine/threonine-protein kinase ALE2 [Sesamum indicum]	GH_D08G0950	PTI1-like tyrosine-protein kinase At3g15890 [Gossypium raimondii] &gt;gi|763756191|gb|KJB23522.1| hypothetical protein B456_004G102300 [Gossypium raimondii]	Glyma.07G004700	proline-rich receptor-like protein kinase PERK15 Glycine max	BnaC06G0352400ZS	proline-rich receptor-like protein kinase PERK9 [Brassica napus]
SIN_1004433	UDP-glycosyltransferase 86A1-like [Sesamum indicum]	GH_A07G1106	UDP-glycosyltransferase 76E2-like [Gossypium raimondii] &gt;gi|763741422|gb|KJB08921.1| hypothetical protein B456_001G113200 [Gossypium raimondii]	Glyma.19G029500	UDP-glycosyltransferase 83A1 Glycine max	BnaA05G0082700ZS	UDP-glycosyltransferase 86A1-like [Brassica napus]
SIN_1017958	probable inactive receptor kinase At4g23740 [Sesamum indicum]	GH_A07G1866	putative inactive receptor kinase -like protein [Gossypium arboreum]	Glyma.08G020800	probable inactive receptor kinase At4g23740 Glycine max	BnaA02G0173400ZS	probable leucine-rich repeat receptor-like protein kinase At1g68400 [Brassica napus]
SIN_1024645	auxin-responsive protein SAUR50-like [Sesamum indicum]	GH_D10G0516	auxin-induced protein X15-like [Gossypium raimondii] &gt;gi|763803067|gb|KJB70005.1| hypothetical protein B456_011G052800 [Gossypium raimondii] &gt;gi|763803068|gb|KJB70006.1| hypothetical protein B456_011G052800 [Gossypium raimondii]	Glyma.15G182300	uncharacterized protein LOC114387612 isoform X1 Glycine soja	BnaA03G0525200ZS	auxin-responsive protein SAUR63-like [Brassica napus]
SIN_1026334	peptide methionine sulfoxide reductase-like [Sesamum indicum]	GH_A12G2161	peptide methionine sulfoxide reductase A1 [Gossypium raimondii] &gt;gi|763784293|gb|KJB51364.1| hypothetical protein B456_008G213400 [Gossypium raimondii]	Glyma.14G023900	uncharacterized protein LOC100804748 isoform X1 Glycine max	BnaC03G0034400ZS	peptide methionine sulfoxide reductase A3-like [Brassica napus]
SIN_1004842	pentatricopeptide repeat-containing protein At2g39620-like [Sesamum indicum]	GH_A02G0711	pentatricopeptide repeat-containing protein At3g09040, mitochondrial [Gossypium raimondii] &gt;gi|763761793|gb|KJB29047.1| hypothetical protein B456_005G081500 [Gossypium raimondii]	Glyma.15G110800	pentatricopeptide repeat-containing protein At4g04370 Glycine max	BnaC09G0385500ZS	pentatricopeptide repeat-containing protein At5g55740, chloroplastic-like [Brassica napus]
SIN_1001349	myosin-2-like [Sesamum indicum]	GH_A13G0645	hypothetical protein B456_013G068300 [Gossypium raimondii] &gt;gi|763812968|gb|KJB79820.1| hypothetical protein B456_013G068300 [Gossypium raimondii]	Glyma.10G286300	myosin-1 Glycine max	BnaA06G0052300ZS	myosin-9-like isoform X1 [Brassica napus]
SIN_1004702	putative UDP-rhamnose:rhamnosyltransferase 1 [Sesamum indicum]	GH_A01G0556	UDP-glycosyltransferase 79B2-like [Gossypium raimondii] &gt;gi|763745826|gb|KJB13265.1| hypothetical protein B456_002G065500 [Gossypium raimondii]	Glyma.10G194000	UDP-glycosyltransferase 79A6 Glycine max	BnaA09G0254500ZS	UDP-glycosyltransferase 91C1-like [Brassica napus]
SIN_1017009	probable rhamnogalacturonate lyase B isoform X1 [Sesamum indicum]	GH_A01G1239	probable rhamnogalacturonate lyase B isoform X1 [Gossypium raimondii] &gt;gi|763747256|gb|KJB14695.1| hypothetical protein B456_002G138200 [Gossypium raimondii]	Glyma.04G091300	probable rhamnogalacturonate lyase B Glycine max	BnaA06G0061800ZS	rhamnogalacturonate lyase B-like [Brassica napus]
SIN_1024712	nuclear transcription factor Y subunit A-3 isoform X4 [Sesamum indicum]	GH_D05G1108	nuclear transcription factor Y subunit A-7-like [Gossypium raimondii] &gt;gi|823220760|ref|XP_012443083.1| nuclear transcription factor Y subunit A-7-like [Gossypium raimondii] &gt;gi|823220762|ref|XP_012443084.1| nuclear transcription factor Y subunit A-7-like [Gossypium raimondii] &gt;gi|823220764|ref|XP_012443085.1| nuclear transcription factor Y subunit A-7-like [Gossypium raimondii] &gt;gi|7…	Glyma.13G202300	nuclear transcription factor Y subunit A-13 Glycine max	BnaC06G0136700ZS	PREDICTED: nuclear transcription factor Y subunit A-5-like isoform X1 [Brassica oleracea var. oleracea]
SIN_1005308	dnaJ homolog subfamily B member 13-like isoform X1 [Sesamum indicum]	GH_A08G1419	DnaJ subfamily B member 11 [Gossypium arboreum]	Glyma.15G077900	dnaJ protein homolog 1 Glycine max	BnaC06G0236500ZS	PREDICTED: dnaJ protein ERDJ3B-like isoform X1 [Brassica oleracea var. oleracea]
SIN_1013986	ferruginol synthase-like [Sesamum indicum]	GH_D03G1359	cytochrome P450 87A3-like isoform X1 [Gossypium raimondii] &gt;gi|763752546|gb|KJB19934.1| hypothetical protein B456_003G125500 [Gossypium raimondii]	Glyma.02G290000	taxadiene 5-alpha hydroxylase-like Glycine soja	BnaA03G0555000ZS	3-epi-6-deoxocathasterone 23-monooxygenase [Brassica napus]
SIN_1013979	growth-regulating factor 9 [Sesamum indicum]	GH_A12G2438	growth-regulating factor 10-like [Gossypium raimondii] &gt;gi|823213700|ref|XP_012439590.1| growth-regulating factor 10-like [Gossypium raimondii]	Glyma.07G038400	growth-regulating factor 5 Glycine max	BnaA05G0086200ZS	growth-regulating factor 3 [Brassica rapa]
SIN_1007823	beta-fructofuranosidase, insoluble isoenzyme 1-like [Sesamum indicum]	GH_D09G2050	acid beta-fructofuranosidase-like [Gossypium raimondii] &gt;gi|763770383|gb|KJB37598.1| hypothetical protein B456_006G212600 [Gossypium raimondii]	Glyma.20G029100	beta-fructofuranosidase, insoluble isoenzyme 1 isoform X1 Glycine max	BnaC08G0507100ZS	acid beta-fructofuranosidase 4, vacuolar-like [Brassica napus]
SIN_1013987	geraniol 8-hydroxylase-like [Sesamum indicum]	GH_D08G2031	geraniol 8-hydroxylase-like isoform X1 [Gossypium raimondii] &gt;gi|823152370|ref|XP_012476014.1| geraniol 8-hydroxylase-like isoform X1 [Gossypium raimondii] &gt;gi|823152372|ref|XP_012476015.1| geraniol 8-hydroxylase-like isoform X2 [Gossypium raimondii] &gt;gi|763758368|gb|KJB25699.1| hypothetical protein B456_004G204800 [Gossypium raimondii]	Glyma.11G108300	geraniol 8-hydroxylase Glycine max	BnaC04G0606100ZS	cytochrome P450 76C2-like [Brassica napus]
SIN_1017138	G-type lectin S-receptor-like serine/threonine-protein kinase At1g34300 [Sesamum indicum]	GH_A05G4070	G-type lectin S-receptor-like serine	Glyma.02G075600	G-type lectin S-receptor-like serine/threonine-protein kinase At1g34300 Glycine max	BnaC03G0761200ZS	G-type lectin S-receptor-like serine/threonine-protein kinase SD2-5 [Brassica napus]
SIN_1011404	subtilisin-like protease SBT1.9 [Sesamum indicum]	GH_A12G1192	Subtilisin-like protease [Gossypium arboreum] &gt;gi|728819748|gb|KHG03377.1| Subtilisin-like protease [Gossypium arboreum]	Glyma.11G111800	subtilisin-like protease SBT3.9 Glycine max	BnaC09G0235400ZS	PREDICTED: subtilisin-like protease SBT5.3 [Brassica oleracea var. oleracea]
SIN_1024721	serine/threonine-protein kinase tricorner [Sesamum indicum]	GH_D11G1408	serine	Glyma.20G190000	3-phosphoinositide-dependent protein kinase 2 Glycine max	BnaC05G0023800ZS	serine/threonine-protein kinase tricorner-like [Brassica napus]
SIN_1007497	polyadenylate-binding protein 3 [Sesamum indicum]	GH_A11G3682	polyadenylate-binding protein 7-like isoform X2 [Gossypium raimondii] &gt;gi|763779362|gb|KJB46485.1| hypothetical protein B456_007G371700 [Gossypium raimondii]	Glyma.14G084500	polyadenylate-binding protein 2 Glycine max	BnaA02G0257600ZS	RNA-binding protein BRN1 isoform X1 [Brassica rapa]
SIN_1024576	uncharacterized protein LOC105170278 [Sesamum indicum]	GH_A02G1725	uncharacterized protein LOC105787734 [Gossypium raimondii] &gt;gi|763750747|gb|KJB18135.1| hypothetical protein B456_003G035600 [Gossypium raimondii]	Glyma.09G203400	probable E3 ubiquitin-protein ligase EDA40 Glycine max	BnaA04G0148200ZS	uncharacterized protein LOC106446438 isoform X1 [Brassica napus]
SIN_1009317	AP2-like ethylene-responsive transcription factor AIL1 isoform X2 [Sesamum indicum]	GH_D03G0245	floral homeotic protein APETALA 2 isoform X1 [Gossypium raimondii] &gt;gi|763750553|gb|KJB17941.1| hypothetical protein B456_003G025900 [Gossypium raimondii]	Glyma.05G091200	floral homeotic protein APETALA 2 isoform X3 Glycine max	BnaC07G0207000ZS	PREDICTED: AP2-like ethylene-responsive transcription factor TOE3 [Brassica oleracea var. oleracea]
SIN_1000144	geraniol 8-hydroxylase-like [Sesamum indicum]	GH_A03G0198	geraniol 8-hydroxylase-like isoform X2 [Gossypium raimondii] &gt;gi|763753410|gb|KJB20798.1| hypothetical protein B456_003G165500 [Gossypium raimondii]	Glyma.13G371400	ent-kaurene oxidase, chloroplastic Glycine max	BnaA01G0125700ZS	flavonoid 3'-monooxygenase CYP75B137 [Brassica rapa]
SIN_1019790	scarecrow-like protein 23 [Sesamum indicum]	GH_D10G0570	nodulation-signaling pathway 1 protein [Gossypium raimondii] &gt;gi|763803184|gb|KJB70122.1| hypothetical protein B456_011G058900 [Gossypium raimondii]	Glyma.07G266500	uncharacterized protein LOC100792931 isoform X1 Glycine max	BnaA02G0160500ZS	DELLA protein RGL1 [Brassica rapa]
SIN_1024711	PDAT	GH_D09G0938	PDAT	Glyma.13G108100	PDAT	BnaA10G0220200ZS	PDAT
SIN_1001487	trihelix transcription factor PTL-like [Sesamum indicum]	GH_D01G1496	trihelix transcription factor PTL [Gossypium raimondii] &gt;gi|763747651|gb|KJB15090.1| hypothetical protein B456_002G159600 [Gossypium raimondii]	Glyma.15G119000	trihelix transcription factor GTL1 Glycine max	BnaC06G0109300ZS	trihelix transcription factor GTL1-like isoform X1 [Brassica napus]
SIN_1008856	GDSL esterase/lipase At1g71691 [Sesamum indicum]	GH_D05G1346	GDSL esterase	Glyma.06G324200	GDSL esterase/lipase At1g71691 Glycine max	BnaA07G0263300ZS	GDSL esterase/lipase At1g71691 [Brassica rapa]
SIN_1024121	protein-tyrosine sulfotransferase isoform X1 [Sesamum indicum]	GH_D05G0476	GATA transcription factor 12-like [Gossypium raimondii] &gt;gi|763787805|gb|KJB54801.1| hypothetical protein B456_009G049300 [Gossypium raimondii]	Glyma.04G008900	GATA transcription factor 7 Glycine max	BnaC04G0055900ZS	PREDICTED: GATA transcription factor 2-like [Brassica oleracea var. oleracea]
SIN_1019141	uncharacterized protein LOC105171972 [Sesamum indicum]	GH_A10G2138	Ubiquitin carboxyl-terminal hydrolase 12 -like protein [Gossypium arboreum]	Glyma.10G120900	ubiquitin carboxyl-terminal hydrolase 13 isoform X1 Glycine max	BnaC09G0049800ZS	uncharacterized protein LOC106440359 [Brassica napus]
SIN_1005267	stem-specific protein TSJT1 [Sesamum indicum]	GH_A08G0751	stem-specific protein TSJT1-like [Gossypium raimondii] &gt;gi|763755785|gb|KJB23116.1| hypothetical protein B456_004G081700 [Gossypium raimondii]	Glyma.15G105100	uncharacterized protein LOC100789239 Glycine max	BnaC03G0094000ZS	PREDICTED: stem-specific protein TSJT1-like isoform X2 [Brassica oleracea var. oleracea]
SIN_1007789	E3 ubiquitin-protein ligase PUB24 [Sesamum indicum]	GH_A03G1308	U-box domain-containing protein 21-like [Gossypium raimondii] &gt;gi|763763391|gb|KJB30645.1| hypothetical protein B456_005G152900 [Gossypium raimondii]	Glyma.07G214300	U-box domain-containing protein 26-like Glycine soja	BnaA01G0321100ZS	U-box domain-containing protein 25-like [Brassica napus]
SIN_1008625	PI5P-II	GH_D09G1700	type I inositol 1,4,5-trisphosphate 5-phosphatase CVP2-like isoform X1 [Gossypium raimondii] &gt;gi|763769556|gb|KJB36771.1| hypothetical protein B456_006G175900 [Gossypium raimondii]	Glyma.02G145600	type I inositol polyphosphate 5-phosphatase 4 isoform X1 Glycine max	BnaA01G0090400ZS	type I inositol polyphosphate 5-phosphatase 2 [Brassica rapa]
SIN_1026949	aspartic proteinase A1-like isoform X1 [Sesamum indicum]	GH_D08G0294	aspartic proteinase A1-like [Gossypium raimondii] &gt;gi|823146558|ref|XP_012473178.1| aspartic proteinase A1-like [Gossypium raimondii] &gt;gi|823146560|ref|XP_012473179.1| aspartic proteinase A1-like [Gossypium raimondii] &gt;gi|763754819|gb|KJB22150.1| hypothetical protein B456_004G031800 [Gossypium raimondii] &gt;gi|763754820|gb|KJB22151.1| hypothetical protein B456_004G031800 [Gossypium raim…	Glyma.13G309966	aspartic proteinase A1 isoform X1 Cajanus cajan	BnaA03G0464500ZS	cathepsin D isoform X1 [Brassica rapa]
SIN_1010897	uncharacterized protein LOC105166144 [Sesamum indicum]	GH_D08G2327	uncharacterized protein LOC105792460 [Gossypium raimondii] &gt;gi|763760053|gb|KJB27384.1| hypothetical protein B456_004G235700 [Gossypium raimondii]	Glyma.03G230600	uncharacterized protein LOC100306660 Glycine max	BnaC09G0238600ZS	uncharacterized protein BNAC09G19220D [Brassica napus]
SIN_1004083	metal transporter Nramp1 [Sesamum indicum]	GH_A11G2329	metal transporter Nramp3-like [Gossypium raimondii] &gt;gi|763776729|gb|KJB43852.1| hypothetical protein B456_007G219700 [Gossypium raimondii]	Glyma.10G058300	ethylene-insensitive protein 2 isoform X1 Glycine max	BnaC05G0133400ZS	PREDICTED: LOW QUALITY PROTEIN: metal transporter Nramp6 [Brassica oleracea var. oleracea]
SIN_1014429	GDSL esterase/lipase At5g55050 isoform X1 [Sesamum indicum]	GH_A04G0136	GDSL esterase	Glyma.15G088900	GDSL esterase/lipase At1g29670 isoform X1 Glycine max	BnaC08G0114000ZS	PREDICTED: GDSL esterase/lipase At5g33370 [Brassica oleracea var. oleracea]
SIN_1014688	auxin-induced protein 6B-like [Sesamum indicum]	GH_D01G1143	auxin-induced protein 6B-like [Gossypium raimondii] &gt;gi|763746983|gb|KJB14422.1| hypothetical protein B456_002G124300 [Gossypium raimondii]	Glyma.06G025500	auxin-induced protein 6B-like Glycine max	BnaC06G0416600ZS	PREDICTED: auxin-induced protein 6B [Brassica oleracea var. oleracea]
SIN_1006471	LOW QUALITY PROTEIN: butyrate--CoA ligase AAE11, peroxisomal-like [Sesamum indicum]	GH_D04G0074	4-coumarate--CoA ligase-like 7 [Gossypium raimondii] &gt;gi|763807882|gb|KJB74784.1| hypothetical protein B456_012G007500 [Gossypium raimondii]	Glyma.15G001700	4-coumarate--CoA ligase 1 Glycine max	BnaA06G0144100ZS	4-coumarate--CoA ligase-like 2 [Brassica napus]
SIN_1012401	protein MARD1-like [Sesamum indicum]	GH_D09G2317	uncharacterized protein LOC105800529 isoform X1 [Gossypium raimondii] &gt;gi|823178555|ref|XP_012487176.1| uncharacterized protein LOC105800529 isoform X1 [Gossypium raimondii] &gt;gi|763770897|gb|KJB38112.1| hypothetical protein B456_006G240200 [Gossypium raimondii] &gt;gi|763770900|gb|KJB38115.1| hypothetical protein B456_006G240200 [Gossypium raimondii]	Glyma.15G014100	protein MARD1 Glycine max	BnaC08G0419700ZS	PREDICTED: uncharacterized protein LOC106309626 [Brassica oleracea var. oleracea]
SIN_1010387	putative disease resistance protein RGA3 [Sesamum indicum]	GH_A11G3580	putative disease resistance RPP13-like protein 1 isoform X2 [Gossypium raimondii]	Glyma.15G232800	putative disease resistance RPP13-like protein 1 isoform X1 Glycine max	BnaA08G0182000ZS	disease resistance-like protein CSA1 [Brassica napus]
SIN_1002440	uncharacterized protein LOC105161315 [Sesamum indicum]	GH_A06G0297	uncharacterized protein LOC105773855 [Gossypium raimondii]	Glyma.01G097900	E3 ubiquitin-protein ligase WAVH1 Glycine max	BnaC07G0541100ZS	uncharacterized protein BNAC07G46820D [Brassica napus]
SIN_1010221	putative late blight resistance protein homolog R1B-16 [Sesamum indicum]	GH_D11G2946	uncharacterized protein LOC105804778 [Gossypium raimondii]	Glyma.07G065000	uncharacterized protein LOC100810455 isoform X1 Glycine max	BnaA08G0294600ZS	probable disease resistance protein At5g63020 [Brassica napus]
SIN_1010725	transcription repressor MYB5-like [Sesamum indicum]	GH_A07G0152	Transcription factor MYB3 -like protein [Gossypium arboreum]	Glyma.14G154400	R2R3 MYB transcription factor W2 Glycine max	BnaC02G0255900ZS	myb-related protein 308 [Brassica rapa]
SIN_1005106	uncharacterized protein LOC105157536 isoform X2 [Sesamum indicum]	GH_D06G1882	biotin carboxyl carrier protein of acetyl-CoA carboxylase, chloroplastic-like isoform X1 [Gossypium raimondii] &gt;gi|763800536|gb|KJB67491.1| hypothetical protein B456_010G193700 [Gossypium raimondii]	Glyma.13G363500	uncharacterized protein LOC100782296 Glycine max	BnaA01G0346600ZS	biotin carboxyl carrier protein of acetyl-CoA carboxylase [Brassica rapa]
SIN_1007075	probable leucine-rich repeat receptor-like protein kinase At5g49770 [Sesamum indicum]	GH_D12G0978	probable receptor-like protein kinase At2g23200 [Gossypium raimondii] &gt;gi|763781563|gb|KJB48634.1| hypothetical protein B456_008G078900 [Gossypium raimondii]	Glyma.12G235900	probable receptor-like protein kinase At4g39110 Glycine max	BnaA09G0587600ZS	probable receptor-like protein kinase At2g23200 [Brassica napus]
SIN_1013641	transcription factor HBP-1b(c38)-like [Sesamum indicum]	GH_D11G2365	hypothetical protein B456_007G243200 [Gossypium raimondii]	Glyma.20G113600	transcription factor TGA2.3 Glycine max	BnaC06G0352200ZS	PREDICTED: transcription factor PERIANTHIA isoform X2 [Brassica oleracea var. oleracea]
SIN_1021535	ferrochelatase-2, chloroplastic isoform X1 [Sesamum indicum]	GH_D04G0414	ferrochelatase-2, chloroplastic-like isoform X1 [Gossypium raimondii] &gt;gi|763808602|gb|KJB75504.1| hypothetical protein B456_012G045300 [Gossypium raimondii]	Glyma.04G205600	ferrochelatase-2, chloroplastic Glycine max	BnaC08G0421100ZS	PREDICTED: ferrochelatase-2, chloroplastic [Brassica oleracea var. oleracea]
SIN_1013914	squamosa promoter-binding-like protein 7 isoform X1 [Sesamum indicum]	GH_D04G2039	SQUAMOSA promoter binding-like transcription factor [Gossypium hirsutum]	Glyma.03G143100	squamosa promoter-binding-like protein 9 isoform X1 Glycine max	BnaA04G0027000ZS	squamosa promoter-binding-like protein 15 isoform X1 [Brassica napus]
SIN_1024392	expansin-A4 [Sesamum indicum]	GH_A05G4238	Expansin-A8 -like protein [Gossypium arboreum]	Glyma.18G153500	expansin-A4 Glycine max	BnaA04G0187100ZS	expansin-A6 [Brassica napus]
SIN_1018523	homeobox-leucine zipper protein HAT4-like [Sesamum indicum]	GH_D01G1730	homeobox-leucine zipper protein HOX3 [Gossypium raimondii] &gt;gi|763748013|gb|KJB15452.1| hypothetical protein B456_002G178800 [Gossypium raimondii]	Glyma.15G269100	homeobox-leucine zipper protein HOX11 Glycine max	BnaC07G0540600ZS	PREDICTED: homeobox-leucine zipper protein HAT22-like [Brassica oleracea var. oleracea]
SIN_1024041	dehydration-responsive element-binding protein 1D-like [Sesamum indicum]	GH_A01G2040	ethylene-responsive transcription factor ERF014-like [Gossypium raimondii] &gt;gi|763748782|gb|KJB16221.1| hypothetical protein B456_002G220900 [Gossypium raimondii]	Glyma.06G085700	dehydration-responsive element-binding protein 3-like Glycine max	BnaC09G0341400ZS	ethylene-responsive transcription factor ERF025-like [Brassica napus]
SIN_1011826	putative clathrin assembly protein At5g35200 isoform X1 [Sesamum indicum]	GH_D04G2079	putative clathrin assembly protein At2g25430 [Gossypium raimondii] &gt;gi|763811304|gb|KJB78206.1| hypothetical protein B456_012G183800 [Gossypium raimondii]	Glyma.13G160700	putative clathrin assembly protein At5g35200 Glycine max	BnaC09G0254600ZS	putative clathrin assembly protein At2g01600 [Brassica napus]
SIN_1017213	Sac-PIP	GH_A06G2227	Sac-PIP	Glyma.08G238800	Sac-PIP	BnaC03G0102700ZS	PREDICTED: sucrose synthase 1 [Brassica oleracea var. oleracea]
SIN_1023458	transcription factor bHLH19-like [Sesamum indicum]	GH_A12G2286	transcription factor MYC2-like isoform X1 [Gossypium raimondii] &gt;gi|763784568|gb|KJB51639.1| hypothetical protein B456_008G226300 [Gossypium raimondii]	Glyma.10G034300	transcription factor bHLH3 Glycine max	BnaC09G0242200ZS	transcription factor MYC3-like [Brassica napus]
SIN_1006023	ubiquitin-conjugating enzyme E2 2 [Rosa chinensis]	GH_A12G2494	ubiquitin-conjugating enzyme E2 4-like [Gossypium raimondii] &gt;gi|763785073|gb|KJB52144.1| hypothetical protein B456_008G248000 [Gossypium raimondii]	Glyma.18G051400	putative ubiquitin-conjugating enzyme E2 Glycine max	BnaA04G0125200ZS	ubiquitin-conjugating enzyme E2 4 [Brassica rapa]
SIN_1021561	probable glycosyltransferase At5g11130 [Sesamum indicum]	GH_D09G1545	probable glycosyltransferase At5g03795 [Gossypium raimondii] &gt;gi|763769245|gb|KJB36460.1| hypothetical protein B456_006G159600 [Gossypium raimondii]	Glyma.05G228200	probable glycosyltransferase At5g03795 Glycine max	BnaA09G0063100ZS	probable glycosyltransferase At5g03795 [Brassica napus]
SIN_1019166	WAT1-related protein At4g30420 [Sesamum indicum]	GH_D08G1960	Auxin-induced 5NG4 [Gossypium arboreum]	Glyma.11G090000	WAT1-related protein At4g19185-like isoform X2 Glycine soja	BnaA06G0296900ZS	WAT1-related protein At5g64700 isoform X1 [Brassica napus]
SIN_1023361	cytochrome P450 714C2 [Sesamum indicum]	GH_A05G4253	Cytochrome P450 protein [Gossypium arboreum]	Glyma.18G239900	protein LUTEIN DEFICIENT 5, chloroplastic Glycine max	BnaA07G0182700ZS	carotene epsilon-monooxygenase, chloroplastic [Brassica napus]
SIN_1009715	cellulose synthase A catalytic subunit 4 [UDP-forming] [Sesamum indicum]	GH_A09G2447	Cellulose synthase-like protein E1 [Gossypium arboreum]	Glyma.08G330700	cellulose synthase-like protein E1 Glycine max	BnaC07G0455400ZS	PREDICTED: cellulose synthase-like protein G3 [Brassica oleracea var. oleracea]
SIN_1024142	protein indeterminate-domain 9 [Sesamum indicum]	GH_A02G1908	Zinc finger MAGPIE -like protein [Gossypium arboreum]	Glyma.13G139000	zinc finger protein JACKDAW Glycine max	BnaA02G0256000ZS	protein indeterminate-domain 12 [Brassica rapa]
SIN_1018944	GATA transcription factor 1 [Sesamum indicum]	GH_A13G0299	GATA transcription factor 5-like [Gossypium raimondii] &gt;gi|763812217|gb|KJB79069.1| hypothetical protein B456_013G032900 [Gossypium raimondii]	Glyma.17G192800	GATA transcription factor 12 Glycine max	BnaA01G0023700ZS	GATA transcription factor 7 isoform X1 [Brassica rapa]
SIN_1005082	pleiotropic drug resistance protein 1 [Sesamum indicum]	GH_A05G1252	pleiotropic drug resistance protein 1-like [Gossypium raimondii] &gt;gi|763789644|gb|KJB56640.1| hypothetical protein B456_009G129000 [Gossypium raimondii]	Glyma.13G355000	ABC transporter G family member 36 Glycine max	BnaA01G0342300ZS	ABC transporter G family member 29 [Brassica rapa]
SIN_1020099	putative disease resistance RPP13-like protein 1 isoform X1 [Sesamum indicum]	GH_D11G2948	uncharacterized protein LOC105804778 [Gossypium raimondii]	Glyma.U031914	uncharacterized protein LOC100780862 isoform X5 Glycine max	BnaC07G0474900ZS	disease resistance protein At4g27190-like [Brassica napus]
SIN_1010884	bidirectional sugar transporter SWEET14 [Sesamum indicum]	GH_D08G1297	Bidirectional sugar transporter SWEET7 -like protein [Gossypium arboreum]	Glyma.14G120300	bidirectional sugar transporter SWEET1 Glycine max	BnaC07G0311600ZS	bidirectional sugar transporter SWEET4-like [Brassica napus]
SIN_1025494	transcription factor BEE 2 [Sesamum indicum]	GH_D04G0286	hypothetical protein B456_012G031100 [Gossypium raimondii]	Glyma.04G199900	transcription factor bHLH137 Glycine max	BnaA07G0075200ZS	transcription factor bHLH77 [Brassica napus]
SIN_1021382	GDSL esterase/lipase 6 [Sesamum indicum]	GH_A05G1584	hypothetical protein F383_10020 [Gossypium arboreum]	Glyma.14G050900	GDSL esterase/lipase precursor Glycine max	BnaA03G0385600ZS	GDSL esterase/lipase At2g04570 [Brassica napus]
SIN_1016703	hexose carrier protein HEX6 [Sesamum indicum]	GH_D05G2293	sugar transport protein 5 isoform X1 [Gossypium raimondii] &gt;gi|763792026|gb|KJB59022.1| hypothetical protein B456_009G237600 [Gossypium raimondii] &gt;gi|763792030|gb|KJB59026.1| hypothetical protein B456_009G237600 [Gossypium raimondii]	Glyma.11G004800	sugar transport protein 13 Glycine max	BnaC09G0049500ZS	PREDICTED: sugar transport protein 13 [Brassica oleracea var. oleracea]
SIN_1016323	2-hydroxyisoflavanone dehydratase-like [Sesamum indicum]	GH_D06G2075	probable carboxylesterase 15 [Gossypium raimondii] &gt;gi|763800910|gb|KJB67865.1| hypothetical protein B456_010G215600 [Gossypium raimondii]	Glyma.16G208200	probable carboxylesterase 18 Glycine max	BnaC04G0060000ZS	probable carboxylesterase 8 [Brassica napus]
SIN_1018042	vignain [Sesamum indicum]	GH_D05G1926	cysteine proteinase 15A-like [Gossypium raimondii] &gt;gi|763791168|gb|KJB58164.1| hypothetical protein B456_009G197400 [Gossypium raimondii]	Glyma.10G207100	cysteine proteinase precursor Glycine max	BnaA09G0508400ZS	probable cysteine protease RD19D [Brassica napus]
SIN_1003682	peroxidase 10 [Sesamum indicum]	GH_D12G0069	peroxidase 3-like [Gossypium raimondii] &gt;gi|763779926|gb|KJB46997.1| hypothetical protein B456_008G007500 [Gossypium raimondii]	Glyma.09G022900	peroxidase A2 Glycine max	BnaC08G0294600ZS	peroxidase 34-like isoform X1 [Brassica napus]
SIN_1010992	LTP	GH_D10G1267	LTP	Glyma.03G040100	LTP	BnaA03G0317300ZS	LTP
SIN_1008734	protein EARLY FLOWERING 4 [Sesamum indicum]	GH_D05G1433	protein ELF4-LIKE 4-like [Gossypium raimondii] &gt;gi|823229219|ref|XP_012447351.1| protein ELF4-LIKE 4-like [Gossypium raimondii] &gt;gi|823229221|ref|XP_012447352.1| protein ELF4-LIKE 4-like [Gossypium raimondii] &gt;gi|823229223|ref|XP_012447353.1| protein ELF4-LIKE 4-like [Gossypium raimondii] &gt;gi|763790059|gb|KJB57055.1| hypothetical protein B456_009G146600 [Gossypium raimondii] &gt;gi|76…	Glyma.17G050800	protein ELF4-LIKE 3 Glycine max	BnaA07G0334500ZS	protein ELF4-LIKE 2 [Brassica rapa]
SIN_1021574	BURP domain-containing protein 3-like [Sesamum indicum]	GH_D05G0505	dehydration-induced protein RD22-like protein [Gossypium hirsutum]	Glyma.02G034700	polygalacturonase 1 beta-like protein 3 Glycine max	BnaC02G0508100ZS	PREDICTED: dehydration-responsive protein RD22-like [Brassica oleracea var. oleracea]
SIN_1023432	transcription factor GAMYB-like isoform X1 [Sesamum indicum]	GH_A04G1013	Transcription factor AS1 -like protein [Gossypium arboreum]	Glyma.03G081900	phantastica transcription factor b isoform X1 Glycine max	BnaA05G0077400ZS	transcription factor AS1-like [Brassica napus]
SIN_1007902	universal stress protein A-like protein [Sesamum indicum]	GH_D04G1028	uncharacterized protein LOC105766593 isoform X1 [Gossypium raimondii]	Glyma.10G147700	USP domain-containing protein Glycine max	BnaA07G0204500ZS	universal stress protein A-like protein [Brassica napus]
SIN_1022931	probable receptor-like protein kinase At1g11050 [Sesamum indicum]	GH_A08G2110	probable LRR receptor-like serine	Glyma.08G127400	probable receptor-like protein kinase At1g11050 Glycine max	BnaC03G0203300ZS	probable LRR receptor-like serine/threonine-protein kinase RKF3 [Brassica napus]
SIN_1004903	pentatricopeptide repeat-containing protein At3g02330 [Sesamum indicum]	GH_D04G0201	pentatricopeptide repeat-containing protein At1g18485 [Gossypium raimondii] &gt;gi|763808150|gb|KJB75052.1| hypothetical protein B456_012G021300 [Gossypium raimondii]	Glyma.15G084700	pentatricopeptide repeat-containing protein DOT4, chloroplastic Glycine max	BnaC07G0383300ZS	PREDICTED: pentatricopeptide repeat-containing protein At3g53360, mitochondrial-like [Brassica oleracea var. oleracea]
SIN_1007390	4-coumarate--CoA ligase-like 5 [Sesamum indicum]	GH_D12G1676	4-coumarate--CoA ligase-like 9 [Gossypium raimondii] &gt;gi|763783258|gb|KJB50329.1| hypothetical protein B456_008G164300 [Gossypium raimondii]	Glyma.13G372000	4-coumarate--CoA ligase 1 Glycine soja	BnaA02G0403000ZS	4-coumarate--CoA ligase-like 9 [Brassica napus]
SIN_1013757	auxin efflux carrier component 7-like isoform X1 [Sesamum indicum]	GH_A10G1361	probable auxin efflux carrier component 1c [Gossypium raimondii] &gt;gi|763805133|gb|KJB72071.1| hypothetical protein B456_011G156600 [Gossypium raimondii]	Glyma.07G102500	auxin efflux carrier component 1b Glycine max	BnaC03G0079500ZS	auxin efflux carrier component 5 [Brassica napus]
SIN_1012174	probable aquaporin PIP1-5 [Sesamum indicum]	GH_D02G1293	probable aquaporin TIP3-2 [Gossypium raimondii] &gt;gi|763763018|gb|KJB30272.1| hypothetical protein B456_005G135200 [Gossypium raimondii]	Glyma.20G216100	probable aquaporin TIP-type alpha Glycine max	BnaA02G0338000ZS	PREDICTED: aquaporin TIP1-2 [Brassica oleracea var. oleracea]
SIN_1014379	sodium/hydrogen exchanger 4 isoform X1 [Sesamum indicum]	GH_A01G0823	sodium	Glyma.20G229900	sodium/hydrogen exchanger 1 Glycine max	BnaA07G0383700ZS	sodium/hydrogen exchanger 6 [Brassica napus]
SIN_1022458	gibberellin 2-beta-dioxygenase 1-like [Sesamum indicum]	GH_D05G0874	gibberellin 2-beta-dioxygenase 8 [Gossypium raimondii] &gt;gi|763788721|gb|KJB55717.1| hypothetical protein B456_009G090900 [Gossypium raimondii]	Glyma.15G012100	gibberellin 3-beta-dioxygenase 1 Glycine max	BnaA02G0109700ZS	gibberellin 2-beta-dioxygenase 8-like [Brassica napus]
SIN_1027111	protein DOG1-like 4 [Sesamum indicum]	GH_D10G0394	predicted protein [Gossypium hirsutum]	Glyma.15G083900	protein DOG1-like 4 Glycine max	BnaC01G0118000ZS	PREDICTED: uncharacterized protein LOC106330321 [Brassica oleracea var. oleracea]
SIN_1014011	UDP-galactose/UDP-glucose transporter 4 [Sesamum indicum]	GH_D09G2028	UDP-galactose	Glyma.09G263900	UDP-galactose/UDP-glucose transporter 2 Glycine max	BnaA01G0129000ZS	UDP-galactose/UDP-glucose transporter 2-like [Brassica napus]
SIN_1011337	homeotic protein knotted-1 [Sesamum indicum]	GH_A06G0274	homeobox protein knotted-1-like 2 [Gossypium raimondii] &gt;gi|763797054|gb|KJB64009.1| hypothetical protein B456_010G029000 [Gossypium raimondii]	Glyma.17G104800	homeobox protein knotted-1-like 4 isoform X1 Glycine max	BnaC02G0511000ZS	PREDICTED: homeobox protein knotted-1-like 3 isoform X1 [Brassica oleracea var. oleracea]
SIN_1023364	calcium uniporter protein 5, mitochondrial-like [Sesamum indicum]	GH_A08G0004	Calcium uniporter, mitochondrial [Gossypium arboreum]	Glyma.14G207400	calcium uniporter protein 5, mitochondrial Glycine max	BnaA03G0558500ZS	calcium uniporter protein 1, mitochondrial [Brassica napus]
SIN_1004861	PI-PLC X domain-containing protein At5g67130 [Sesamum indicum]	GH_A13G0405	hypothetical protein F383_20820 [Gossypium arboreum]	Glyma.11G054900	PI-PLC X domain-containing protein At5g67130 Glycine max	BnaA03G0560600ZS	PI-PLC X domain-containing protein At5g67130 [Brassica napus]
SIN_1007635	putative transcription factor bHLH041 isoform X3 [Sesamum indicum]	GH_D08G2138	transparent testa??	Glyma.15G061400	transcription factor bHLH25-like isoform X1 Glycine max	BnaC01G0109100ZS	transcription factor MYC4 [Brassica napus]
SIN_1025532	homeobox-leucine zipper protein ATHB-40 [Sesamum indicum]	GH_D03G1043	homeobox-leucine zipper protein HAT5-like [Gossypium raimondii] &gt;gi|763751921|gb|KJB19309.1| hypothetical protein B456_003G094500 [Gossypium raimondii]	Glyma.19G021100	homeobox-leucine zipper protein HAT7 Glycine max	BnaC03G0681600ZS	PREDICTED: homeobox-leucine zipper protein ATHB-16-like [Brassica oleracea var. oleracea]
SIN_1000310	subtilisin-like protease SBT5.6 [Sesamum indicum]	GH_D12G1196	subtilisin-like protease SBT1.1 [Gossypium raimondii] &gt;gi|763782295|gb|KJB49366.1| hypothetical protein B456_008G115400 [Gossypium raimondii]	Glyma.11G224600	subtilisin-like protease C1 precursor Glycine max	BnaA02G0042700ZS	subtilisin-like protease SBT3.11 [Brassica rapa]
SIN_1024537	auxin response factor 4-like isoform X1 [Sesamum indicum]	GH_A05G1045	Auxin response factor 18 [Gossypium arboreum]	Glyma.15G091000	auxin response factor 6 isoform X1 Glycine max	BnaC03G0264700ZS	PREDICTED: auxin response factor 11-like isoform X1 [Brassica oleracea var. oleracea]
SIN_1011620	probable protein phosphatase 2C 55 isoform X1 [Sesamum indicum]	GH_D05G1090	probable protein phosphatase 2C 26 isoform X2 [Gossypium raimondii] &gt;gi|763786319|gb|KJB53315.1| hypothetical protein B456_009G113300 [Gossypium raimondii]	Glyma.18G057500	probable protein phosphatase 2C 26 isoform X2 Glycine max	BnaA01G0185300ZS	probable protein phosphatase 2C 55 [Brassica napus]
SIN_1001242	pentatricopeptide repeat-containing protein At1g31920 [Sesamum indicum]	GH_D04G0492	ATP-dependent zinc metalloprotease FTSH 6, chloroplastic-like [Gossypium raimondii]	Glyma.17G209700	pentatricopeptide repeat-containing protein At4g21065 Glycine max	BnaA05G0328900ZS	pentatricopeptide repeat-containing protein At1g31920-like [Brassica napus]
SIN_1026774	glutathione S-transferase U17-like [Sesamum indicum]	GH_A13G1032	probable glutathione S-transferase [Gossypium raimondii] &gt;gi|763813894|gb|KJB80746.1| hypothetical protein B456_013G113600 [Gossypium raimondii]	Glyma.07G140000	probable glutathione S-transferase isoform X1 Glycine soja	BnaA09G0446200ZS	glutathione S-transferase U13 [Brassica napus]
SIN_1015915	G-type lectin S-receptor-like serine/threonine-protein kinase At4g27290 [Sesamum indicum]	GH_A06G2328	cysteine-rich receptor-like protein kinase 18 [Gossypium raimondii]	Glyma.10G253000	cysteine-rich receptor-like protein kinase 10 isoform X1 Glycine max	BnaC04G0361700ZS	cysteine-rich receptor-like protein kinase 18 [Brassica napus]
SIN_1009320	protein HEADING DATE 3A [Sesamum indicum]	GH_A09G1906	phosphatidylethanolamine-binding protein [Gossypium barbadense] &gt;gi|728844188|gb|KHG23631.1| Protein MOTHER of FT and TF 1 -like protein [Gossypium arboreum]	Glyma.05G244100	phosphatidyl ethanolamine-binding family protein MFT precursor Glycine max	BnaA06G0123900ZS	protein MOTHER of FT and TFL1 [Brassica rapa]
SIN_1023538	polyol transporter 5 isoform X1 [Sesamum indicum]	GH_A03G1940	Monosaccharide-sensing 2 -like protein [Gossypium arboreum]	Glyma.12G203200	probable polyol transporter 4 Glycine soja	BnaC01G0401100ZS	PREDICTED: polyol transporter 5-like [Brassica oleracea var. oleracea]
SIN_1011779	probable xyloglucan endotransglucosylase/hydrolase protein 23 [Sesamum indicum]	GH_D08G0939	hypothetical protein B456_004G100900 [Gossypium raimondii]	Glyma.16G045000	xyloglucan endotransglucosylase/hydrolase 1 Glycine soja	BnaC03G0773700ZS	xyloglucan endotransglucosylase/hydrolase protein 24-like [Brassica napus]
SIN_1027000	G-type lectin S-receptor-like serine/threonine-protein kinase At1g11300 [Sesamum indicum]	GH_A05G2072	hypothetical protein B456_009G216100 [Gossypium raimondii]	Glyma.12G198800	G-type lectin S-receptor-like serine/threonine-protein kinase At2g19130 isoform X1 Glycine max	BnaC04G0164900ZS	G-type lectin S-receptor-like serine/threonine-protein kinase RKS1 [Brassica napus]
SIN_1024630	probable pectinesterase/pectinesterase inhibitor 12 [Sesamum indicum]	GH_D07G0194	pectinesterase	Glyma.06G128500	probable pectinesterase/pectinesterase inhibitor 34 Glycine max	BnaA01G0219200ZS	probable pectinesterase/pectinesterase inhibitor 34 [Brassica rapa]
SIN_1020621	histidine kinase 5-like [Sesamum indicum]	GH_D02G1622	histidine kinase 3-like [Gossypium raimondii] &gt;gi|763763624|gb|KJB30878.1| hypothetical protein B456_005G165600 [Gossypium raimondii]	Glyma.14G105400	histidine kinase 5 Glycine max	BnaA02G0037200ZS	histidine kinase 5 [Brassica napus]
SIN_1007198	anthocyanidin 3-O-glucosyltransferase 2-like [Sesamum indicum]	GH_D11G1499	anthocyanidin 3-O-glucosyltransferase-like [Gossypium raimondii] &gt;gi|763775421|gb|KJB42544.1| hypothetical protein B456_007G157200 [Gossypium raimondii]	Glyma.06G320800	UDP-glycosyltransferase 88F4 isoform X1 Glycine max	BnaC03G0450800ZS	PREDICTED: UDP-glycosyltransferase 71B2-like [Brassica oleracea var. oleracea]
SIN_1009963	probable serine/threonine-protein kinase At1g01540 [Sesamum indicum]	GH_D05G2079	probable serine	Glyma.18G237100	probable serine/threonine-protein kinase At1g01540 Glycine max	BnaC05G0071600ZS	probable receptor-like protein kinase At2g42960 [Brassica napus]
SIN_1011683	protein MIZU-KUSSEI 1 [Sesamum indicum]	GH_D11G2276	protein MIZU-KUSSEI 1-like [Gossypium raimondii] &gt;gi|763777000|gb|KJB44123.1| hypothetical protein B456_007G235400 [Gossypium raimondii]	Glyma.07G138800	protein MIZU-KUSSEI 1 Glycine max	BnaA07G0242600ZS	protein MIZU-KUSSEI 1 [Brassica rapa]
SIN_1012982	trihelix transcription factor PTL [Sesamum indicum]	GH_D03G1018	trihelix transcription factor GTL1 [Gossypium raimondii] &gt;gi|763751450|gb|KJB18838.1| hypothetical protein B456_003G072300 [Gossypium raimondii] &gt;gi|763751451|gb|KJB18839.1| hypothetical protein B456_003G072300 [Gossypium raimondii]	Glyma.20G166600	trihelix transcription factor GT-2 Glycine max	BnaC06G0264500ZS	trihelix transcription factor GT-2-like [Brassica napus]
SIN_1020264	cytochrome P450 71A8-like [Sesamum indicum]	GH_A01G0852	cytochrome P450 71D9-like isoform X1 [Gossypium raimondii] &gt;gi|763746409|gb|KJB13848.1| hypothetical protein B456_002G097500 [Gossypium raimondii]	Glyma.15G050300	cytochrome P450 71D10 Glycine max	BnaA02G0336000ZS	cytochrome P450 71B4 [Brassica rapa]
SIN_1012952	sulfite exporter TauE/SafE family protein 4 [Sesamum indicum]	GH_A11G1927	ATP synthase subunit delta [Gossypium arboreum]	Glyma.08G062600	sulfite exporter TauE/SafE family protein 2 isoform X1 Glycine max	BnaA05G0084900ZS	sulfite exporter TauE/SafE family protein 4 isoform X1 [Brassica rapa]
SIN_1015111	BEL1-like homeodomain protein 1 [Sesamum indicum]	GH_A03G2216	BEL1-like homeodomain protein 6 [Gossypium arboreum]	Glyma.04G029200	BEL1-like homeodomain protein 11 isoform X1 Glycine max	BnaA05G0089900ZS	BEL1-like homeodomain protein 1 [Brassica rapa]
SIN_1018324	probable carboxylesterase 6 [Sesamum indicum]	GH_D02G2314	probable carboxylesterase 12 [Gossypium raimondii] &gt;gi|763765143|gb|KJB32397.1| hypothetical protein B456_005G239100 [Gossypium raimondii]	Glyma.07G211000	probable carboxylesterase 12 Glycine max	BnaC06G0041600ZS	probable carboxylesterase 3 [Brassica napus]
SIN_1006915	inositol transporter 4 [Sesamum indicum]	GH_A11G2937	sugar transporter ERD6-like 15 isoform X3 [Gossypium raimondii]	Glyma.20G246200	inositol transporter 1 isoform X1 Glycine max	BnaA07G0012800ZS	PREDICTED: sugar transporter ERD6-like 7 [Raphanus sativus]
SIN_1024337	calmodulin-like protein 3 [Capsicum annuum]	GH_D07G0437	hypothetical protein B456_001G044300, partial [Gossypium raimondii]	Glyma.12G052100	calmodulin-like protein 3 Glycine max	BnaA02G0287800ZS	probable calcium-binding protein CML43 [Brassica rapa]
SIN_1007188	anthocyanidin 3-O-glucosyltransferase 2-like [Sesamum indicum]	GH_A02G0633	hypothetical protein B456_005G073700 [Gossypium raimondii]	Glyma.16G175600	isoflavone 7-O-glucosyltransferase 1 Glycine soja	BnaC04G0182300ZS	UDP-glycosyltransferase 71D1 [Brassica napus]
SIN_1001603	1-aminocyclopropane-1-carboxylate oxidase homolog 1 [Sesamum indicum]	GH_A05G0882	gibberellin 2-beta-dioxygenase 8 [Gossypium raimondii] &gt;gi|763788721|gb|KJB55717.1| hypothetical protein B456_009G090900 [Gossypium raimondii]	Glyma.16G197700	1-aminocyclopropane-1-carboxylate oxidase homolog 1 Glycine max	BnaA10G0025600ZS	1-aminocyclopropane-1-carboxylate oxidase homolog 7 [Brassica rapa]
SIN_1019160	UDP-glycosyltransferase 86A1-like [Sesamum indicum]	GH_D05G4035	UDP-glucose iridoid glucosyltransferase-like [Gossypium raimondii]	Glyma.02G230900	UDP-glycosyltransferase 87A1 Glycine max	BnaA03G0428000ZS	UDP-glycosyltransferase 75D1-like [Brassica napus]
SIN_1005794	8-hydroxygeraniol dehydrogenase-like [Sesamum indicum]	GH_D03G0499	cinnamyl alcohol dehydrogenase [Gossypium hirsutum] &gt;gi|211906488|gb|ACJ11737.1| mannitol dehydrogenase [Gossypium hirsutum]	Glyma.14G221200	probable cinnamyl alcohol dehydrogenase 6 Glycine soja	BnaC03G0683600ZS	cinnamyl alcohol dehydrogenase 9 [Brassica napus]
SIN_1016461	ABC transporter C family member 10 [Sesamum indicum]	GH_D08G0811	ABC transporter C family member 14-like isoform X2 [Gossypium raimondii] &gt;gi|763755943|gb|KJB23274.1| hypothetical protein B456_004G089200 [Gossypium raimondii]	Glyma.16G172500	LOW QUALITY PROTEIN: uncharacterized protein LOC100786761 Glycine max	BnaC05G0371400ZS	ABC transporter C family member 8-like isoform X1 [Brassica napus]
SIN_1021161	ubiquitin carboxyl-terminal hydrolase 10 [Sesamum indicum]	GH_A12G2607	Ubiquitin carboxyl-terminal hydrolase 9 -like protein [Gossypium arboreum]	Glyma.13G162300	ubiquitin carboxyl-terminal hydrolase 22 Glycine max	BnaC09G0451600ZS	ubiquitin carboxyl-terminal hydrolase 8-like [Brassica napus]
SIN_1014893	scopoletin glucosyltransferase-like [Sesamum indicum]	GH_D08G0839	UDP-glycosyltransferase 92A1 [Gossypium raimondii]	Glyma.02G104300	abscisate beta-glucosyltransferase Glycine max	BnaC03G0748500ZS	UDP-glucosyl transferase 73B2 [Brassica napus]
SIN_1023059	bifunctional riboflavin biosynthesis protein RIBA 1, chloroplastic-like [Sesamum indicum]	GH_A04G1377	Riboflavin biosynthesis ribBA, chloroplastic -like protein [Gossypium arboreum]	Glyma.08G177300	bifunctional riboflavin biosynthesis protein RIBA 1, chloroplastic Glycine max	BnaA02G0103000ZS	monofunctional riboflavin biosynthesis protein RIBA 3, chloroplastic-like [Brassica napus]
SIN_1014430	uncharacterized protein LOC105174876 [Sesamum indicum]	GH_A12G0124	bromodomain and WD repeat-containing protein 1-like isoform X2 [Gossypium raimondii] &gt;gi|763780106|gb|KJB47177.1| hypothetical protein B456_008G014100 [Gossypium raimondii]	Glyma.18G095200	uncharacterized protein LOC100792844 Glycine max	BnaC06G0423700ZS	bromodomain-containing protein 9-like [Brassica napus]
SIN_1024562	homeobox-leucine zipper protein REVOLUTA [Sesamum indicum]	GH_A07G0266	homeobox-leucine zipper protein ATHB-8-like [Gossypium raimondii] &gt;gi|763739990|gb|KJB07489.1| hypothetical protein B456_001G026800 [Gossypium raimondii]	Glyma.09G023600	homeobox-leucine zipper protein ATHB-14 isoform X1 Glycine max	BnaA09G0409100ZS	homeobox-leucine zipper protein ATHB-9 [Brassica napus]
SIN_1014159	beta-amyrin synthase [Sesamum indicum]	GH_D05G1161	cycloartenol synthase-like isoform X1 [Gossypium raimondii] &gt;gi|823226560|ref|XP_012446102.1| cycloartenol synthase-like isoform X1 [Gossypium raimondii] &gt;gi|763789444|gb|KJB56440.1| hypothetical protein B456_009G120100 [Gossypium raimondii] &gt;gi|763789445|gb|KJB56441.1| hypothetical protein B456_009G120100 [Gossypium raimondii] &gt;gi|763789447|gb|KJB56443.1| hypothetical protein B456_00…	Glyma.15G065600	beta-amyrin synthase-like isoform X1 Glycine soja	BnaC06G0253500ZS	PREDICTED: amyrin synthase LUP2-like [Brassica oleracea var. oleracea]
SIN_1018341	LOB domain-containing protein 40-like [Sesamum indicum]	GH_A03G2077	LOB domain-containing protein 38-like isoform X1 [Gossypium raimondii] &gt;gi|763765015|gb|KJB32269.1| hypothetical protein B456_005G232500 [Gossypium raimondii]	Glyma.08G365100	LBD domain-containing transcription factor Glycine max	BnaC09G0091600ZS	LOB domain-containing protein 37 [Brassica napus]
SIN_1002546	cellulose synthase-like protein G2 [Sesamum indicum]	GH_D11G2648	cellulose synthase-like protein E1 isoform X1 [Gossypium raimondii] &gt;gi|763777499|gb|KJB44622.1| hypothetical protein B456_007G261800 [Gossypium raimondii]	Glyma.04G255400	cellulose synthase-like protein G1 Glycine max	BnaA05G0152100ZS	cellulose synthase-like protein E1 [Brassica napus]
SIN_1012262	17.8 kDa class I heat shock protein-like [Sesamum indicum]	GH_D08G1208	hypothetical protein B456_004G124600 [Gossypium raimondii]	Glyma.18G010500	small heat shock protein, chloroplastic isoform X1 Glycine max	BnaC01G0187300ZS	PREDICTED: 23.6 kDa heat shock protein, mitochondrial [Brassica oleracea var. oleracea]
SIN_1011777	zinc finger protein 2-like [Sesamum indicum]	GH_A08G2211	zinc finger protein KNUCKLES-like [Gossypium raimondii] &gt;gi|763758761|gb|KJB26092.1| hypothetical protein B456_004G224900 [Gossypium raimondii]	Glyma.11G214300	zinc finger protein 4 Glycine max	BnaA03G0111400ZS	PREDICTED: zinc finger protein 2 [Brassica oleracea var. oleracea]
SIN_1015091	uncharacterized protein At5g41620-like [Sesamum indicum]	GH_D04G0981	uncharacterized protein At5g41620 [Gossypium raimondii] &gt;gi|763795054|gb|KJB62050.1| hypothetical protein B456_009G398800 [Gossypium raimondii]	Glyma.12G092200	uncharacterized protein At5g41620 Glycine max	BnaA03G0094600ZS	uncharacterized protein At5g41620-like [Brassica napus]
SIN_1025235	dof zinc finger protein DOF5.7-like [Sesamum indicum]	GH_A10G0936	dof zinc finger protein DOF5.1-like [Gossypium raimondii] &gt;gi|763804135|gb|KJB71073.1| hypothetical protein B456_011G104200 [Gossypium raimondii]	Glyma.18G289700	dof zinc finger protein DOF2.4-like Glycine soja	BnaA03G0366800ZS	dof zinc finger protein DOF3.1-like isoform X1 [Brassica napus]
SIN_1021847	GDP-mannose 3,5-epimerase 2 [Sesamum indicum]	GH_D11G1226	UDP-glucuronic acid decarboxylase 2-like [Gossypium raimondii] &gt;gi|763774799|gb|KJB41922.1| hypothetical protein B456_007G128200 [Gossypium raimondii]	Glyma.17G027300	UDP-glucuronic acid decarboxylase 2 Glycine max	BnaA05G0160900ZS	trifunctional UDP-glucose 4,6-dehydratase/UDP-4-keto-6-deoxy-D-glucose 3,5-epimerase/UDP-4-keto-L-rhamnose-reductase RHM2 [Brassica rapa]
SIN_1027092	protein CHUP1, chloroplastic isoform X1 [Sesamum indicum]	GH_D06G1534	protein CHUP1, chloroplastic-like [Gossypium raimondii] &gt;gi|763799829|gb|KJB66784.1| hypothetical protein B456_010G158300 [Gossypium raimondii]	Glyma.17G229000	protein CHUP1, chloroplastic Glycine max	BnaC06G0028000ZS	protein CHUP1, chloroplastic-like [Brassica napus]
SIN_1004204	uncharacterized protein LOC105177396 [Sesamum indicum]	GH_D07G0600	uncharacterized protein LOC105786493 [Gossypium raimondii] &gt;gi|763740556|gb|KJB08055.1| hypothetical protein B456_001G061000 [Gossypium raimondii]	Glyma.05G045800	uncharacterized protein LOC102662292 Glycine max	BnaC03G0544000ZS	uncharacterized protein LOC106441283 [Brassica napus]
SIN_1001478	ENOp	GH_A09G1534	enolase-like isoform X2 [Gossypium raimondii]	Glyma.04G144300	ENOp	BnaC06G0403800ZS	ENOp
SIN_1020203	protein REVEILLE 7-like isoform X2 [Sesamum indicum]	GH_A11G0956	Transcription factor ASG4 -like protein [Gossypium arboreum]	Glyma.07G048500	LHY1/CCA1-like protein isoform X1 Glycine max	BnaC06G0154100ZS	PREDICTED: protein REVEILLE 2 [Brassica oleracea var. oleracea]
SIN_1001463	sulfite exporter TauE/SafE family protein 4 [Sesamum indicum]	GH_A11G0469	uncharacterized protein LOC105802194 [Gossypium raimondii] &gt;gi|763773081|gb|KJB40204.1| hypothetical protein B456_007G050900 [Gossypium raimondii]	Glyma.13G357800	sulfite exporter TauE/SafE family protein 3 isoform X1 Glycine max	BnaC03G0281600ZS	sulfite exporter TauE/SafE family protein 3 isoform X1 [Brassica rapa]
SIN_1027042	helicase-like transcription factor CHR28 isoform X1 [Sesamum indicum]	GH_A13G2509	putative SWI	Glyma.15G097000	ISWI chromatin-remodeling complex ATPase CHR11 Glycine max	BnaC05G0034900ZS	PREDICTED: ATP-dependent helicase rhp16-like [Brassica oleracea var. oleracea]
SIN_1018101	polygalacturonase At1g48100 [Sesamum indicum]	GH_A09G2570	putative polygalacturonase [Gossypium arboreum]	Glyma.03G222500	polygalacturonase At1g48100 Glycine max	BnaA03G0537000ZS	probable polygalacturonase [Brassica napus]
SIN_1007810	protein trichome birefringence-like 8 [Sesamum indicum]	GH_A01G2068	protein trichome birefringence-like [Gossypium raimondii] &gt;gi|763748894|gb|KJB16333.1| hypothetical protein B456_002G223800 [Gossypium raimondii]	Glyma.03G145900	protein trichome birefringence Glycine max	BnaC05G0481100ZS	PREDICTED: protein trichome birefringence-like 1 [Brassica oleracea var. oleracea]
SIN_1019356	probable E3 ubiquitin-protein ligase HERC1 [Sesamum indicum]	GH_A11G1533	E3 ubiquitin-protein ligase HERC2 [Gossypium arboreum]	Glyma.06G156400	ultraviolet-B receptor UVR8 isoform X2 Glycine max	BnaA02G0040900ZS	ultraviolet-B receptor UVR8-like [Brassica napus]
SIN_1016701	hexose carrier protein HEX6-like [Sesamum indicum]	GH_D09G0682	hypothetical protein B456_006G051800 [Gossypium raimondii]	Glyma.05G228400	sugar transport protein 14-like Glycine max	BnaC05G0090700ZS	PREDICTED: sugar transport protein 1-like [Brassica oleracea var. oleracea]
SIN_1004874	LOW QUALITY PROTEIN: probable WRKY transcription factor 7 [Sesamum indicum]	GH_D06G2141	probable WRKY transcription factor 40 isoform X1 [Gossypium raimondii] &gt;gi|763801066|gb|KJB68021.1| hypothetical protein B456_010G222400 [Gossypium raimondii]	Glyma.13G370100	probable WRKY transcription factor 40 Glycine max	BnaA01G0058600ZS	WRKY transcription factor 18-like [Brassica napus]
SIN_1013567	LOW QUALITY PROTEIN: equilibrative nucleotide transporter 8 [Sesamum indicum]	GH_A06G1481	Equilibrative nucleoside transporter 1 [Gossypium arboreum]	Glyma.17G113500	equilibrative nucleotide transporter 8 Glycine max	BnaA09G0231700ZS	equilibrative nucleotide transporter 4 isoform X1 [Brassica napus]
SIN_1008927	WAT1-related protein At1g44800-like [Sesamum indicum]	GH_A05G2434	WAT1-related protein At1g43650 [Gossypium raimondii] &gt;gi|763792425|gb|KJB59421.1| hypothetical protein B456_009G254000 [Gossypium raimondii]	Glyma.06G112200	WAT1-related protein At4g08300 Glycine max	BnaA08G0051600ZS	WAT1-related protein At1g43650 [Brassica napus]
SIN_1025996	uncharacterized protein LOC105172510 isoform X1 [Sesamum indicum]	GH_D06G2354	26S proteasome regulatory subunit rpn-1 [Gossypium arboreum]	Glyma.18G241100	uncharacterized protein LOC100798633 Glycine max	BnaA08G0110300ZS	uncharacterized protein LOC103834066 [Brassica rapa]
SIN_1010115	CASP-like protein 1E2 [Sesamum indicum]	GH_D10G1850	CASP-like protein 1E1 [Gossypium raimondii] &gt;gi|763805648|gb|KJB72586.1| hypothetical protein B456_011G186300 [Gossypium raimondii]	Glyma.03G209700	CASP-like protein 1E1 Glycine max	BnaC07G0402000ZS	PREDICTED: CASP-like protein 1E1 [Brassica oleracea var. oleracea]
SIN_1024345	putative pentatricopeptide repeat-containing protein At5g59200, chloroplastic [Sesamum indicum]	GH_D12G2673	pentatricopeptide repeat-containing protein At4g14820 isoform X1 [Gossypium raimondii] &gt;gi|763785413|gb|KJB52484.1| hypothetical protein B456_008G264200 [Gossypium raimondii]	Glyma.10G018100	pentatricopeptide repeat-containing protein At3g62890 Glycine max	BnaA02G0151300ZS	pentatricopeptide repeat-containing protein At5g50990-like [Brassica napus]
SIN_1011748	probable zinc metalloprotease EGY1, chloroplastic [Sesamum indicum]	GH_D04G0702	probable zinc metalloprotease EGY2, chloroplastic [Gossypium raimondii] &gt;gi|763809262|gb|KJB76164.1| hypothetical protein B456_012G076200 [Gossypium raimondii]	Glyma.16G037100	probable zinc metalloprotease EGY1, chloroplastic Glycine max	BnaC03G0025700ZS	PREDICTED: probable zinc metalloprotease EGY2, chloroplastic [Brassica oleracea var. oleracea]
SIN_1014892	scopoletin glucosyltransferase-like [Sesamum indicum]	GH_A13G1830	UDP-glycosyltransferase 73C1-like [Gossypium raimondii] &gt;gi|763815356|gb|KJB82208.1| hypothetical protein B456_013G181500 [Gossypium raimondii]	Glyma.11G000500	scopoletin glucosyltransferase Glycine max	BnaA01G0040500ZS	UDP-glycosyltransferase 73B1 [Brassica napus]
SIN_1013437	receptor-like protein kinase HSL1 [Sesamum indicum]	GH_D07G0267	receptor-like protein kinase HSL1 [Gossypium raimondii] &gt;gi|763739972|gb|KJB07471.1| hypothetical protein B456_001G026000 [Gossypium raimondii]	Glyma.16G210500	receptor-like protein kinase HSL1 Glycine max	BnaC07G0354500ZS	receptor-like protein kinase 5 [Brassica napus]
SIN_1010510	PDAT	GH_D13G2508	putative phospholipid:diacylglycerol acyltransferase 2 [Gossypium raimondii] &gt;gi|763816841|gb|KJB83693.1| hypothetical protein B456_013G258900 [Gossypium raimondii]	Glyma.12G084000	PDAT	BnaC09G0524800ZS	PDAT
SIN_1021292	dynamin-related protein 1C [Sesamum indicum]	GH_A01G1616	Dynamin-related 1C -like protein [Gossypium arboreum]	Glyma.08G046400	dynamin-related protein 1C Glycine max	BnaC04G0600700ZS	dynamin-related protein 1D [Brassica napus]
SIN_1017972	protein trichome birefringence-like 23 [Sesamum indicum]	GH_D04G1987	protein ALTERED XYLOGLUCAN 4-like [Gossypium raimondii] &gt;gi|763811077|gb|KJB77979.1| hypothetical protein B456_012G170800 [Gossypium raimondii]	Glyma.19G254300	protein trichome birefringence-like 25 Glycine max	BnaC06G0368100ZS	protein ALTERED XYLOGLUCAN 4 [Brassica napus]
SIN_1025479	germin-like protein subfamily 1 member 13 [Sesamum indicum]	GH_D09G1509	germin-like protein subfamily 3 member 2 [Gossypium raimondii] &gt;gi|763769160|gb|KJB36375.1| hypothetical protein B456_006G155700 [Gossypium raimondii]	Glyma.13G153154	germin-like protein precursor Glycine max	BnaC05G0159400ZS	PREDICTED: germin-like protein subfamily T member 2 [Brassica oleracea var. oleracea]
SIN_1003846	BEL1-like homeodomain protein 9 [Sesamum indicum]	GH_A12G0679	BEL1-like homeodomain protein 4 [Gossypium raimondii] &gt;gi|823205993|ref|XP_012436960.1| BEL1-like homeodomain protein 4 [Gossypium raimondii] &gt;gi|763781406|gb|KJB48477.1| hypothetical protein B456_008G070800 [Gossypium raimondii]	Glyma.01G104200	BEL1-like homeodomain protein 9 Glycine max	BnaC08G0254500ZS	BEL1-like homeodomain protein 10 isoform X1 [Brassica napus]
SIN_1013306	bidirectional sugar transporter SWEET1 [Sesamum indicum]	GH_D01G0218	bidirectional sugar transporter SWEET15-like [Gossypium raimondii] &gt;gi|763745081|gb|KJB12520.1| hypothetical protein B456_002G022600 [Gossypium raimondii]	Glyma.13G169700	bidirectional sugar transporter SWEET5-like Glycine soja	BnaA03G0052200ZS	bidirectional sugar transporter SWEET15 [Brassica napus]
SIN_1008177	probable cytokinin riboside 5'-monophosphate phosphoribohydrolase LOGL10 [Sesamum indicum]	GH_D05G0417	cytokinin riboside 5&apos;-monophosphate phosphoribohydrolase LOG8-like isoform X2 [Gossypium raimondii] &gt;gi|823220105|ref|XP_012442769.1| cytokinin riboside 5&apos;-monophosphate phosphoribohydrolase LOG8-like isoform X2 [Gossypium raimondii] &gt;gi|763787663|gb|KJB54659.1| hypothetical protein B456_009G043600 [Gossypium raimondii] &gt;gi|763787665|gb|KJB54661.1| hypothetical protein B456_009…	Glyma.11G145100	cytokinin riboside 5-monophosphate phosphoribohydrolase LOG1 Glycine max	BnaA04G0182700ZS	cytokinin riboside 5'-monophosphate phosphoribohydrolase LOG1 [Brassica rapa]
SIN_1024313	peptidyl-prolyl cis-trans isomerase FKBP62 [Sesamum indicum]	GH_A07G1008	peptidyl-prolyl cis-trans isomerase FKBP62-like [Gossypium raimondii] &gt;gi|763741282|gb|KJB08781.1| hypothetical protein B456_001G103400 [Gossypium raimondii] &gt;gi|763741284|gb|KJB08783.1| hypothetical protein B456_001G103400 [Gossypium raimondii]	Glyma.14G089045	peptidyl-prolyl cis-trans isomerase FKBP62 Glycine max	BnaC09G0451900ZS	outer envelope protein 61-like [Brassica napus]
SIN_1010841	auxin response factor 2 [Sesamum indicum]	GH_A06G0439	Auxin response factor 17 [Gossypium arboreum]	Glyma.13G084700	auxin response factor 17 Glycine max	BnaC09G0458000ZS	auxin response factor
SIN_1004367	L-ascorbate peroxidase 2, cytosolic [Sesamum indicum]	GH_A06G0496	probable L-ascorbate peroxidase 6, chloroplastic [Gossypium raimondii] &gt;gi|763797495|gb|KJB64450.1| hypothetical protein B456_010G051400 [Gossypium raimondii]	Glyma.12G073100	L-ascorbate peroxidase 2 Glycine max	BnaC01G0030300ZS	L-ascorbate peroxidase 5, peroxisomal [Brassica napus]
SIN_1013946	probable pectinesterase/pectinesterase inhibitor 36 [Sesamum indicum]	GH_A05G4352	putative pectinesterase	Glyma.05G190300	probable pectinesterase/pectinesterase inhibitor 51 Glycine max	BnaC04G0056800ZS	probable pectinesterase/pectinesterase inhibitor 17 [Brassica napus]
SIN_1009753	LRR receptor-like serine/threonine-protein kinase RCH1 [Sesamum indicum]	GH_A08G1337	receptor-like protein kinase [Gossypium raimondii]	Glyma.04G239700	receptor-like protein kinase 2 Glycine max	BnaC03G0652800ZS	receptor-like protein kinase HSL1 [Brassica napus]
SIN_1012465	reticulon-like protein B11 [Sesamum indicum]	GH_A10G1951	reticulon-like protein B16 isoform X2 [Gossypium raimondii] &gt;gi|763806052|gb|KJB72990.1| hypothetical protein B456_011G208000 [Gossypium raimondii]	Glyma.10G262100	reticulon-like protein B11 Glycine max	BnaC01G0169400ZS	reticulon-like protein B1 [Brassica napus]
SIN_1025958	transmembrane protein 184A [Sesamum indicum]	GH_D06G0828	transmembrane protein 184 homolog DDB_G0279555 [Gossypium raimondii] &gt;gi|763798368|gb|KJB65323.1| hypothetical protein B456_010G089900 [Gossypium raimondii]	Glyma.13G245500	transmembrane protein 184A Glycine max	BnaA01G0116900ZS	transmembrane protein 184 homolog DDB_G0279555-like [Brassica napus]
SIN_1007422	AT-hook motif nuclear-localized protein 29-like [Sesamum indicum]	GH_D07G1588	AT-hook motif nuclear-localized protein 22-like [Gossypium raimondii] &gt;gi|763742398|gb|KJB09897.1| hypothetical protein B456_001G173500 [Gossypium raimondii]	Glyma.06G093400	AT-hook motif nuclear-localized protein 17 Glycine max	BnaA04G0286600ZS	AT-hook motif nuclear-localized protein 22 [Brassica rapa]
SIN_1019646	GDSL esterase/lipase At5g45670 [Sesamum indicum]	GH_A08G2452	PS	Glyma.19G051100	PS	BnaC01G0100300ZS	PS
SIN_1022888	leucine-rich repeat receptor-like serine/threonine-protein kinase BAM3 [Sesamum indicum]	GH_D06G1057	leucine-rich repeat receptor-like protein kinase TDR isoform X1 [Gossypium raimondii] &gt;gi|763798765|gb|KJB65720.1| hypothetical protein B456_010G110800 [Gossypium raimondii]	Glyma.20G078100	probable leucine-rich repeat receptor-like protein kinase At2g33170 Glycine max	BnaC09G0037200ZS	LOW QUALITY PROTEIN: LRR receptor-like serine/threonine-protein kinase RCH1 [Brassica rapa]
SIN_1009683	legumin B [Sesamum indicum]	GH_D08G0523	RecName: Full=Legumin A; AltName: Full=Beta-globulin; AltName: Full=LEGA-C94; Contains: RecName: Full=Legumin A acidic chain; Contains: RecName: Full=Legumin A basic chain; Flags: Precursor [Gossypium hirsutum] &gt;gi|167319|gb|AAA33053.1| legumin A [Gossypium hirsutum] &gt;gi|444320|prf||1906369A legumin A:ISOTYPE=D alloallele	Glyma.03G163467	glycinin G2 Glycine soja	BnaC07G0226500ZS	cruciferin BnC1 [Brassica napus]
SIN_1013894	putative dual specificity protein phosphatase DSP8 [Sesamum indicum]	GH_A06G0743	putative dual specificity protein phosphatase DSP8 [Gossypium raimondii] &gt;gi|763798100|gb|KJB65055.1| hypothetical protein B456_010G078800 [Gossypium raimondii]	Glyma.05G225200	protein-tyrosine phosphatase mitochondrial 1-like Glycine max	BnaC09G0397800ZS	putative dual specificity protein phosphatase DSP8 [Brassica napus]
SIN_1002326	receptor protein kinase CLAVATA1 [Sesamum indicum]	GH_A11G2759	LOW QUALITY PROTEIN: leucine-rich repeat receptor-like protein kinase PXL1 [Gossypium raimondii]	Glyma.11G043800	receptor-like protein kinase 2 precursor Glycine max	BnaC07G0384900ZS	leucine-rich repeat receptor-like serine/threonine-protein kinase BAM2 [Brassica napus]
SIN_1002356	LOW QUALITY PROTEIN: uncharacterized protein LOC105166030 [Sesamum indicum]	GH_D06G0433	uncharacterized protein LOC105774537 [Gossypium raimondii] &gt;gi|763797453|gb|KJB64408.1| hypothetical protein B456_010G048000 [Gossypium raimondii]	Glyma.01G210700	uncharacterized protein LOC100820460 Glycine max	BnaC06G0022800ZS	PREDICTED: uncharacterized protein LOC106300905 [Brassica oleracea var. oleracea]
SIN_1017093	auxin transporter-like protein 3 [Sesamum indicum]	GH_A05G3443	Auxin transporter-like protein 2 [Gossypium arboreum]	Glyma.03G063600	auxin transporter-like protein 3 Glycine max	BnaC06G0259300ZS	auxin transporter-like protein 3 isoform X1 [Brassica napus]
SIN_1020602	uncharacterized protein LOC105164927 [Sesamum indicum]	GH_D06G1175	uncharacterized protein LOC105773979 [Gossypium raimondii] &gt;gi|763798992|gb|KJB65947.1| hypothetical protein B456_010G122000 [Gossypium raimondii]	Glyma.06G077200	uncharacterized protein LOC100776044 Glycine max	BnaA10G0168100ZS	putative protein TPRXL [Brassica rapa]
SIN_1023780	protein PNS1 isoform X1 [Sesamum indicum]	GH_D12G1882	CTL-like protein [Gossypium arboreum]	Glyma.19G117400	protein PNS1 Glycine max	BnaC09G0523300ZS	protein PNS1 isoform X1 [Brassica napus]
SIN_1004013	glucose-6-phosphate 1-dehydrogenase, cytoplasmic isoform [Sesamum indicum]	GH_D11G3109	glucose-6-phosphate 1-dehydrogenase 4, chloroplastic [Gossypium raimondii] &gt;gi|763778354|gb|KJB45477.1| hypothetical protein B456_007G308400 [Gossypium raimondii]	Glyma.19G077300	glucose-6-phosphate 1-dehydrogenase, cytoplasmic isoform Glycine max	BnaC03G0059700ZS	PREDICTED: glucose-6-phosphate 1-dehydrogenase 2, chloroplastic [Brassica oleracea var. oleracea]
SIN_1012139	ABI4	GH_D05G2609	dehydration-responsive element-binding protein 2D-like [Gossypium raimondii] &gt;gi|763792783|gb|KJB59779.1| hypothetical protein B456_009G271400 [Gossypium raimondii]	Glyma.12G103100	putative dehydration-responsive element-binding protein 2H Glycine max	BnaC03G0231100ZS	ABI4
SIN_1008037	SNF1-related protein kinase catalytic subunit alpha KIN10 isoform X1 [Sesamum indicum]	GH_A10G1282	CBL-interacting serine	Glyma.02G234800	CBL-interacting serine/threonine-protein kinase 10 Glycine max	BnaA07G0144600ZS	serine/threonine-protein kinase SRK2I isoform X2 [Brassica napus]
SIN_1025698	LOB domain-containing protein 37-like [Sesamum indicum]	GH_D01G2099	LOB domain-containing protein 42-like isoform X4 [Gossypium raimondii] &gt;gi|763748772|gb|KJB16211.1| hypothetical protein B456_002G217800 [Gossypium raimondii]	Glyma.18G297100	LOB domain-containing protein 41 Glycine max	BnaA02G0163900ZS	LOB domain-containing protein 40 [Brassica napus]
SIN_1017657	probable ADP-ribosylation factor GTPase-activating protein AGD11 [Sesamum indicum]	GH_A05G2834	hypothetical protein F383_04656 [Gossypium arboreum]	Glyma.07G219900	protein C2-DOMAIN ABA-RELATED 7 Glycine max	BnaC09G0253700ZS	protein C2-DOMAIN ABA-RELATED 10 [Brassica napus]
SIN_1003502	AT-hook motif nuclear-localized protein 16 [Sesamum indicum]	GH_D04G1675	AT-hook motif nuclear-localized protein 25-like isoform X1 [Gossypium raimondii] &gt;gi|823256794|ref|XP_012461044.1| AT-hook motif nuclear-localized protein 25-like isoform X1 [Gossypium raimondii] &gt;gi|823256796|ref|XP_012461045.1| AT-hook motif nuclear-localized protein 25-like isoform X1 [Gossypium raimondii] &gt;gi|823256798|ref|XP_012461047.1| AT-hook motif nuclear-localized protein 25-li…	Glyma.02G249800	AT-hook motif nuclear-localized protein 15 Glycine max	BnaA07G0130400ZS	AT-hook motif nuclear-localized protein 27-like [Brassica napus]
SIN_1002250	protein NRT1/ PTR FAMILY 2.11-like [Sesamum indicum]	GH_D08G2830	protein NRT1	Glyma.17G189300	protein NRT1/ PTR FAMILY 1.2 Glycine max	BnaC06G0304300ZS	protein NRT1/ PTR FAMILY 2.13-like isoform X1 [Brassica napus]
SIN_1020030	coumaroyl-CoA:anthocyanidin 3-O-glucoside-6''-O-coumaroyltransferase 2 [Sesamum indicum]	GH_D13G0465	coumaroyl-CoA:anthocyanidin 3-O-glucoside-6&apos;&apos;-O-coumaroyltransferase 1-like [Gossypium raimondii] &gt;gi|763812611|gb|KJB79463.1| hypothetical protein B456_013G051200 [Gossypium raimondii]	Glyma.18G268600	phenolic glucoside malonyltransferase 2-like Glycine max	BnaC04G0389100ZS	phenolic glucoside malonyltransferase 1-like [Brassica napus]
SIN_1023421	protein ETHYLENE INSENSITIVE 3 [Sesamum indicum]	GH_A06G1273	ETHYLENE INSENSITIVE 3-like 3 protein isoform X1 [Gossypium raimondii] &gt;gi|763799177|gb|KJB66132.1| hypothetical protein B456_010G128700 [Gossypium raimondii]	Glyma.02G274600	ETHYLENE INSENSITIVE 3-like 1 protein Glycine max	BnaA03G0235900ZS	ETHYLENE INSENSITIVE 3-like 1 protein [Brassica napus]
SIN_1014127	protein CURVATURE THYLAKOID 1A, chloroplastic-like isoform X1 [Sesamum indicum]	GH_A11G0974	hypothetical protein F383_02316 [Gossypium arboreum]	Glyma.08G204600	protein CURVATURE THYLAKOID 1C-like Glycine max	BnaC04G0011400ZS	protein CURVATURE THYLAKOID 1B, chloroplastic [Brassica napus]
SIN_1025166	homeobox-leucine zipper protein ATHB-6-like [Sesamum indicum]	GH_A02G1904	homeobox-leucine zipper protein ATHB-40-like [Gossypium raimondii] &gt;gi|763750426|gb|KJB17814.1| hypothetical protein B456_003G016600 [Gossypium raimondii]	Glyma.01G044600	uncharacterized protein LOC100814080 isoform X2 Glycine max	BnaA09G0592800ZS	homeobox-leucine zipper protein ATHB-6 [Brassica rapa]
SIN_1004571	polyol transporter 5 [Sesamum indicum]	GH_D01G0103	putative polyol transporter 1 [Gossypium raimondii] &gt;gi|763744879|gb|KJB12318.1| hypothetical protein B456_002G011700 [Gossypium raimondii]	Glyma.12G110600	probable polyol transporter 4 Glycine max	BnaA07G0033900ZS	probable polyol transporter 4 [Brassica rapa]
SIN_1025498	zinc-finger homeodomain protein 6 [Sesamum indicum]	GH_A06G0342	hypothetical protein B456_010G036300 [Gossypium raimondii]	Glyma.04G093300	zinc-finger homeodomain protein 2 isoform X1 Glycine max	BnaC03G0522800ZS	PREDICTED: zinc-finger homeodomain protein 1-like [Brassica oleracea var. oleracea]
SIN_1011471	BEL1-like homeodomain protein 4 [Sesamum indicum]	GH_D03G1554	BEL1-like homeodomain protein 8 [Gossypium raimondii] &gt;gi|823143484|ref|XP_012471549.1| BEL1-like homeodomain protein 8 [Gossypium raimondii] &gt;gi|823143486|ref|XP_012471550.1| BEL1-like homeodomain protein 8 [Gossypium raimondii] &gt;gi|823143488|ref|XP_012471551.1| BEL1-like homeodomain protein 8 [Gossypium raimondii] &gt;gi|763752933|gb|KJB20321.1| hypothetical protein B456_003G143600 [Go…	Glyma.12G077800	BEL1-like homeodomain protein 8 Glycine max	BnaA10G0299500ZS	BEL1-like homeodomain protein 9 [Brassica rapa]
SIN_1013758	auxin efflux carrier component 7-like isoform X2 [Sesamum indicum]	GH_D05G0015	auxin efflux carrier component 2 [Gossypium raimondii] &gt;gi|763786699|gb|KJB53695.1| hypothetical protein B456_009G001600 [Gossypium raimondii]	Glyma.13G038300	auxin efflux carrier component 6-like Glycine soja	BnaA03G0113300ZS	auxin efflux carrier component 2 [Brassica rapa]
SIN_1004166	uncharacterized protein LOC105177438 [Sesamum indicum]	GH_D11G0413	hypothetical protein B456_007G043300 [Gossypium raimondii]	Glyma.05G204400	uncharacterized protein LOC100805083 Glycine max	BnaC08G0290700ZS	uncharacterized protein LOC103873125 [Brassica rapa]
SIN_1021906	VQ motif-containing protein 11-like [Sesamum indicum]	GH_A06G1315	VQ motif-containing protein 33-like [Gossypium raimondii] &gt;gi|763798965|gb|KJB65920.1| hypothetical protein B456_010G119600 [Gossypium raimondii]	Glyma.07G198000	VQ motif-containing protein 4 isoform X1 Glycine max	BnaA02G0137100ZS	VQ motif-containing protein 33 [Brassica rapa]
SIN_1021219	BC	GH_A05G2695	HmACC	Glyma.02G145300	methylcrotonoyl-CoA carboxylase subunit alpha, mitochondrial Glycine max	BnaC08G0521400ZS	biotin carboxylase, chloroplastic [Brassica napus]
SIN_1006840	uncharacterized protein LOC105175920 [Sesamum indicum]	GH_A05G1202	uncharacterized protein LOC105768977 [Gossypium raimondii] &gt;gi|763789533|gb|KJB56529.1| hypothetical protein B456_009G123900 [Gossypium raimondii]	Glyma.07G023100	uncharacterized protein LOC100805836 Glycine max	BnaA05G0423700ZS	uncharacterized protein LOC106452373 [Brassica napus]
SIN_1021631	cytosolic sulfotransferase 15-like [Sesamum indicum]	GH_A10G1991	Flavonol 3-sulfotransferase, putative [Theobroma cacao] &gt;gi|508717761|gb|EOY09658.1| Flavonol 3-sulfotransferase, putative [Theobroma cacao]	Glyma.13G191400	cytosolic sulfotransferase 15 Glycine max	BnaC02G0280500ZS	PREDICTED: cytosolic sulfotransferase 16 [Brassica oleracea var. oleracea]
SIN_1027113	CBL-interacting serine/threonine-protein kinase 20 [Sesamum indicum]	GH_D10G0393	CBL-interacting serine	Glyma.18G054600	CBL-interacting serine/threonine-protein kinase 11 Glycine max	BnaA03G0523400ZS	CBL-interacting serine/threonine-protein kinase 6 [Brassica rapa]
SIN_1021893	topless-related protein 4 [Sesamum indicum]	GH_A09G0819	topless-related protein 2 isoform X1 [Gossypium raimondii] &gt;gi|763767446|gb|KJB34661.1| hypothetical protein B456_006G077300 [Gossypium raimondii]	Glyma.03G233400	topless-related protein 3 Glycine max	BnaC03G0281300ZS	protein TOPLESS-like isoform X1 [Brassica napus]
SIN_1000630	phosphatidylinositol 4-kinase gamma 5-like, partial [Sesamum indicum]	GH_D03G0956	PI4K &gamma;	Glyma.01G067000	PI4K &gamma;	BnaA09G0440100ZS	PI4K &gamma;
SIN_1001771	ABC transporter B family member 9 [Sesamum indicum]	GH_D08G1070	ABC transporter B family member 28 isoform X1 [Gossypium raimondii] &gt;gi|763756396|gb|KJB23727.1| hypothetical protein B456_004G111900 [Gossypium raimondii]	Glyma.19G016400	LOW QUALITY PROTEIN: ABC transporter B family member 15-like Glycine max	BnaA09G0125400ZS	ABC transporter C family member 5-like [Brassica napus]
SIN_1019515	beta-glucosidase 18 [Sesamum indicum]	GH_A05G0739	beta-glucosidase 11-like isoform X2 [Gossypium raimondii] &gt;gi|763788440|gb|KJB55436.1| hypothetical protein B456_009G076100 [Gossypium raimondii]	Glyma.07G258700	beta-glucosidase 46 Glycine max	BnaA07G0063200ZS	putative beta-glucosidase 5 isoform X4 [Brassica napus]
SIN_1010700	BTB/POZ domain-containing protein At5g48800 [Sesamum indicum]	GH_A03G1863	hypothetical protein B456_005G208500 [Gossypium raimondii] &gt;gi|763764540|gb|KJB31794.1| hypothetical protein B456_005G208500 [Gossypium raimondii]	Glyma.10G020800	BTB/POZ domain-containing protein At1g03010 isoform X1 Glycine max	BnaC05G0265100ZS	PREDICTED: BTB/POZ domain-containing protein At3g08570 isoform X1 [Brassica oleracea var. oleracea]
SIN_1003197	probable purine permease 11 isoform X1 [Sesamum indicum]	GH_D02G0179	probable purine permease 4 [Gossypium raimondii] &gt;gi|763760751|gb|KJB28005.1| hypothetical protein B456_005G021400 [Gossypium raimondii]	Glyma.15G154800	probable purine permease 4 isoform X1 Glycine max	BnaA08G0108200ZS	purine permease 21 isoform X1 [Brassica rapa]
SIN_1016834	SAD	GH_A10G1563	SAD	Glyma.02G138100	SAD	BnaC04G0596300ZS	PREDICTED: acyl-[acyl-carrier-protein] desaturase, chloroplastic [Brassica oleracea var. oleracea]
SIN_1004687	homeobox-leucine zipper protein ATHB-40-like [Sesamum indicum]	GH_D03G0409	homeobox-leucine zipper protein ATHB-6-like [Gossypium raimondii] &gt;gi|763750850|gb|KJB18238.1| hypothetical protein B456_003G041500 [Gossypium raimondii]	Glyma.13G169900	homeobox-leucine zipper protein HAT5 isoform X2 Glycine max	BnaA07G0312600ZS	PREDICTED: homeobox-leucine zipper protein ATHB-13 [Brassica oleracea var. oleracea]
SIN_1006646	protein ODORANT1 [Sesamum indicum]	GH_D08G0582	protein ODORANT1-like [Gossypium raimondii] &gt;gi|763755397|gb|KJB22728.1| hypothetical protein B456_004G064100 [Gossypium raimondii]	Glyma.13G061900	MYB Transcription Factors	BnaC06G0327500ZS	protein ODORANT1-like [Brassica napus]
SIN_1004456	probable pectate lyase 12 [Sesamum indicum]	GH_A03G0768	pectate lyase [Gossypium hirsutum subsp. latifolium]	Glyma.20G077300	probable pectate lyase 8 Glycine max	BnaC06G0318700ZS	probable pectate lyase 5 [Brassica napus]
SIN_1007944	U-box domain-containing protein 40-like [Sesamum indicum]	GH_A07G1069	U-box domain-containing 13 -like protein [Gossypium arboreum]	Glyma.03G253100	U-box domain-containing protein 9 Glycine max	BnaC06G0377600ZS	U-box domain-containing protein 10 [Brassica napus]
SIN_1008683	uncharacterized protein LOC105167097 [Sesamum indicum]	GH_A09G1458	uncharacterized protein LOC105799574 isoform X1 [Gossypium raimondii] &gt;gi|823174081|ref|XP_012485664.1| uncharacterized protein LOC105799574 isoform X1 [Gossypium raimondii] &gt;gi|763768960|gb|KJB36175.1| hypothetical protein B456_006G144900 [Gossypium raimondii]	Glyma.14G087300	uncharacterized protein LOC100792748 Glycine max	BnaC09G0589800ZS	PREDICTED: uncharacterized protein LOC106318443 [Brassica oleracea var. oleracea]
SIN_1002223	raucaffricine-O-beta-D-glucosidase-like [Sesamum indicum]	GH_D05G0735	beta-glucosidase 11-like isoform X2 [Gossypium raimondii] &gt;gi|763788440|gb|KJB55436.1| hypothetical protein B456_009G076100 [Gossypium raimondii]	Glyma.02G018700	hydroxyisourate hydrolase isoform X1 Glycine soja	BnaC05G0221500ZS	PREDICTED: beta-glucosidase 40 [Brassica oleracea var. oleracea]
SIN_1014843	CDPK-related protein kinase-like isoform X2 [Sesamum indicum]	GH_A12G0718	CDPK-related protein kinase [Gossypium arboreum]	Glyma.10G096600	CDPK-related kinase 1 Glycine max	BnaA04G0034200ZS	CDPK-related kinase 7-like [Brassica napus]
SIN_1009432	U-box domain-containing protein 26-like [Sesamum indicum]	GH_A13G0406	U-box domain-containing protein 26-like [Gossypium raimondii] &gt;gi|763812495|gb|KJB79347.1| hypothetical protein B456_013G045000 [Gossypium raimondii]	Glyma.11G214500	U-box domain-containing protein Glycine max	BnaA03G0354700ZS	U-box domain-containing protein 29-like [Brassica napus]
SIN_1002251	protein NRT1/ PTR FAMILY 2.11-like [Sesamum indicum]	GH_A02G1421	protein NRT1	Glyma.17G194600	protein NRT1/ PTR FAMILY 1.2 isoform X1 Glycine max	BnaC02G0243800ZS	protein NRT1/ PTR FAMILY 2.13 [Brassica napus]
SIN_1020911	uncharacterized protein LOC105164621 [Sesamum indicum]	GH_D13G1655	beta-glucosidase 18-like isoform X1 [Gossypium raimondii] &gt;gi|763815059|gb|KJB81911.1| hypothetical protein B456_013G167400 [Gossypium raimondii]	Glyma.11G130100	beta-glucosidase 12 Glycine max	BnaA09G0566400ZS	beta-glucosidase 10 [Brassica rapa]
SIN_1006077	LIM domain-containing protein WLIM1 [Sesamum indicum]	GH_D13G0182	LIM domain-containing protein WLIM2b [Gossypium raimondii] &gt;gi|763811948|gb|KJB78800.1| hypothetical protein B456_013G019800 [Gossypium raimondii] &gt;gi|763811949|gb|KJB78801.1| hypothetical protein B456_013G019800 [Gossypium raimondii] &gt;gi|763811950|gb|KJB78802.1| hypothetical protein B456_013G019800 [Gossypium raimondii]	Glyma.14G089024	uncharacterized protein LOC100527547 isoform X1 Glycine max	BnaA09G0514800ZS	LIM domain-containing protein WLIM2b-like [Brassica napus]
SIN_1021964	shikimate O-hydroxycinnamoyltransferase [Sesamum indicum]	GH_D05G3457	CER2	Glyma.16G053300	BAHD	BnaA04G0073500ZS	CER2
SIN_1012442	uncharacterized protein LOC105163239 [Sesamum indicum]	GH_D02G2548	DUF21 domain-containing protein At2g14520-like isoform X1 [Gossypium raimondii] &gt;gi|763765552|gb|KJB32806.1| hypothetical protein B456_005G262700 [Gossypium raimondii]	Glyma.15G103700	DUF21 domain-containing protein At4g14240 isoform X1 Glycine max	BnaC05G0019200ZS	transcription initiation factor IIE subunit alpha-like [Brassica napus]
SIN_1008090	uncharacterized protein LOC105170202 [Sesamum indicum]	GH_D01G0174	probable disease resistance protein At1g12280 [Gossypium raimondii] &gt;gi|823130092|ref|XP_012451894.1| probable disease resistance protein At1g12280 [Gossypium raimondii] &gt;gi|823130094|ref|XP_012451900.1| probable disease resistance protein At1g12280 [Gossypium raimondii]	Glyma.01G010500	NBS-LRR type disease resistance protein Glycine max	BnaC06G0045000ZS	probable disease resistance protein At5g43730 [Brassica napus]
SIN_1017184	eugenol synthase 1-like [Sesamum indicum]	GH_D12G1894	leucoanthocyanidin reductase-like [Gossypium raimondii] &gt;gi|76559874|tpe|CAI56324.1| TPA: leucoanthocyanidin reductase 1 [Gossypium raimondii]	Glyma.06G012100	isoflavone reductase homolog PCBER Glycine max	BnaC06G0413800ZS	isoflavone reductase homolog P3 [Brassica napus]
SIN_1015779	NAC domain-containing protein 17-like [Sesamum indicum]	GH_D11G1095	NAC domain protein NAC71 [Gossypium hirsutum]	Glyma.10G219600	uncharacterized protein LOC100794925 Glycine max	BnaC01G0477400ZS	NAC domain-containing protein 74-like [Brassica napus]
SIN_1025318	thaumatin-like protein 1b isoform X1 [Sesamum indicum]	GH_A03G1356	hypothetical protein F383_22419 [Gossypium arboreum]	Glyma.05G245800	thaumatin-like protein Glycine max	BnaA06G0134800ZS	pathogenesis-related protein 5 isoform X1 [Brassica rapa]
SIN_1026866	serine/threonine-protein kinase AGC1-7 isoform X1 [Sesamum indicum]	GH_A07G1189	serine	Glyma.10G038400	serine/threonine-protein kinase tricorner isoform X1 Glycine max	BnaA06G0414000ZS	serine/threonine-protein kinase D6PKL2-like [Brassica napus]
SIN_1009738	myosin-6-like [Sesamum indicum]	GH_D07G0148	myosin-17-like [Gossypium raimondii] &gt;gi|763739793|gb|KJB07292.1| hypothetical protein B456_001G014100 [Gossypium raimondii]	Glyma.19G170700	myosin-6 isoform X1 Glycine max	BnaA09G0684800ZS	myosin-8-like [Brassica napus]
SIN_1017629	two-component response regulator ORR26-like [Sesamum indicum]	GH_A03G0569	transcription factor LUX-like [Gossypium raimondii] &gt;gi|763752617|gb|KJB20005.1| hypothetical protein B456_003G129100 [Gossypium raimondii] &gt;gi|763752619|gb|KJB20007.1| hypothetical protein B456_003G129100 [Gossypium raimondii] &gt;gi|763752620|gb|KJB20008.1| hypothetical protein B456_003G129100 [Gossypium raimondii]	Glyma.09G040000	two-component response regulator ARR2 isoform X1 Glycine max	BnaC02G0429400ZS	PREDICTED: two-component response regulator ARR14 isoform X1 [Brassica oleracea var. oleracea]
SIN_1004065	glucan endo-1,3-beta-glucosidase 2 isoform X1 [Sesamum indicum]	GH_A09G2004	glucan endo-1,3-beta-glucosidase [Gossypium raimondii] &gt;gi|763770160|gb|KJB37375.1| hypothetical protein B456_006G202300 [Gossypium raimondii]	Glyma.05G156000	glucan endo-1,3-beta-glucosidase 4 Glycine max	BnaA09G0511900ZS	glucan endo-1,3-beta-glucosidase [Brassica napus]
SIN_1025578	nuclear transcription factor Y subunit C-3-like isoform X1 [Sesamum indicum]	GH_D08G2391	Nuclear transcription factor Y subunit C-9 -like protein [Gossypium arboreum]	Glyma.08G165700	nuclear factor Y transcription factor family protein Glycine max	BnaC05G0066900ZS	PREDICTED: nuclear transcription factor Y subunit C-9-like [Brassica oleracea var. oleracea]
SIN_1001896	aspartic proteinase-like protein 2 [Sesamum indicum]	GH_A02G0788	Asparticase Asp1 [Gossypium arboreum] &gt;gi|728831111|gb|KHG10554.1| Asparticase Asp1 [Gossypium arboreum] &gt;gi|728831349|gb|KHG10792.1| Asparticase Asp1 [Gossypium arboreum]	Glyma.07G090000	aspartyl protease APCB1 Glycine max	BnaC01G0502100ZS	PREDICTED: aspartic proteinase-like protein 2 isoform X1 [Brassica oleracea var. oleracea]
SIN_1009436	long-chain-alcohol oxidase FAO4A-like [Sesamum indicum]	GH_A09G2496	Long-chain-alcohol oxidase FAO1 [Gossypium arboreum]	Glyma.01G152900	long-chain-alcohol oxidase FAO4A Glycine max	BnaA10G0023000ZS	long-chain-alcohol oxidase FAO1-like isoform X1 [Brassica napus]
SIN_1026037	serine/threonine-protein kinase SRK2A-like [Sesamum indicum]	GH_D11G0571	serine	Glyma.05G081900	serine/threonine-protein kinase SAPK10 Glycine max	BnaA01G0275100ZS	serine/threonine-protein kinase SRK2A [Brassica rapa]
SIN_1019374	9-cis-epoxycarotenoid dioxygenase NCED1, chloroplastic [Sesamum indicum]	GH_D08G0602	hypothetical protein B456_004G066100, partial [Gossypium raimondii]	Glyma.15G250100	9-cis-epoxycarotenoid dioxygenase NCED1, chloroplastic Glycine max	BnaC06G0440600ZS	9-cis-epoxycarotenoid dioxygenase NCED9, chloroplastic [Brassica napus]
SIN_1003898	wall-associated receptor kinase 5 [Sesamum indicum]	GH_A12G0538	probable serine	Glyma.07G095900	LEAF RUST 10 DISEASE-RESISTANCE LOCUS RECEPTOR-LIKE PROTEIN KINASE-like 1.2 isoform X1 Glycine max	BnaA04G0131500ZS	LEAF RUST 10 DISEASE-RESISTANCE LOCUS RECEPTOR-LIKE PROTEIN KINASE-like 1.3 isoform X2 [Brassica napus]
SIN_1025834	formin-like protein 11 [Sesamum indicum]	GH_A03G1653	formin-like protein 4 [Gossypium raimondii] &gt;gi|763764094|gb|KJB31348.1| hypothetical protein B456_005G187300 [Gossypium raimondii]	Glyma.01G193200	formin-like protein 6 Glycine max	BnaC01G0329000ZS	formin-like protein 7 [Brassica napus]
SIN_1005329	LOW QUALITY PROTEIN: pathogenesis-related genes transcriptional activator PTI5-like [Sesamum indicum]	GH_A12G2166	ethylene-responsive transcription factor ERF105-like [Gossypium raimondii] &gt;gi|763784299|gb|KJB51370.1| hypothetical protein B456_008G214000 [Gossypium raimondii]	Glyma.01G206600	PREDICTED: ethylene-responsive transcription factor 2-like Vigna angularis	BnaC07G0258200ZS	ethylene-responsive transcription factor 5 [Brassica napus]
SIN_1013382	uncharacterized protein At1g04910 [Sesamum indicum]	GH_D01G1723	uncharacterized protein At1g04910-like isoform X1 [Gossypium raimondii] &gt;gi|763747985|gb|KJB15424.1| hypothetical protein B456_002G178200 [Gossypium raimondii] &gt;gi|763747987|gb|KJB15426.1| hypothetical protein B456_002G178200 [Gossypium raimondii]	Glyma.14G177300	O-fucosyltransferase 7 Glycine max	BnaA09G0629700ZS	uncharacterized protein At1g04910-like [Brassica napus]
SIN_1006784	E3 ubiquitin-protein ligase BOI-like [Sesamum indicum]	GH_D05G3508	probable BOI-related E3 ubiquitin-protein ligase 3 [Gossypium raimondii] &gt;gi|763794412|gb|KJB61408.1| hypothetical protein B456_009G355400 [Gossypium raimondii]	Glyma.20G022400	BOI-related E3 ubiquitin-protein ligase 1 Glycine max	BnaC01G0349800ZS	BOI-related E3 ubiquitin-protein ligase 1-like [Brassica napus]
SIN_1019808	36.4 kDa proline-rich protein [Sesamum indicum]	GH_D08G1976	14 kDa proline-rich protein DC2.15-like [Gossypium raimondii] &gt;gi|763754059|gb|KJB21390.1| hypothetical protein B456_004G199800 [Gossypium raimondii]	Glyma.05G057100	14 kDa proline-rich protein DC2.15 Glycine max	BnaC01G0154200ZS	PREDICTED: pEARLI1-like lipid transfer protein 1 [Brassica oleracea var. oleracea]
SIN_1010661	putative quinone-oxidoreductase homolog, chloroplastic [Sesamum indicum]	GH_A13G0086	quinone oxidoreductase-like protein 2 homolog [Gossypium raimondii] &gt;gi|763811749|gb|KJB78601.1| hypothetical protein B456_013G009900 [Gossypium raimondii]	Glyma.06G140300	quinone oxidoreductase-like protein 2 homolog Glycine max	BnaA08G0030100ZS	prostaglandin reductase-3-like [Brassica napus]
SIN_1018242	UDP-glucuronic acid decarboxylase 5-like isoform X4 [Sesamum indicum]	GH_A13G1235	GDP-mannose 3,5-epimerase 1 [Gossypium arboreum]	Glyma.15G040000	uncharacterized protein LOC100790835 isoform X1 Glycine max	BnaA09G0567000ZS	UDP-glucuronic acid decarboxylase 2 [Brassica rapa]
SIN_1023284	protein SMAX1-LIKE 6 [Sesamum indicum]	GH_D09G1468	uncharacterized protein LOC105799629 [Gossypium raimondii] &gt;gi|763769068|gb|KJB36283.1| hypothetical protein B456_006G150400 [Gossypium raimondii]	Glyma.10G196300	protein SMAX1-LIKE 3 Glycine max	BnaC04G0180400ZS	protein SMAX1-LIKE 7-like [Brassica napus]
SIN_1018704	transcription factor-like protein DPB isoform X1 [Sesamum indicum]	GH_A11G3721	Transcription factor-like protein DPA [Gossypium arboreum]	Glyma.12G018000	transcription factor-like protein DPB-like isoform 1 Glycine max	BnaA03G0006700ZS	transcription factor-like protein DPA [Brassica rapa]
SIN_1004207	lysine histidine transporter 1 [Sesamum indicum]	GH_A01G1845	lysine histidine transporter-like 8 [Gossypium raimondii] &gt;gi|763748464|gb|KJB15903.1| hypothetical protein B456_002G202600 [Gossypium raimondii]	Glyma.15G068700	lysine histidine transporter-like 8 Glycine max	BnaC06G0168400ZS	lysine histidine transporter 1 [Brassica napus]
SIN_1018194	myb family transcription factor PHL8 [Sesamum indicum]	GH_D13G0776	uncharacterized protein LOC105782272 isoform X1 [Gossypium raimondii] &gt;gi|763813357|gb|KJB80209.1| hypothetical protein B456_013G086300 [Gossypium raimondii] &gt;gi|763813358|gb|KJB80210.1| hypothetical protein B456_013G086300 [Gossypium raimondii]	Glyma.09G017400	MYB-CC domain-containing transcription factor PHR14 isoform X1 Glycine max	BnaA02G0182500ZS	myb family transcription factor PHL8-like isoform X1 [Brassica napus]
SIN_1014929	peamaclein [Erythranthe guttata]	GH_D02G2258	peamaclein [Gossypium raimondii] &gt;gi|763765037|gb|KJB32291.1| hypothetical protein B456_005G233800 [Gossypium raimondii]	Glyma.20G131100	gibberellin-regulated protein 36 precursor Glycine max	BnaA03G0358300ZS	peamaclein-like [Brassica rapa]
SIN_1006144	AP2/ERF and B3 domain-containing transcription factor At1g50680 [Sesamum indicum]	GH_D08G1257	B3 domain-containing transcription factor NGA1-like isoform X1 [Gossypium raimondii]	Glyma.01G087500	AP2/ERF and B3 domain-containing transcription repressor TEM1-like Glycine soja	BnaA10G0269800ZS	B3 domain-containing protein At5g06250-like isoform X1 [Brassica napus]
SIN_1014814	RING-H2 finger protein ATL65, partial [Sesamum indicum]	GH_A03G0382	RING-H2 finger protein ATL63 [Gossypium raimondii] &gt;gi|763753026|gb|KJB20414.1| hypothetical protein B456_003G147000 [Gossypium raimondii]	Glyma.11G122400	RING-H2 finger protein ATL65 Glycine max	BnaC09G0351400ZS	RING-H2 finger protein ATL20-like [Brassica napus]
SIN_1003630	serine carboxypeptidase-like 50 [Sesamum indicum]	GH_A05G2117	serine carboxypeptidase-like 7 isoform X1 [Gossypium raimondii] &gt;gi|763791681|gb|KJB58677.1| hypothetical protein B456_009G221000 [Gossypium raimondii]	Glyma.12G025600	serine carboxypeptidase-like 34 Glycine max	BnaA04G0228900ZS	serine carboxypeptidase-like 26 isoform X2 [Brassica rapa]
SIN_1021963	probable protein phosphatase 2C 60 isoform X1 [Sesamum indicum]	GH_D13G0199	protein phosphatase PP2C [Gossypium hirsutum]	Glyma.18G035000	protein phosphatase 2C 37 Glycine max	BnaC07G0469000ZS	protein phosphatase 2C 56 [Brassica napus]
SIN_1021241	protein indeterminate-domain 5, chloroplastic-like [Sesamum indicum]	GH_A04G0933	zinc finger protein JACKDAW-like [Gossypium raimondii] &gt;gi|763795479|gb|KJB62475.1| hypothetical protein B456_009G418600 [Gossypium raimondii]	Glyma.20G235100	protein indeterminate-domain 2 Glycine max	BnaA05G0413000ZS	protein indeterminate-domain 11-like isoform X1 [Brassica napus]
SIN_1002855	uncharacterized protein LOC105171777 [Sesamum indicum]	GH_A11G2575	uncharacterized protein LOC105804442 isoform X2 [Gossypium raimondii] &gt;gi|763777436|gb|KJB44559.1| hypothetical protein B456_007G259700 [Gossypium raimondii] &gt;gi|763777437|gb|KJB44560.1| hypothetical protein B456_007G259700 [Gossypium raimondii] &gt;gi|763777438|gb|KJB44561.1| hypothetical protein B456_007G259700 [Gossypium raimondii]	Glyma.08G342500	ultraviolet-B receptor UVR8 isoform X1 Glycine max	BnaC01G0500200ZS	ultraviolet-B receptor UVR8-like [Brassica rapa]
SIN_1008079	serine carboxypeptidase-like 25 [Sesamum indicum]	GH_A08G2593	serine carboxypeptidase 1-like [Gossypium raimondii] &gt;gi|763759526|gb|KJB26857.1| hypothetical protein B456_004G263400 [Gossypium raimondii]	Glyma.16G145300	serine carboxypeptidase-like 27 Glycine max	BnaA02G0390100ZS	serine carboxypeptidase-like 34 [Brassica rapa]
SIN_1016485	UDP-glycosyltransferase 88B1-like isoform X2 [Sesamum indicum]	GH_A13G0910	UDP-glucosyl transferase 88A1, putative isoform 1 [Theobroma cacao] &gt;gi|590699499|ref|XP_007045940.1| UDP-glucosyl transferase 88A1, putative isoform 1 [Theobroma cacao] &gt;gi|590699502|ref|XP_007045941.1| UDP-glucosyl transferase 88A1, putative isoform 1 [Theobroma cacao] &gt;gi|590699505|ref|XP_007045942.1| UDP-glucosyl transferase 88A1, putative isoform 1 [Theobroma cacao] &gt;gi|590699508…	Glyma.16G175400	isoflavone 7-O-glucosyltransferase UGT4 Glycine max	BnaA03G0060500ZS	UDP-glycosyltransferase 90A1 [Brassica rapa]
SIN_1026171	uncharacterized protein LOC105172685 [Sesamum indicum]	GH_D09G1412	uncharacterized protein LOC105799574 isoform X1 [Gossypium raimondii] &gt;gi|823174081|ref|XP_012485664.1| uncharacterized protein LOC105799574 isoform X1 [Gossypium raimondii] &gt;gi|763768960|gb|KJB36175.1| hypothetical protein B456_006G144900 [Gossypium raimondii]	Glyma.20G131300	uncharacterized protein LOC100813272 Glycine max	BnaC01G0395300ZS	uncharacterized protein LOC106435645 [Brassica napus]
SIN_1005922	uncharacterized protein LOC105160255 [Sesamum indicum]	GH_D07G0665	uncharacterized protein LOC105787102 [Gossypium raimondii] &gt;gi|763740640|gb|KJB08139.1| hypothetical protein B456_001G068100 [Gossypium raimondii]	Glyma.05G242400	uncharacterized protein LOC100788312 isoform X1 Glycine max	BnaC02G0514600ZS	uncharacterized protein BNAC02G41130D [Brassica napus]
SIN_1019607	uncharacterized protein LOC105167294 [Sesamum indicum]	GH_D04G1439	uncharacterized protein LOC105779061 [Gossypium raimondii] &gt;gi|763810042|gb|KJB76944.1| hypothetical protein B456_012G113800 [Gossypium raimondii]	Glyma.10G145900	uncharacterized protein LOC100500427 Glycine max	BnaC08G0191900ZS	PREDICTED: uncharacterized protein LOC106311552 [Brassica oleracea var. oleracea]
SIN_1020606	UDP-glycosyltransferase 74E2-like [Sesamum indicum]	GH_D02G2267	limonoid UDP-glucosyltransferase-like [Gossypium raimondii]	Glyma.05G150600	crocetin glucosyltransferase, chloroplastic Glycine max	BnaC01G0247200ZS	UDP-glycosyltransferase 84A3 [Brassica napus]
SIN_1005350	GDSL esterase/lipase At5g45920 [Sesamum indicum]	GH_D13G0167	hypothetical protein B456_013G018300 [Gossypium raimondii]	Glyma.03G058000	GDSL esterase/lipase CPRD49 isoform X1 Glycine max	BnaC04G0560500ZS	PREDICTED: GDSL esterase/lipase At2g38180-like isoform X1 [Brassica oleracea var. oleracea]
SIN_1014339	nudix hydrolase 10-like [Sesamum indicum]	GH_A06G2373	Nudix hydrolase 2 -like protein [Gossypium arboreum]	Glyma.09G014200	nudix hydrolase 2 Glycine max	BnaA06G0414900ZS	nudix hydrolase 2-like [Brassica napus]
SIN_1013301	scarecrow-like protein 1 [Sesamum indicum]	GH_D01G0848	scarecrow-like transcription factor PAT1 [Gossypium raimondii] &gt;gi|763746388|gb|KJB13827.1| hypothetical protein B456_002G096300 [Gossypium raimondii]	Glyma.12G137700	scarecrow-like protein 21 isoform X1 Glycine max	BnaC08G0029700ZS	PREDICTED: scarecrow-like protein 14 [Brassica oleracea var. oleracea]
SIN_1014555	ABC transporter G family member 9 [Sesamum indicum]	GH_A12G2905	ABC transporter G family member 19 [Gossypium arboreum]	Glyma.10G229800	ABC transporter G family member 8 Glycine max	BnaC01G0193700ZS	ABC
SIN_1022831	probable leucine-rich repeat receptor-like protein kinase At5g49770 isoform X1 [Sesamum indicum]	GH_D02G2385	probable receptor-like protein kinase At4g39110 [Gossypium raimondii] &gt;gi|763765297|gb|KJB32551.1| hypothetical protein B456_005G246200 [Gossypium raimondii]	Glyma.08G248900	receptor-like protein kinase FERONIA Glycine soja	BnaA07G0169300ZS	putative receptor-like protein kinase At5g39000 [Brassica napus]
SIN_1015470	cation/H(+) antiporter 18 [Sesamum indicum]	GH_D04G1332	cation	Glyma.13G131200	cation/H(+) antiporter 20 Glycine max	BnaC01G0411800ZS	PREDICTED: rhomboid-like protein 14, mitochondrial isoform X1 [Brassica oleracea var. oleracea]
SIN_1015507	uncharacterized protein LOC105164063 [Sesamum indicum]	GH_D09G1243	uncharacterized protein LOC105799390 [Gossypium raimondii] &gt;gi|763768554|gb|KJB35769.1| hypothetical protein B456_006G127200 [Gossypium raimondii]	Glyma.09G256300	uncharacterized protein LOC100777888 Glycine max	BnaC08G0017500ZS	uncharacterized protein BNAC08G01260D [Brassica napus]
SIN_1012950	probable glycosyltransferase At5g03795 [Sesamum indicum]	GH_A01G2281	hypothetical protein F383_28592 [Gossypium arboreum]	Glyma.20G065300	probable glycosyltransferase At3g07620 Glycine max	BnaA03G0012100ZS	probable glycosyltransferase At5g03795 [Brassica napus]
SIN_1017117	protein SIEVE ELEMENT OCCLUSION B [Sesamum indicum]	GH_D11G0396	uncharacterized protein LOC105802093 [Gossypium raimondii] &gt;gi|763772873|gb|KJB39996.1| hypothetical protein B456_007G041500 [Gossypium raimondii]	Glyma.20G204500	uncharacterized protein LOC100794293 Glycine max	BnaA05G0494200ZS	protein SIEVE ELEMENT OCCLUSION A-like [Brassica napus]
SIN_1024388	trans-cinnamate 4-monooxygenase-like [Sesamum indicum]	GH_A09G1419	3,9-dihydroxypterocarpan 6A-monooxygenase [Gossypium raimondii] &gt;gi|763768875|gb|KJB36090.1| hypothetical protein B456_006G140600 [Gossypium raimondii]	Glyma.12G239100	cytochrome P450 705A12 Glycine max	BnaC07G0354600ZS	ent-kaurene oxidase, chloroplastic-like [Brassica napus]
SIN_1012722	ABC transporter B family member 11-like [Sesamum indicum]	GH_A07G2456	ABC transporter B family member 15 [Gossypium arboreum]	Glyma.01G016500	ABC transporter B family member 2 Glycine max	BnaA03G0176600ZS	ABC transporter B family member 1 isoform X1 [Brassica rapa]
SIN_1004034	GPDH	GH_D09G0370	GPDH	Glyma.05G114400	glycerol-3-phosphate dehydrogenase NAD(+) isoform X1 Glycine max	BnaC06G0166800ZS	GPDH
SIN_1025771	uncharacterized GPI-anchored protein At3g06035 [Sesamum indicum]	GH_D13G1208	uncharacterized GPI-anchored protein At5g19250-like [Gossypium raimondii] &gt;gi|763814129|gb|KJB80981.1| hypothetical protein B456_013G123800 [Gossypium raimondii]	Glyma.19G236100	uncharacterized GPI-anchored protein At3g06035-like Glycine soja	BnaA05G0469500ZS	uncharacterized GPI-anchored protein At3g06035-like [Brassica napus]
SIN_1016739	protein DMR6-LIKE OXYGENASE 1 [Sesamum indicum]	GH_D07G2337	hypothetical protein B456_001G252200 [Gossypium raimondii]	Glyma.04G008567	uncharacterized protein LOC100799195 isoform X1 Glycine max	BnaC04G0232300ZS	gibberellin 20 oxidase 4-like [Brassica napus]
SIN_1025446	NAC domain-containing protein 2-like [Sesamum indicum]	GH_D12G0140	NAC domain-containing protein 55-like isoform X1 [Gossypium raimondii] &gt;gi|763780114|gb|KJB47185.1| hypothetical protein B456_008G014700 [Gossypium raimondii]	Glyma.02G240500	NAC domain-containing protein 86 isoform X1 Glycine max	BnaA09G0110600ZS	NAC domain-containing protein 35-like [Brassica napus]
SIN_1007922	bidirectional sugar transporter SWEET6b [Sesamum indicum]	GH_A01G0226	bidirectional sugar transporter SWEET15-like [Gossypium raimondii] &gt;gi|763745081|gb|KJB12520.1| hypothetical protein B456_002G022600 [Gossypium raimondii]	Glyma.13G264400	sugar efflux transporter SWEET34 Glycine max	BnaA06G0378900ZS	bidirectional sugar transporter SWEET4 [Brassica rapa]
SIN_1004061	DNA (cytosine-5)-methyltransferase DRM2 [Sesamum indicum]	GH_A05G3768	DNA (cytosine-5)-methyltransferase DRM1-like isoform X4 [Gossypium raimondii] &gt;gi|763808979|gb|KJB75881.1| hypothetical protein B456_012G062900 [Gossypium raimondii]	Glyma.07G233200	probable inactive DNA (cytosine-5)-methyltransferase DRM3 isoform X1 Glycine max	BnaA02G0054800ZS	DNA (cytosine-5)-methyltransferase DRM2-like [Brassica napus]
SIN_1008256	uncharacterized protein LOC105168452 [Sesamum indicum]	GH_D02G0126	uncharacterized protein LOC105796368 [Gossypium raimondii] &gt;gi|763760643|gb|KJB27897.1| hypothetical protein B456_005G015300 [Gossypium raimondii]	Glyma.15G028800	uncharacterized protein LOC100814047 Glycine max	BnaA05G0120500ZS	uncharacterized protein LOC106453593 [Brassica napus]
SIN_1025802	spermidine hydroxycinnamoyl transferase-like [Sesamum indicum]	GH_D10G1302	shikimate O-hydroxycinnamoyltransferase-like [Gossypium raimondii] &gt;gi|763804658|gb|KJB71596.1| hypothetical protein B456_011G132100 [Gossypium raimondii]	Glyma.08G110000	CER2	BnaA01G0191700ZS	shikimate O-hydroxycinnamoyltransferase-like [Brassica napus]
SIN_1004671	LOB domain-containing protein 41 [Sesamum indicum]	GH_D11G2148	LOB domain-containing protein 38-like [Gossypium raimondii] &gt;gi|763776768|gb|KJB43891.1| hypothetical protein B456_007G222000 [Gossypium raimondii]	Glyma.11G049300	LOB domain-containing protein 38 Glycine max	BnaC02G0552400ZS	LOB domain-containing protein 37-like isoform X1 [Brassica napus]
SIN_1005434	ethylene-responsive transcription factor ERF011-like [Sesamum indicum]	GH_D01G2175	ethylene-responsive transcription factor ERF014-like [Gossypium raimondii] &gt;gi|763748782|gb|KJB16221.1| hypothetical protein B456_002G220900 [Gossypium raimondii]	Glyma.01G147600	ethylene-responsive transcription factor TINY-like Glycine soja	BnaC01G0233500ZS	ethylene-responsive transcription factor ERF039 [Brassica napus]
SIN_1003695	salicylic acid-binding protein 2 [Sesamum indicum]	GH_D11G0506	methylesterase 10-like [Gossypium raimondii] &gt;gi|763773110|gb|KJB40233.1| hypothetical protein B456_007G052800 [Gossypium raimondii]	Glyma.01G182700	methylesterase 3 isoform X1 Glycine max	BnaA01G0018600ZS	methylesterase 9-like [Brassica napus]
SIN_1006737	berberine bridge enzyme-like 18 [Sesamum indicum]	GH_A11G0097	tetrahydrocannabinolic acid synthase-like [Gossypium raimondii] &gt;gi|763772275|gb|KJB39398.1| hypothetical protein B456_007G011000 [Gossypium raimondii]	Glyma.04G113300	berberine bridge enzyme-like 22 Glycine max	BnaA09G0405700ZS	berberine bridge enzyme-like 13 [Brassica rapa]
SIN_1007510	laccase-14 [Sesamum indicum]	GH_D04G1402	laccase-7-like [Gossypium raimondii] &gt;gi|763809940|gb|KJB76842.1| hypothetical protein B456_012G109900 [Gossypium raimondii]	Glyma.07G142500	laccase-7 Glycine max	BnaA04G0257200ZS	laccase-5 [Brassica rapa]
SIN_1023006	F-box/kelch-repeat protein At1g22040 [Sesamum indicum]	GH_A13G0694	F-box	Glyma.09G019400	F-box/kelch-repeat protein At1g55270-like Glycine soja	BnaA05G0042800ZS	F-box/kelch-repeat protein At2g44130 [Brassica rapa]
SIN_1021263	histidine kinase 4 [Sesamum indicum]	GH_A01G0366	Ethylene receptor [Gossypium arboreum]	Glyma.12G241700	ethylene receptor isoform X1 Glycine max	BnaA01G0294600ZS	PREDICTED: ethylene receptor 2 [Brassica oleracea var. oleracea]
SIN_1007851	purple acid phosphatase 22 [Sesamum indicum]	GH_A09G1553	probable purple acid phosphatase 20 [Gossypium raimondii] &gt;gi|763769164|gb|KJB36379.1| hypothetical protein B456_006G156100 [Gossypium raimondii]	Glyma.06G028100	purple acid phosphatase 2 Glycine max	BnaA07G0181300ZS	purple acid phosphatase 21-like [Brassica napus]
SIN_1021634	cytosolic sulfotransferase 15 [Sesamum indicum]	GH_D06G2007	cytosolic sulfotransferase 5-like [Gossypium raimondii] &gt;gi|763817322|gb|KJB84168.1| hypothetical protein B456_N007700 [Gossypium raimondii]	Glyma.13G198300	cytosolic sulfotransferase 15 Glycine max	BnaA01G0157700ZS	cytosolic sulfotransferase 3 [Brassica rapa]
SIN_1009259	transmembrane protein 120 homolog isoform X1 [Sesamum indicum]	GH_D03G1017	transmembrane protein 120 homolog [Gossypium raimondii] &gt;gi|763751454|gb|KJB18842.1| hypothetical protein B456_003G072400 [Gossypium raimondii]	Glyma.10G295500	uncharacterized protein LOC100789483 Glycine max	BnaA02G0270400ZS	transmembrane protein 120 homolog isoform X1 [Brassica rapa]
SIN_1021685	eukaryotic initiation factor 4A-3 isoform X1 [Sesamum indicum]	GH_A11G2249	DEAD-box ATP-dependent RNA helicase 16 [Gossypium raimondii] &gt;gi|763776842|gb|KJB43965.1| hypothetical protein B456_007G226800 [Gossypium raimondii]	Glyma.17G115700	DEAD-box ATP-dependent RNA helicase 52B Glycine max	BnaA07G0205100ZS	DEAD-box ATP-dependent RNA helicase 52 [Brassica rapa]
SIN_1010724	uncharacterized protein LOC105170189 [Sesamum indicum]	GH_A07G0972	uncharacterized protein LOC105790279 [Gossypium raimondii] &gt;gi|823122942|ref|XP_012473255.1| uncharacterized protein LOC105790279 [Gossypium raimondii] &gt;gi|823122944|ref|XP_012473262.1| uncharacterized protein LOC105790279 [Gossypium raimondii] &gt;gi|763741204|gb|KJB08703.1| hypothetical protein B456_001G099500 [Gossypium raimondii] &gt;gi|763741205|gb|KJB08704.1| hypothetical protein B456…	Glyma.02G223300	uncharacterized protein LOC100786274 Glycine max	BnaC04G0023900ZS	uncharacterized protein BNAC04G01650D [Brassica napus]
SIN_1021171	Pyrophosphatase	GH_A09G1749	Pyrophosphatase	Glyma.02G209900	LOW QUALITY PROTEIN: soluble inorganic pyrophosphatase 1 Glycine max	BnaC09G0002400ZS	Pyrophosphatase
SIN_1015601	protein HOTHEAD-like isoform X1 [Erythranthe guttata]	GH_D08G2054	protein HOTHEAD-like isoform X1 [Gossypium raimondii] &gt;gi|823152433|ref|XP_012476043.1| protein HOTHEAD-like isoform X1 [Gossypium raimondii] &gt;gi|763758409|gb|KJB25740.1| hypothetical protein B456_004G207200 [Gossypium raimondii] &gt;gi|763758415|gb|KJB25746.1| hypothetical protein B456_004G207200 [Gossypium raimondii]	Glyma.01G048800	(R)-mandelonitrile lyase-like Glycine max	BnaC02G0189200ZS	protein HOTHEAD-like [Brassica napus]
SIN_1017155	DHLAT	GH_D10G2296	dihydrolipoyllysine-residue acetyltransferase component 1 of pyruvate dehydrogenase complex, mitochondrial isoform X2 [Gossypium raimondii] &gt;gi|763806474|gb|KJB73412.1| hypothetical protein B456_011G233300 [Gossypium raimondii]	Glyma.07G246000	lipoamide acyltransferase component of branched-chain alpha-keto acid dehydrogenase complex, mitochondrial Glycine max	BnaA06G0393000ZS	DHLAT
SIN_1017565	cinnamoyl-CoA reductase 1 [Sesamum indicum]	GH_A05G1681	anthocyanidin reductase [Gossypium hirsutum]	Glyma.12G019700	uncharacterized protein LOC100799213 isoform X1 Glycine max	BnaC07G0475000ZS	putative anthocyanidin reductase [Brassica napus]
SIN_1008060	probable galacturonosyltransferase 14 [Sesamum indicum]	GH_D01G0713	probable galacturonosyltransferase 12 [Gossypium raimondii] &gt;gi|763746132|gb|KJB13571.1| hypothetical protein B456_002G082100 [Gossypium raimondii]	Glyma.02G015300	probable galacturonosyltransferase-like 7 Glycine max	BnaA06G0134300ZS	probable galacturonosyltransferase-like 1 [Brassica rapa]
SIN_1023068	protein DMR6-LIKE OXYGENASE 1-like [Sesamum indicum]	GH_D06G2283	gibberellin 2-beta-dioxygenase-like [Gossypium raimondii] &gt;gi|763801366|gb|KJB68321.1| hypothetical protein B456_010G238400 [Gossypium raimondii]	Glyma.13G222100	codeine O-demethylase Glycine max	BnaC08G0476000ZS	PREDICTED: protein SRG1 [Brassica oleracea var. oleracea]
SIN_1002994	mitogen-activated protein kinase 7 [Sesamum indicum]	GH_A03G0991	MPK6	Glyma.09G177300	mitogen-activated protein kinase 9 isoform X1 Glycine max	BnaA07G0021500ZS	mitogen-activated protein kinase 7 [Brassica rapa]
SIN_1016466	PKp	GH_D12G2756	PKp	Glyma.10G201100	PKc	BnaC01G0366100ZS	PKp
SIN_1021228	phytosulfokine receptor 1 [Sesamum indicum]	GH_A04G0337	phytosulfokine receptor 2-like [Gossypium raimondii] &gt;gi|823217413|ref|XP_012441372.1| phytosulfokine receptor 2-like [Gossypium raimondii] &gt;gi|823217415|ref|XP_012441373.1| phytosulfokine receptor 2-like [Gossypium raimondii] &gt;gi|763794796|gb|KJB61792.1| hypothetical protein B456_009G381200 [Gossypium raimondii] &gt;gi|763794797|gb|KJB61793.1| hypothetical protein B456_009G381200 [Gossy…	Glyma.20G156700	leucine-rich repeat receptor protein kinase EMS1 Glycine max	BnaC02G0433700ZS	phytosulfokine receptor 1-like [Brassica napus]
SIN_1016169	serine/threonine-protein kinase STE20 [Sesamum indicum]	GH_A05G2903	serine	Glyma.01G217100	probable serine/threonine-protein kinase DDB_G0271682 isoform X1 Glycine max	BnaA01G0140800ZS	serine/threonine-protein kinase CTR1-like [Brassica napus]
SIN_1024379	root phototropism protein 2-like [Sesamum indicum]	GH_D08G2321	root phototropism protein 2 [Gossypium raimondii] &gt;gi|763758953|gb|KJB26284.1| hypothetical protein B456_004G235100 [Gossypium raimondii]	Glyma.19G207900	BTB/POZ domain-containing protein At1g03010 isoform X1 Glycine max	BnaA09G0688700ZS	BTB/POZ domain-containing protein At1g03010-like isoform X1 [Brassica napus]
SIN_1004038	GDSL esterase/lipase At5g14450-like [Sesamum indicum]	GH_D11G1006	GDSL esterase	Glyma.03G229600	GDSL esterase/lipase At1g09390 isoform X2 Glycine max	BnaC02G0217500ZS	alpha-L-fucosidase 3-like isoform X2 [Brassica napus]
SIN_1009558	aquaporin TIP2-1 [Sesamum indicum]	GH_A01G1813	aquaporin PIP2;4 [Gossypium hirsutum] &gt;gi|728839722|gb|KHG19165.1| Aquaporin PIP2-7 -like protein [Gossypium arboreum]	Glyma.12G075400	aquaporin PIP2-4 Glycine max	BnaA05G0081400ZS	aquaporin PIP2-2 [Brassica rapa]
SIN_1017237	GDSL esterase/lipase At1g71691 [Sesamum indicum]	GH_D10G1978	hypothetical protein B456_011G200700 [Gossypium raimondii]	Glyma.08G199500	GDSL esterase/lipase APG Glycine max	BnaA03G0064600ZS	GDSL esterase/lipase 7 [Brassica napus]
SIN_1021289	two-component response regulator ORR21 [Sesamum indicum]	GH_A01G0204	golden2-like	Glyma.06G063500	two-component response regulator ARR12 Glycine max	BnaA02G0317500ZS	two-component response regulator ARR14 isoform X1 [Brassica rapa]
SIN_1012198	transcription factor MYB25 [Sesamum indicum]	GH_D13G1837	transcriptional activator Myb-like [Gossypium raimondii] &gt;gi|763815604|gb|KJB82456.1| hypothetical protein B456_013G196500 [Gossypium raimondii]	Glyma.04G042300	transcription factor MYB44-like Glycine soja	BnaC03G0085900ZS	transcription factor MYB56-like [Brassica napus]
SIN_1026770	glutathione S-transferase U17-like [Sesamum indicum]	GH_A09G1774	glutathione S-transferase [Gossypium hirsutum]	Glyma.15G251500	glutathione transferase Glycine max	BnaC05G0214400ZS	glutathione S-transferase U13-like [Brassica napus]
SIN_1026174	probable indole-3-acetic acid-amido synthetase GH3.1 [Sesamum indicum]	GH_A05G4095	indole-3-acetic acid-amido synthetase GH3.17-like isoform X1 [Gossypium raimondii] &gt;gi|763808290|gb|KJB75192.1| hypothetical protein B456_012G030000 [Gossypium raimondii]	Glyma.01G190600	probable indole-3-acetic acid-amido synthetase GH3.1 Glycine max	BnaA01G0015100ZS	indole-3-acetic acid-amido synthetase GH3.2 [Brassica rapa]
SIN_1015684	uncharacterized protein LOC105164207 [Sesamum indicum]	GH_D03G1783	uncharacterized protein LOC105789202 [Gossypium raimondii] &gt;gi|763753426|gb|KJB20814.1| hypothetical protein B456_003G166500 [Gossypium raimondii]	Glyma.17G135100	uncharacterized protein LOC100790687 isoform X1 Glycine max	BnaC08G0506500ZS	PREDICTED: uncharacterized protein LOC106310170 [Brassica oleracea var. oleracea]
SIN_1012037	dirigent protein 1-like [Sesamum indicum]	GH_D13G0138	dirigent protein 22-like [Gossypium raimondii] &gt;gi|763811879|gb|KJB78731.1| hypothetical protein B456_013G015000 [Gossypium raimondii]	Glyma.19G151300	dirigent protein 22-like Glycine soja	BnaA05G0155300ZS	dirigent protein 20 [Brassica rapa]
SIN_1026238	probable protein phosphatase 2C 75 [Sesamum indicum]	GH_A10G0657	probable protein phosphatase 2C 6 [Gossypium raimondii]	Glyma.14G195200	probable protein phosphatase 2C 25 Glycine max	BnaC09G0402500ZS	protein phosphatase 2C 77-like [Brassica napus]
SIN_1008317	cytochrome P450 CYP736A12-like [Sesamum indicum]	GH_A05G2963	cytochrome P450 CYP736A12-like [Gossypium raimondii] &gt;gi|763793529|gb|KJB60525.1| hypothetical protein B456_009G310200 [Gossypium raimondii]	Glyma.01G169200	cytochrome P450 84A1-like Glycine max	BnaA06G0075600ZS	sterol 14-demethylase [Brassica napus]
SIN_1011717	BRI1 kinase inhibitor 1-like [Sesamum indicum]	GH_D05G2057	BRI1 kinase inhibitor 1-like [Gossypium raimondii] &gt;gi|763791464|gb|KJB58460.1| hypothetical protein B456_009G211200 [Gossypium raimondii]	Glyma.14G082300	BRI1 kinase inhibitor 1 Glycine max	BnaC02G0378700ZS	PREDICTED: BRI1 kinase inhibitor 1 [Brassica oleracea var. oleracea]
SIN_1005444	UDP-glycosyltransferase 73C3-like [Sesamum indicum]	GH_D01G0550	UDP-glycosyltransferase 79B2-like [Gossypium raimondii] &gt;gi|763745826|gb|KJB13265.1| hypothetical protein B456_002G065500 [Gossypium raimondii]	Glyma.19G187500	UDP-glycosyltransferase 73C3 Glycine max	BnaA07G0042100ZS	UDP-glycosyltransferase 73B5-like [Brassica napus]
SIN_1026612	protein DETOXIFICATION 30 [Sesamum indicum]	GH_A09G0080	Protein TRANSPARENT TESTA 12 -like protein [Gossypium arboreum]	Glyma.14G078000	protein DETOXIFICATION 33 Glycine max	BnaA08G0124900ZS	protein DETOXIFICATION 39 isoform X1 [Brassica rapa]
SIN_1008149	putative disease resistance protein At3g14460 [Sesamum indicum]	GH_A11G3620	disease resistance protein RGA2-like isoform X1 [Gossypium raimondii] &gt;gi|823199809|ref|XP_012435029.1| disease resistance protein RGA2-like isoform X1 [Gossypium raimondii] &gt;gi|823199812|ref|XP_012435030.1| disease resistance protein RGA2-like isoform X1 [Gossypium raimondii] &gt;gi|763779265|gb|KJB46388.1| hypothetical protein B456_007G364700 [Gossypium raimondii]	Glyma.13G194100	putative disease resistance protein At3g14460 Glycine max	BnaC07G0514600ZS	PREDICTED: probable disease resistance protein At1g61190 isoform X1 [Brassica oleracea var. oleracea]
SIN_1004139	FUS3	GH_D07G1687	ABI3	Glyma.16G050300	FUS3	BnaA02G0339300ZS	FUS3
SIN_1012583	COBRA-like protein 7 [Sesamum indicum]	GH_A01G0730	COBRA-like protein 10 isoform X1 [Gossypium raimondii] &gt;gi|763746162|gb|KJB13601.1| hypothetical protein B456_002G083800 [Gossypium raimondii]	Glyma.08G249700	protein COBRA-like Glycine soja	BnaC07G0377500ZS	protein COBRA [Brassica napus]
SIN_1019481	protein DETOXIFICATION 18 isoform X1 [Sesamum indicum]	GH_A09G1332	MATE efflux family protein 9 [Gossypium arboreum]	Glyma.08G050500	protein DETOXIFICATION 16 Glycine max	BnaA09G0174000ZS	protein DETOXIFICATION 48-like [Brassica napus]
SIN_1019947	septum-promoting GTP-binding protein 1 [Sesamum indicum]	GH_D12G1754	septum-promoting GTP-binding protein 1-like [Gossypium raimondii] &gt;gi|763783397|gb|KJB50468.1| hypothetical protein B456_008G173200 [Gossypium raimondii]	Glyma.18G102400	septum-promoting GTP-binding protein 1 isoform X1 Glycine max	BnaA10G0110100ZS	septum-promoting GTP-binding protein 1 isoform X1 [Brassica rapa]
SIN_1018896	major allergen Pru ar 1-like [Sesamum indicum]	GH_A04G1252	PR protein class 10 [Gossypium hirsutum] &gt;gi|10505372|gb|AAG18452.1|AF305065_1 PR protein class 10 [Gossypium hirsutum] &gt;gi|728848512|gb|KHG27955.1| Pathogenesis-related STH-2 [Gossypium arboreum]	Glyma.09G040800	SRPBCC ligand-binding domain superfamily protein Glycine max	BnaA07G0114800ZS	MLP-like protein 423 [Brassica rapa]
SIN_1009752	ABI3	GH_A07G2609	FUS3	Glyma.18G176100	ABI3	BnaA03G0380800ZS	ABI3
SIN_1002349	gibberellin-regulated protein 1 [Sesamum indicum]	GH_D09G1817	snakin-2-like [Gossypium raimondii] &gt;gi|763769850|gb|KJB37065.1| hypothetical protein B456_006G187800 [Gossypium raimondii]	Glyma.06G185300	snakin-2-like Glycine soja	BnaC06G0417700ZS	PREDICTED: gibberellin-regulated protein 1 [Brassica oleracea var. oleracea]
SIN_1011107	LOW QUALITY PROTEIN: uncharacterized protein LOC105174539 [Sesamum indicum]	GH_D03G1822	protein NRT1	Glyma.19G126600	protein NRT1/ PTR FAMILY 3.1 isoform X1 Glycine max	BnaA07G0302600ZS	protein NRT1/ PTR FAMILY 3.1-like [Brassica napus]
SIN_1015727	cryptochrome-1 [Sesamum indicum]	GH_D02G0431	cryptochrome-1-like isoform X1 [Gossypium raimondii] &gt;gi|823164052|ref|XP_012481974.1| cryptochrome-1-like isoform X2 [Gossypium raimondii] &gt;gi|823164054|ref|XP_012481975.1| cryptochrome-1-like isoform X2 [Gossypium raimondii] &gt;gi|823164056|ref|XP_012481976.1| cryptochrome-1-like isoform X2 [Gossypium raimondii] &gt;gi|763761204|gb|KJB28458.1| hypothetical protein B456_005G050000 [Gossyp…	Glyma.08G209600	(6-4)DNA photolyase isoform X1 Glycine max	BnaC07G0362100ZS	PREDICTED: cryptochrome DASH, chloroplastic/mitochondrial [Brassica oleracea var. oleracea]
SIN_1019756	LOW QUALITY PROTEIN: acetyl-CoA acetyltransferase, cytosolic 1-like [Sesamum indicum]	GH_A10G1308	KAT	Glyma.10G124700	KAT	BnaC03G0507200ZS	uncharacterized protein LOC106452897 isoform X1 [Brassica napus]
SIN_1019050	actin-11 [Sesamum indicum]	GH_D01G2483	actin-like [Gossypium raimondii] &gt;gi|823137294|ref|XP_012468433.1| actin-like [Gossypium raimondii] &gt;gi|763749534|gb|KJB16973.1| hypothetical protein B456_002G257900 [Gossypium raimondii]	Glyma.07G118800	actin-related protein 4 Glycine max	BnaA03G0180200ZS	actin-1 [Brassica rapa]
SIN_1025898	LPD	GH_D11G1353	glutathione reductase, chloroplastic isoform X2 [Gossypium raimondii] &gt;gi|763775084|gb|KJB42207.1| hypothetical protein B456_007G142200 [Gossypium raimondii] &gt;gi|763775085|gb|KJB42208.1| hypothetical protein B456_007G142200 [Gossypium raimondii]	Glyma.02G141800	glutathione reductase, chloroplastic isoform X1 Glycine max	BnaA03G0347600ZS	LPD
SIN_1026381	uncharacterized protein LOC105168511 [Sesamum indicum]	GH_D13G0877	uncharacterized protein LOC105784404 [Gossypium raimondii] &gt;gi|763813565|gb|KJB80417.1| hypothetical protein B456_013G096300 [Gossypium raimondii]	Glyma.05G165400	uncharacterized protein LOC100804720 Glycine max	BnaC06G0356300ZS	PREDICTED: uncharacterized protein LOC106298653 isoform X1 [Brassica oleracea var. oleracea]
SIN_1011151	protein NRT1/ PTR FAMILY 5.6 [Sesamum indicum]	GH_A07G1648	protein NRT1	Glyma.12G001700	protein NRT1/ PTR FAMILY 5.10 Glycine max	BnaA10G0300400ZS	protein NRT1/ PTR FAMILY 8.2 isoform X2 [Brassica rapa]
SIN_1017628	two-component response regulator ARR14-like isoform X1 [Sesamum indicum]	GH_A07G1095	Two-component response regulator ARR1 -like protein [Gossypium arboreum]	Glyma.17G076000	two-component response regulator ARR12 isoform X1 Glycine max	BnaC01G0242300ZS	two-component response regulator ARR2 [Brassica napus]
SIN_1010300	auxin-responsive protein IAA27 [Sesamum indicum]	GH_D05G1323	auxin-responsive protein [Gossypium hirsutum]	Glyma.20G210500	uncharacterized protein LOC100527777 Glycine max	BnaA10G0024600ZS	auxin-responsive protein IAA17 [Brassica rapa]
SIN_1010680	RPM1-interacting protein 4-like [Sesamum indicum]	GH_A06G1773	RPM1-interacting 4 -like protein [Gossypium arboreum]	Glyma.16G090700	RPM1-interacting protein 4-like Glycine max	BnaA03G0382200ZS	RPM1-interacting protein 4 [Brassica rapa]
SIN_1020948	probable L-type lectin-domain containing receptor kinase S.5 [Sesamum indicum]	GH_A01G2073	probable L-type lectin-domain containing receptor kinase S.5 [Gossypium raimondii] &gt;gi|763748897|gb|KJB16336.1| hypothetical protein B456_002G224100 [Gossypium raimondii]	Glyma.03G069300	L-type lectin-domain containing receptor kinase S.4 isoform X1 Glycine max	BnaA04G0070600ZS	L-type lectin-domain containing receptor kinase VIII.1-like [Brassica napus]
SIN_1000295	uncharacterized protein LOC105180227 [Sesamum indicum]	GH_D08G2459	PS	Glyma.19G250000	PS	BnaA03G0293800ZS	GDSL esterase/lipase LTL1 [Brassica rapa]
SIN_1007323	blue copper protein-like [Sesamum indicum]	GH_A13G2659	Blue copper [Gossypium arboreum]	Glyma.08G212500	stellacyanin-like Glycine soja	BnaA07G0331400ZS	blue copper protein [Brassica napus]
SIN_1013526	cytochrome P450 81D11-like [Sesamum indicum]	GH_D05G2016	cytochrome P450 monooxygenase [Gossypium hirsutum]	Glyma.02G078800	cytochrome P450 82A4-like Glycine max	BnaC02G0470400ZS	cytochrome P450 81D11 [Brassica napus]
SIN_1018048	sufE-like protein 2, chloroplastic isoform X2 [Sesamum indicum]	GH_D05G3256	hypothetical protein B456_009G335500 [Gossypium raimondii]	Glyma.05G042400	quinolinate synthase, chloroplastic Glycine max	BnaC06G0342300ZS	sufE-like protein 2, chloroplastic [Brassica napus]
SIN_1016702	hexose carrier protein HEX6 [Sesamum indicum]	GH_D02G0975	sugar transporter ERD6-like 6 isoform X1 [Gossypium raimondii] &gt;gi|823156325|ref|XP_012478092.1| sugar transporter ERD6-like 6 isoform X1 [Gossypium raimondii] &gt;gi|763762317|gb|KJB29571.1| hypothetical protein B456_005G108100 [Gossypium raimondii]	Glyma.19G239000	sugar transporter ERD6-like 5 isoform X1 Glycine soja	BnaC05G0066700ZS	sugar transporter ERD6-like [Brassica napus]
SIN_1026498	uncharacterized protein LOC105168676 [Sesamum indicum]	GH_A06G2147	Allergen Act d 3 [Gossypium arboreum]	Glyma.10G090100	uncharacterized protein LOC100804119 precursor Glycine max	BnaA05G0453300ZS	uncharacterized protein LOC106452857 [Brassica napus]
SIN_1000164	protochlorophyllide reductase-like [Sesamum indicum]	GH_D04G1328	short-chain dehydrogenase TIC 32, chloroplastic-like [Gossypium raimondii] &gt;gi|763807635|gb|KJB74537.1| hypothetical protein B456_012G101900 [Gossypium raimondii]	Glyma.08G015400	short-chain dehydrogenase TIC 32, chloroplastic isoform X1 Glycine max	BnaA10G0020200ZS	protochlorophyllide reductase C, chloroplastic [Brassica napus]
SIN_1003636	GTP-binding protein SAR1A [Sesamum indicum]	GH_D10G1765	GTP-binding protein SAR1-like isoform X2 [Gossypium raimondii] &gt;gi|823126843|ref|XP_012491372.1| GTP-binding protein SAR1-like isoform X2 [Gossypium raimondii] &gt;gi|823126845|ref|XP_012491379.1| GTP-binding protein SAR1-like isoform X2 [Gossypium raimondii]	Glyma.17G066400	ADP-ribosylation factor 1 Glycine soja	BnaC03G0414400ZS	ADP-ribosylation factor 1 [Solanum lycopersicum]
SIN_1017464	zinc finger protein ZAT4-like [Sesamum indicum]	GH_D12G2386	zinc finger protein ZAT9-like [Gossypium raimondii] &gt;gi|763784790|gb|KJB51861.1| hypothetical protein B456_008G235100 [Gossypium raimondii]	Glyma.01G079900	zinc finger protein ZAT9 Glycine max	BnaA08G0230700ZS	zinc finger protein ZAT9 [Brassica rapa]
SIN_1014923	probable indole-3-acetic acid-amido synthetase GH3.1 [Sesamum indicum]	GH_A11G0991	probable indole-3-acetic acid-amido synthetase GH3.5 [Gossypium raimondii] &gt;gi|823187138|ref|XP_012490091.1| probable indole-3-acetic acid-amido synthetase GH3.5 [Gossypium raimondii] &gt;gi|763774364|gb|KJB41487.1| hypothetical protein B456_007G106500 [Gossypium raimondii]	Glyma.12G141000	indole-3-acetic acid-amido synthetase GH3.6 Glycine max	BnaA09G0032900ZS	indole-3-acetic acid-amido synthetase GH3.10 [Brassica rapa]
SIN_1009592	auxin-induced protein 22C [Sesamum indicum]	GH_A05G1283	IAA16 protein [Gossypium hirsutum] &gt;gi|728809774|gb|KHF99239.1| Auxin-responsive IAA16 -like protein [Gossypium arboreum]	Glyma.06G091700	auxin-responsive protein IAA8-like Glycine soja	BnaA09G0706100ZS	auxin-responsive protein IAA17-like [Brassica napus]
SIN_1017912	E3 ubiquitin-protein ligase RHA1B-like [Sesamum indicum]	GH_D07G1537	E3 ubiquitin-protein ligase RHA1B-like [Gossypium raimondii] &gt;gi|763738939|gb|KJB06438.1| hypothetical protein B456_001G159300 [Gossypium raimondii]	Glyma.09G256800	E3 ubiquitin-protein ligase RHA1B Glycine max	BnaC08G0404000ZS	E3 ubiquitin-protein ligase RHA1B [Brassica napus]
SIN_1004465	PIPK-IB	GH_A04G0885	PIPK-IB	Glyma.10G060000	PIPK-IB	BnaA06G0070700ZS	PIPK-IB
SIN_1016553	transcription factor MYB3-like [Sesamum indicum]	GH_A07G1546	Transcription factor MYB39 -like protein [Gossypium arboreum]	Glyma.09G261600	transcription factor MYB41 Glycine max	BnaC06G0229100ZS	PREDICTED: myb-related protein 308-like [Brassica oleracea var. oleracea]
SIN_1013897	homeobox-leucine zipper protein HAT4 [Sesamum indicum]	GH_D12G0897	homeodomain-leucine zipper protein HD4 [Gossypium hirsutum] &gt;gi|728807858|gb|KHF97850.1| Homeobox-leucine zipper HAT22 -like protein [Gossypium arboreum]	Glyma.07G218000	homeobox-leucine zipper protein HOX3 isoform X1 Glycine max	BnaC01G0227200ZS	PREDICTED: homeobox-leucine zipper protein HAT1-like [Brassica oleracea var. oleracea]
SIN_1025795	probable O-methyltransferase 3 [Sesamum indicum]	GH_A12G2614	caffeic acid 3-O-methyltransferase-like [Gossypium raimondii] &gt;gi|763785341|gb|KJB52412.1| hypothetical protein B456_008G260600 [Gossypium raimondii]	Glyma.19G260700	caffeic acid 3-O-methyltransferase Glycine max	BnaC07G0227800ZS	PREDICTED: caffeic acid 3-O-methyltransferase-like [Brassica oleracea var. oleracea]
SIN_1011400	probable serine/threonine-protein kinase At1g01540 [Sesamum indicum]	GH_D05G2653	probable serine	Glyma.15G189200	receptor-like protein kinase 3-like isoform X1 Glycine max	BnaA05G0035100ZS	probable receptor-like protein kinase At2g42960 [Brassica napus]
SIN_1005086	root phototropism protein 3 [Sesamum indicum]	GH_D06G2419	BTB	Glyma.08G069800	root phototropism protein 3 Glycine max	BnaA06G0389800ZS	BTB/POZ domain-containing protein At3g26490 [Brassica rapa]
SIN_1026068	tubby-like F-box protein 8 [Sesamum indicum]	GH_A10G1044	Tubby-like F-box protein 3 [Gossypium arboreum]	Glyma.20G166900	tubby-like F-box protein 8 Glycine max	BnaA07G0020600ZS	tubby-like F-box protein 2 [Brassica napus]
SIN_1019551	beta-amyrin 28-oxidase-like [Sesamum indicum]	GH_D08G1860	beta-amyrin 11-oxidase-like [Gossypium raimondii]	Glyma.08G243600	beta-amyrin 28-monooxygenase Glycine max	BnaC04G0146600ZS	ent-kaurenoic acid oxidase 2 [Brassica napus]
SIN_1017143	protein DETOXIFICATION 54 [Sesamum indicum]	GH_D10G1910	MATE efflux family protein 5-like [Gossypium raimondii] &gt;gi|763805777|gb|KJB72715.1| hypothetical protein B456_011G192200 [Gossypium raimondii]	Glyma.05G226400	protein DETOXIFICATION 51-like Glycine max	BnaC09G0195600ZS	protein DETOXIFICATION 48 [Brassica napus]
SIN_1014371	LOW QUALITY PROTEIN: uncharacterized protein LOC105174935 [Sesamum indicum]	GH_A05G0730	uncharacterized protein LOC105769992 [Gossypium raimondii] &gt;gi|763788417|gb|KJB55413.1| hypothetical protein B456_009G075200 [Gossypium raimondii] &gt;gi|763788418|gb|KJB55414.1| hypothetical protein B456_009G075200 [Gossypium raimondii]	Glyma.14G016700	uncharacterized protein LOC100781587 Glycine max	BnaA03G0120900ZS	uncharacterized protein LOC111211578 isoform X1 [Brassica napus]
SIN_1023781	cation/calcium exchanger 1 [Sesamum indicum]	GH_A13G1892	cation	Glyma.07G040300	cation/calcium exchanger 4 Glycine max	BnaC09G0486400ZS	PREDICTED: cation/calcium exchanger 1 [Brassica oleracea var. oleracea]
SIN_1014022	probable methyltransferase PMT15 [Sesamum indicum]	GH_A05G2398	hypothetical protein F383_28461 [Gossypium arboreum]	Glyma.10G181400	probable methyltransferase PMT3 Glycine max	BnaC09G0587600ZS	PREDICTED: probable methyltransferase PMT12 [Brassica oleracea var. oleracea]
SIN_1024182	KCS	GH_D01G2106	KCS	Glyma.10G179400	KCS	BnaA07G0043200ZS	KCS
SIN_1003627	bZIP transcription factor 53-like [Sesamum indicum]	GH_A05G1908	ocs element-binding factor 1-like [Gossypium raimondii]	Glyma.10G162100	bZIP transcription factor protein SBZ1 Glycine max	BnaA08G0134300ZS	bZIP transcription factor 11 [Brassica rapa]
SIN_1020782	aquaporin TIP4-1 [Sesamum indicum]	GH_A04G0889	tonoplast intrinsic protein [Gossypium hirsutum] &gt;gi|300793600|tpg|DAA33866.1| TPA_inf: aquaporin TIP1;3 [Gossypium hirsutum] &gt;gi|728814997|gb|KHG01699.1| Aquaporin TIP1-1 -like protein [Gossypium arboreum]	Glyma.09G160500	probable aquaporin TIP-type alpha Glycine max	BnaC07G0297500ZS	PREDICTED: aquaporin TIP1-2 [Brassica oleracea var. oleracea]
SIN_1016596	protein HOTHEAD [Sesamum indicum]	GH_A05G1375	HFADH	Glyma.13G350300	HFADH	BnaC08G0359500ZS	protein HOTHEAD-like [Brassica napus]
SIN_1012038	dirigent protein 1-like [Sesamum indicum]	GH_A01G1772	dirigent protein 15-like [Gossypium raimondii] &gt;gi|763748323|gb|KJB15762.1| hypothetical protein B456_002G194500 [Gossypium raimondii]	Glyma.02G169800	dirigent protein 22 Glycine max	BnaC04G0293900ZS	dirigent protein 21 [Brassica napus]
SIN_1008800	protein DETOXIFICATION 53-like isoform X2 [Sesamum indicum]	GH_A05G0262	MATE efflux family protein 5-like [Gossypium raimondii] &gt;gi|763787279|gb|KJB54275.1| hypothetical protein B456_009G027800 [Gossypium raimondii]	Glyma.16G157300	protein DETOXIFICATION 54 Glycine max	BnaA10G0091100ZS	protein DETOXIFICATION 50 [Brassica rapa]
SIN_1022299	probable inactive histone-lysine N-methyltransferase SUVR2 [Sesamum indicum]	GH_A05G4179	histone-lysine N-methyltransferase, H3 lysine-9 specific SUVH1-like [Gossypium raimondii] &gt;gi|823251558|ref|XP_012458419.1| histone-lysine N-methyltransferase, H3 lysine-9 specific SUVH1-like [Gossypium raimondii] &gt;gi|763808119|gb|KJB75021.1| hypothetical protein B456_012G020600 [Gossypium raimondii] &gt;gi|763808120|gb|KJB75022.1| hypothetical protein B456_012G020600 [Gossypium raimondii]	Glyma.03G249800	histone-lysine N-methyltransferase SUVR4 Glycine max	BnaC04G0441200ZS	PREDICTED: histone-lysine N-methyltransferase, H3 lysine-9 specific SUVH6 isoform X1 [Brassica oleracea var. oleracea]
SIN_1006175	ATPase 8, plasma membrane-type isoform X2 [Sesamum indicum]	GH_D12G2367	ATPase 11, plasma membrane-type-like [Gossypium raimondii] &gt;gi|763784740|gb|KJB51811.1| hypothetical protein B456_008G232800 [Gossypium raimondii]	Glyma.08G132600	uncharacterized protein LOC100778221 Glycine max	BnaA06G0196100ZS	ATPase 8, plasma membrane-type [Brassica rapa]
SIN_1007573	subtilisin-like protease SBT1.8 [Sesamum indicum]	GH_D05G4041	subtilisin-like protease SBT5.4 [Gossypium raimondii] &gt;gi|763796100|gb|KJB63096.1| hypothetical protein B456_009G453100 [Gossypium raimondii]	Glyma.09G243700	subtilisin-like protease Glyma18g48580 Glycine max	BnaC07G0437300ZS	PREDICTED: subtilisin-like protease SBT3.3 isoform X2 [Brassica oleracea var. oleracea]
SIN_1006612	inactive LRR receptor-like serine/threonine-protein kinase BIR2 [Sesamum indicum]	GH_D05G4058	receptor-like protein kinase BRI1-like 3 [Gossypium raimondii] &gt;gi|823222818|ref|XP_012444136.1| receptor-like protein kinase BRI1-like 3 [Gossypium raimondii] &gt;gi|763796151|gb|KJB63147.1| hypothetical protein B456_009G455100 [Gossypium raimondii]	Glyma.10G237900	leucine-rich repeat receptor protein kinase EMS1 Glycine max	BnaA10G0102700ZS	LOW QUALITY PROTEIN: phytosulfokine receptor 2 [Brassica napus]
SIN_1007534	pectinesterase-like [Sesamum indicum]	GH_A11G0140	putative pectinesterase	Glyma.04G236200	probable pectinesterase/pectinesterase inhibitor 61 Glycine max	BnaA05G0408200ZS	pectinesterase/pectinesterase inhibitor 3-like [Brassica napus]
SIN_1016538	tripeptidyl-peptidase 2 isoform X4 [Sesamum indicum]	GH_A11G0100	tripeptidyl-peptidase 2-like, partial [Gossypium raimondii]	Glyma.16G182500	tripeptidyl-peptidase 2 isoform X2 Glycine max	BnaC07G0434300ZS	LOW QUALITY PROTEIN: tripeptidyl-peptidase 2-like [Brassica napus]
SIN_1006890	nuclear transcription factor Y subunit B-6 [Sesamum indicum]	GH_D11G1585	nuclear transcription factor Y subunit B-3-like [Gossypium raimondii] &gt;gi|763775597|gb|KJB42720.1| hypothetical protein B456_007G166100 [Gossypium raimondii]	Glyma.09G014100	H4 superfamily Glycine max	BnaC09G0250000ZS	PREDICTED: nuclear transcription factor Y subunit B-2 [Brassica oleracea var. oleracea]
SIN_1010809	serine/threonine-protein kinase fray2 isoform X1 [Sesamum indicum]	GH_D05G1465	serine	Glyma.20G142900	mitogen-activated protein kinase kinase kinase NPK1 Glycine max	BnaA07G0317900ZS	serine/threonine-protein kinase BLUS1 isoform X2 [Brassica rapa]
SIN_1011041	protein trichome birefringence-like 34 [Sesamum indicum]	GH_D02G0346	protein trichome birefringence-like 10 [Gossypium raimondii] &gt;gi|763761049|gb|KJB28303.1| hypothetical protein B456_005G041100 [Gossypium raimondii] &gt;gi|763761050|gb|KJB28304.1| hypothetical protein B456_005G041100 [Gossypium raimondii]	Glyma.11G171300	protein PMR5 Glycine max	BnaC03G0030100ZS	protein trichome birefringence-like [Brassica napus]
SIN_1002962	UDP-galactose transporter 2-like isoform X1 [Sesamum indicum]	GH_D11G2466	uncharacterized membrane protein At1g06890-like isoform X1 [Gossypium raimondii] &gt;gi|763751282|gb|KJB18670.1| hypothetical protein B456_003G068600 [Gossypium raimondii]	Glyma.10G221700	UDP-rhamnose/UDP-galactose transporter 6 isoform X1 Glycine max	BnaC06G0427300ZS	PREDICTED: UDP-galactose transporter 2 [Brassica oleracea var. oleracea]
SIN_1025533	serine/threonine-protein kinase HT1 [Sesamum indicum]	GH_A11G1792	hypothetical protein B456_007G190200 [Gossypium raimondii]	Glyma.09G275900	serine/threonine-protein kinase STY13 isoform X2 Glycine max	BnaA04G0161300ZS	serine/threonine-protein kinase STY13 [Brassica rapa]
SIN_1026741	paired amphipathic helix protein Sin3-like 3 [Sesamum indicum]	GH_D09G0279	hypothetical protein B456_006G027000 [Gossypium raimondii]	Glyma.08G292900	paired amphipathic helix protein Sin3-like 3 isoform X1 Glycine max	BnaC09G0190300ZS	paired amphipathic helix protein Sin3-like 5 isoform X1 [Brassica napus]
SIN_1012173	probable aquaporin PIP1-5 [Sesamum indicum]	GH_A03G1044	probable aquaporin TIP3-2 [Gossypium raimondii] &gt;gi|763763018|gb|KJB30272.1| hypothetical protein B456_005G135200 [Gossypium raimondii]	Glyma.10G174400	probable aquaporin TIP-type alpha Glycine max	BnaC05G0150200ZS	PREDICTED: probable aquaporin TIP3-2 [Brassica oleracea var. oleracea]
SIN_1018557	protein NRT1/ PTR FAMILY 7.3 [Sesamum indicum]	GH_D07G0415	protein NRT1	Glyma.11G176800	protein NRT1/ PTR FAMILY 8.2 Glycine max	BnaA01G0117900ZS	protein NRT1/ PTR FAMILY 7.2 [Brassica napus]
SIN_1007112	probable inactive histone-lysine N-methyltransferase SUVR1 [Sesamum indicum]	GH_A12G2339	Histone-lysine N-methyltransferase, H3 lysine-9 specific SUVH5 -like protein [Gossypium arboreum]	Glyma.19G167900	probable inactive histone-lysine N-methyltransferase SUVR2 isoform X1 Glycine max	BnaA06G0418100ZS	YDG domain-containing protein At5g47160-like [Brassica napus]
SIN_1004144	esterases/lipases/thioesterase	GH_D09G0012	esterases/lipases/thioesterase	Glyma.09G075300	acyltransferase-like protein At3g26840, chloroplastic Glycine max	BnaC07G0100200ZS	acyltransferase-like protein At3g26840, chloroplastic [Brassica napus]
SIN_1007610	protein RETICULATA-RELATED 3, chloroplastic-like [Sesamum indicum]	GH_A09G1098	Alanine--tRNA ligase [Gossypium arboreum]	Glyma.18G188800	protein RETICULATA, chloroplastic Glycine max	BnaC03G0200900ZS	PREDICTED: protein RETICULATA-RELATED 1-like [Brassica oleracea var. oleracea]
SIN_1021573	uncharacterized protein LOC105170443 [Sesamum indicum]	GH_D11G0813	histone-lysine N-methyltransferase SETD2-like [Gossypium raimondii] &gt;gi|763773850|gb|KJB40973.1| hypothetical protein B456_007G085700 [Gossypium raimondii] &gt;gi|763773851|gb|KJB40974.1| hypothetical protein B456_007G085700 [Gossypium raimondii]	Glyma.06G080900	nitrate regulatory gene2 protein Glycine max	BnaA06G0155100ZS	uncharacterized protein LOC106347384 [Brassica napus]
SIN_1024600	heavy metal-associated isoprenylated plant protein 3 isoform X2 [Sesamum indicum]	GH_A05G1074	putative cadmium-transporting ATPase [Gossypium arboreum] &gt;gi|728836732|gb|KHG16175.1| putative cadmium-transporting ATPase [Gossypium arboreum]	Glyma.19G184100	heavy metal-associated isoprenylated plant protein 6 Glycine max	BnaC09G0443200ZS	heavy metal-associated isoprenylated plant protein 3-like [Brassica napus]
SIN_1018270	probable sodium-coupled neutral amino acid transporter 6 [Sesamum indicum]	GH_A06G1844	sodium-coupled neutral amino acid transporter 5-like [Gossypium raimondii]	Glyma.19G037500	amino acid transporter AVT6B Glycine max	BnaA02G0242900ZS	amino acid transporter AVT6E [Brassica napus]
SIN_1012150	cytochrome P450 90A1 [Sesamum indicum]	GH_D13G0394	abscisic acid 8&apos;-hydroxylase 4-like isoform X1 [Gossypium raimondii] &gt;gi|763812473|gb|KJB79325.1| hypothetical protein B456_013G044100 [Gossypium raimondii]	Glyma.16G109300	abscisic acid 8-hydroxylase 1 Glycine max	BnaA03G0357600ZS	abscisic acid 8'-hydroxylase 4-like [Brassica napus]
SIN_1018581	OBO	GH_A09G0334	OBO	Glyma.06G078700	OBO	BnaA04G0117500ZS	OBO
SIN_1004116	zinc-finger homeodomain protein 2-like [Olea europaea var. sylvestris]	GH_D09G0175	hypothetical protein B456_006G017300 [Gossypium raimondii]	Glyma.06G095200	zinc-finger homeodomain protein 2 isoform X1 Glycine max	BnaA06G0374600ZS	PREDICTED: mini zinc finger protein 2 [Brassica oleracea var. oleracea]
SIN_1013663	KCS	GH_A07G1046	KCS	Glyma.06G058500	KCS	BnaC07G0221800ZS	PREDICTED: 3-ketoacyl-CoA synthase 19 [Brassica oleracea var. oleracea]
SIN_1027087	transcription factor TCP4-like [Sesamum indicum]	GH_A13G1748	transcription factor TCP4-like [Gossypium raimondii] &gt;gi|823262281|ref|XP_012463887.1| transcription factor TCP4-like [Gossypium raimondii] &gt;gi|823262283|ref|XP_012463888.1| transcription factor TCP4-like [Gossypium raimondii] &gt;gi|763815177|gb|KJB82029.1| hypothetical protein B456_013G172800 [Gossypium raimondii] &gt;gi|763815178|gb|KJB82030.1| hypothetical protein B456_013G172800 [Gossy…	Glyma.19G030900	transcription factor TCP13 Glycine max	BnaA05G0129300ZS	transcription factor TCP10-like [Brassica napus]
SIN_1023123	putative disease resistance protein RGA3 [Sesamum indicum]	GH_D05G2191	putative disease resistance protein RGA3 [Gossypium raimondii] &gt;gi|763791777|gb|KJB58773.1| hypothetical protein B456_009G225800 [Gossypium raimondii]	Glyma.13G071900	putative disease resistance RPP13-like protein 1 Glycine max	BnaA01G0100400ZS	probable disease resistance protein At4g19060 [Brassica napus]
SIN_1022130	11-beta-hydroxysteroid dehydrogenase-like 6 [Sesamum indicum]	GH_A09G2690	STERO	Glyma.08G010800	STERO;OBO or OBP	BnaC07G0404100ZS	STERO
SIN_1001470	cytochrome P450 76A1 [Sesamum indicum]	GH_A08G2016	geraniol 8-hydroxylase-like isoform X1 [Gossypium raimondii] &gt;gi|823152370|ref|XP_012476014.1| geraniol 8-hydroxylase-like isoform X1 [Gossypium raimondii] &gt;gi|823152372|ref|XP_012476015.1| geraniol 8-hydroxylase-like isoform X2 [Gossypium raimondii] &gt;gi|763758368|gb|KJB25699.1| hypothetical protein B456_004G204800 [Gossypium raimondii]	Glyma.10G202400	FAIH	BnaC08G0512500ZS	cytochrome P450 77A3 [Brassica napus]
SIN_1003601	transcription factor bHLH148 [Sesamum indicum]	GH_A02G0584	transcription factor bHLH148-like [Gossypium raimondii] &gt;gi|823164538|ref|XP_012482211.1| transcription factor bHLH148-like [Gossypium raimondii] &gt;gi|763761504|gb|KJB28758.1| hypothetical protein B456_005G067900 [Gossypium raimondii] &gt;gi|763761505|gb|KJB28759.1| hypothetical protein B456_005G067900 [Gossypium raimondii]	Glyma.19G228000	transcription factor bHLH149 Glycine max	BnaA01G0337300ZS	transcription factor bHLH147-like [Brassica rapa]
SIN_1021987	calcium-binding mitochondrial carrier protein SCaMC-2-B [Sesamum indicum]	GH_D01G2539	probable envelope ADP,ATP carrier protein, chloroplastic [Gossypium raimondii] &gt;gi|763749640|gb|KJB17079.1| hypothetical protein B456_002G263700 [Gossypium raimondii]	Glyma.07G149500	thylakoid ADP,ATP carrier protein, chloroplastic Glycine max	BnaC03G0005000ZS	PREDICTED: thylakoid ADP,ATP carrier protein, chloroplastic [Brassica oleracea var. oleracea]
SIN_1010064	AGPase	GH_A06G0079	glucose-1-phosphate adenylyltransferase large subunit, chloroplastic	Glyma.02G304500	AGPase	BnaC07G0327700ZS	AGPase
SIN_1024123	serine/threonine-protein phosphatase 6 regulatory subunit 3 isoform X1 [Sesamum indicum]	GH_D13G2577	serine	Glyma.13G221100	PREDICTED: ubiquitin-like protein 5 Erythranthe guttata	BnaC03G0604100ZS	PREDICTED: serine/threonine-protein phosphatase 6 regulatory subunit 3-like isoform X2 [Brassica oleracea var. oleracea]
SIN_1003304	HK	GH_D09G0950	HK	Glyma.01G007200	HK	BnaA10G0056100ZS	HK
