# Supplementary material for: Comparative transcriptomic analysis provides insights into the genetic networks regulating oil differential production in oil crops
Source: BMC Biol. 2024 May 13;22:110. doi: 10.1186/s12915-024-01909-x (PMC11089805; doi:10.1186/s12915-024-01909-x)
Supplement: Supplementary file 9 — Additional file 9: Dataset S7. Crude fat, protein, and lignin contents of Arabidopsis mutants and wild type seeds. [file 12915_2024_1909_MOESM9_ESM.xlsx]

## Sheet: Sheet1
Supplementary Dataset S7：Crude fat, protein and lignin contents of Arabidopsis mutants and wild type seeds
	crude fat content（%)	crude protein content（%）	lignin content（%）
exostosin-A	23.8	23.5
exostosin-B	23.7	22.8
exostosin-C	23.5	21.8
umamit25-A	21.6	21
umamit25-B	21.3	23.5
umamit25-C	21.1	22
β-tip-A	15.2	24.7
β-tip-B	15.1	24.9
β-tip-C	15.1	23.9
pdat1-A	39.1	22.4
pdat1-B	38.6	23.8
pdat1-C	37.9	22.8
plt4-A	30.5	24.5
plt4-B	30.1	25.6
plt4-C	30.1	24.2
cad9-A	17.6	21.2	18.9
cad9-B	17.2	22.5	19
cad9-C	17.1	21.7	11.3
col0-A	35.8	25.6	15.5
col0-B	35.7	21.7	13.3
col0-C	35.5	24.1	12.9
Note: A,B,C represents three sets of biological replicates
