# Supplementary material for: Comparative transcriptomic analysis provides insights into the genetic networks regulating oil differential production in oil crops
Source: BMC Biol. 2024 May 13;22:110. doi: 10.1186/s12915-024-01909-x (PMC11089805; doi:10.1186/s12915-024-01909-x)
Supplement: Supplementary file 10 — Additional file 10: Dataset S8. Key genes in the KEGG pathways enriched in the SOS modules. [file 12915_2024_1909_MOESM10_ESM.xlsx]

## Sheet: Glycolysis Gluconeogenesis
Supplementary Dataset S8：Key genes in the KEGG pathways enriched in the SOS modules
Species	Module	Gene set	kegg_ko2_name	setSize	NES	pvalue	p.adjust	qvalues	core_enrichment	kME	Function annotation (NCBI_RefSeq)
S. indicum	darkorange	Glycolysis / Gluconeogenesis	Carbohydrate metabolism	15	1.64921	0.0333333	0.087037	0.0565302	SIN_1026936	0.859493	LOW QUALITY PROTEIN: pyrophosphate--fructose 6-phosphate 1-phosphotransferase subunit beta [Sesamum indicum]
									SIN_1004211	0.858117	glyceraldehyde-3-phosphate dehydrogenase, cytosolic-like [Sesamum indicum]
									SIN_1008942	0.855495	aldehyde dehydrogenase [Sesamum indicum]
									SIN_1019375	0.85378	pyruvate dehydrogenase E1 component subunit beta-3, chloroplastic [Sesamum indicum]
									SIN_1011605	0.840823	glucose-6-phosphate isomerase, cytosolic [Sesamum indicum]
									SIN_1025898	0.837563	dihydrolipoyl dehydrogenase 2, chloroplastic isoform X1 [Sesamum indicum]
									SIN_1001478	0.825178	enolase-like [Sesamum indicum]
									SIN_1018609	0.806626	alcohol dehydrogenase-like 3 [Sesamum indicum]
									SIN_1016466	0.78144	plastidial pyruvate kinase 2-like [Sesamum indicum]
									SIN_1001486	0.771156	fructose-bisphosphate aldolase 3, cytoplasmic [Sesamum indicum]
									SIN_1014132	0.765163	putative glucose-6-phosphate 1-epimerase [Sesamum indicum]
									SIN_1014214	0.697045	glyceraldehyde-3-phosphate dehydrogenase GAPCP2, chloroplastic [Sesamum indicum]
									SIN_1017155	0.677456	dihydrolipoyllysine-residue acetyltransferase component 5 of pyruvate dehydrogenase complex, chloroplastic [Sesamum indicum]
B. napus	brown	Glycolysis / Gluconeogenesis	Carbohydrate metabolism	164	-3.53105	0.00314465	0.014026	0.00833903	BnaC08G0330900ZS	-0.664456	PREDICTED: fructose-bisphosphate aldolase, cytoplasmic isozyme-like [Brassica oleracea var. oleracea]
									BnaA01G0330600ZS	-0.665624	aldose 1-epimerase-like [Brassica napus]
									BnaA08G0274800ZS	-0.668331	PREDICTED: glyceraldehyde-3-phosphate dehydrogenase, cytosolic-like [Brassica oleracea var. oleracea]
									BnaC01G0200700ZS	-0.673892	PREDICTED: ATP-dependent 6-phosphofructokinase 3 [Brassica oleracea var. oleracea]
									BnaA09G0186800ZS	-0.675739	glucose-6-phosphate isomerase, cytosolic-like [Brassica napus]
									BnaC06G0231300ZS	-0.676941	PREDICTED: putative glucose-6-phosphate 1-epimerase [Brassica oleracea var. oleracea]
									BnaC03G0804400ZS	-0.696583	PREDICTED: aldehyde dehydrogenase family 7 member A1 [Brassica oleracea var. oleracea]
									BnaA07G0366800ZS	-0.703078	alcohol dehydrogenase class-P [Brassica rapa]
									BnaC04G0184100ZS	-0.716111	cytosolic enolase 3-like [Brassica napus]
									BnaA05G0324400ZS	-0.730927	plastidial pyruvate kinase 3, chloroplastic [Brassica rapa]
									BnaC07G0459300ZS	-0.737221	glucose-6-phosphate isomerase 1, chloroplastic [Brassica napus]
									BnaA05G0085300ZS	-0.739402	bifunctional enolase 2/transcriptional activator [Brassica napus]
									BnaC05G0195200ZS	-0.746843	PREDICTED: alcohol dehydrogenase-like 1 isoform X1 [Brassica oleracea var. oleracea]
									BnaC04G0347500ZS	-0.75074	PREDICTED: dihydrolipoyllysine-residue acetyltransferase component 1 of pyruvate dehydrogenase complex, mitochondrial [Brassica oleracea var. oleracea]
									BnaC02G0422800ZS	-0.753711	PREDICTED: probable fructose-bisphosphate aldolase 3, chloroplastic [Brassica oleracea var. oleracea]
									BnaC01G0241100ZS	-0.758308	PREDICTED: dihydrolipoyl dehydrogenase 2, chloroplastic [Brassica oleracea var. oleracea]
									BnaA04G0068100ZS	-0.7584	fructose-bisphosphate aldolase 8, cytosolic [Brassica rapa]
									BnaA01G0157600ZS	-0.766987	ATP-dependent 6-phosphofructokinase 3 isoform X1 [Brassica rapa]
									BnaA03G0481100ZS	-0.770417	glucose-6-phosphate isomerase 1, chloroplastic [Brassica rapa]
									BnaA06G0085200ZS	-0.771098	PREDICTED: pyrophosphate--fructose 6-phosphate 1-phosphotransferase subunit beta 1 [Brassica oleracea var. oleracea]
									BnaA05G0452400ZS	-0.777279	probable 2,3-bisphosphoglycerate-independent phosphoglycerate mutase 2 [Brassica napus]
									BnaC08G0284400ZS	-0.780802	PREDICTED: aldehyde dehydrogenase family 2 member B4, mitochondrial [Brassica oleracea var. oleracea]
									BnaA07G0216800ZS	-0.786205	putative glucose-6-phosphate 1-epimerase [Brassica napus]
									BnaC03G0458500ZS	-0.804079	PREDICTED: plastidial pyruvate kinase 1, chloroplastic [Brassica oleracea var. oleracea]
									BnaC04G0316500ZS	-0.809246	triosephosphate isomerase, cytosolic [Brassica napus]
									BnaA08G0245100ZS	-0.817107	pyrophosphate--fructose 6-phosphate 1-phosphotransferase subunit alpha 1 isoform X1 [Brassica napus]
									BnaC09G0565600ZS	-0.81982	#N/A
									BnaA06G0170700ZS	-0.82342	aldehyde dehydrogenase family 2 member B4, mitochondrial [Brassica napus]
									BnaA10G0252200ZS	-0.831699	pyruvate kinase, cytosolic isozyme [Brassica rapa]
									BnaA09G0492600ZS	-0.83453	PREDICTED: fructose-bisphosphate aldolase, cytoplasmic isozyme-like [Brassica oleracea var. oleracea]
									BnaA01G0190400ZS	-0.836106	dihydrolipoyl dehydrogenase 2, chloroplastic [Brassica rapa]
									BnaC06G0179900ZS	-0.857281	PREDICTED: fructose-bisphosphate aldolase, cytoplasmic isozyme [Brassica oleracea var. oleracea]
									BnaA02G0142800ZS	-0.860783	plastidial pyruvate kinase 2 [Brassica rapa]
									BnaC04G0100000ZS	-0.868479	bifunctional enolase 2/transcriptional activator [Brassica napus]
									BnaA08G0010900ZS	-0.87211	#N/A
									BnaC05G0510700ZS	-0.876382	#N/A
									BnaA03G0175600ZS	-0.878129	bifunctional enolase 2/transcriptional activator [Brassica rapa]
									BnaC01G0181100ZS	-0.878447	glucose-6-phosphate isomerase 1, chloroplastic-like [Brassica napus]
									BnaC03G0204500ZS	-0.891407	bifunctional enolase 2/transcriptional activator-like [Brassica napus]
									BnaA01G0296700ZS	-0.891645	plastidial pyruvate kinase 1, chloroplastic [Brassica rapa]
									BnaC07G0262900ZS	-0.893356	PREDICTED: ATP-dependent 6-phosphofructokinase 2 [Brassica oleracea var. oleracea]
									BnaA07G0343500ZS	-0.902822	enolase 1, chloroplastic [Brassica napus]
									BnaA02G0312100ZS	-0.906752	fructose-bisphosphate aldolase 3, chloroplastic [Brassica rapa]
									BnaA09G0592400ZS	-0.914714	ATP-dependent 6-phosphofructokinase 5, chloroplastic [Brassica rapa]
									BnaA06G0393000ZS	-0.915073	dihydrolipoyllysine-residue acetyltransferase component 4 of pyruvate dehydrogenase complex, chloroplastic [Brassica napus]
									BnaA08G0206100ZS	-0.926143	pyruvate dehydrogenase E1 component subunit beta-2, chloroplastic isoform X1 [Brassica rapa]
									BnaA02G0142900ZS	-0.931207	plastidial pyruvate kinase 2 [Brassica rapa]
									BnaC09G0268200ZS	-0.932252	dihydrolipoyllysine-residue acetyltransferase component 4 of pyruvate dehydrogenase complex, chloroplastic-like isoform X1 [Brassica napus]
									BnaC08G0263400ZS	-0.933031	PREDICTED: pyrophosphate--fructose 6-phosphate 1-phosphotransferase subunit alpha 1 [Brassica oleracea var. oleracea]
									BnaC05G0105400ZS	-0.934599	pyrophosphate--fructose 6-phosphate 1-phosphotransferase subunit beta 1 [Brassica napus]
									BnaA02G0383900ZS	-0.939131	alcohol dehydrogenase-like 6 [Brassica napus]
									BnaA10G0056100ZS	-0.93978	hexokinase-like 1 protein [Brassica napus]
									BnaC06G0022700ZS	-0.940344	hexokinase-like 1 protein [Brassica napus]
									BnaA01G0142100ZS	-0.941108	glucose-6-phosphate isomerase 1, chloroplastic-like [Brassica napus]
									BnaA09G0228700ZS	-0.941581	dihydrolipoyllysine-residue acetyltransferase component 4 of pyruvate dehydrogenase complex, chloroplastic-like [Brassica napus]
									BnaC01G0013800ZS	-0.942051	phosphoenolpyruvate carboxykinase (ATP)-like [Brassica napus]
									BnaA06G0413600ZS	-0.944336	ATP-dependent 6-phosphofructokinase 2 [Brassica napus]
									BnaC08G0444100ZS	-0.947975	ATP-dependent 6-phosphofructokinase 5, chloroplastic [Brassica napus]
									BnaC06G0099600ZS	-0.950427	dihydrolipoyllysine-residue acetyltransferase component 5 of pyruvate dehydrogenase complex, chloroplastic [Brassica napus]
									BnaA09G0714400ZS	-0.950727	PREDICTED: pyruvate dehydrogenase E1 component subunit alpha-3, chloroplastic [Brassica oleracea var. oleracea]
									BnaC05G0258700ZS	-0.956885	PREDICTED: pyruvate dehydrogenase E1 component subunit beta-2, chloroplastic [Brassica oleracea var. oleracea]
									BnaC05G0009700ZS	-0.957492	pyruvate dehydrogenase E1 component subunit alpha-3, chloroplastic-like [Brassica napus]
									BnaC09G0350100ZS	-0.957664	plastidial pyruvate kinase 2 [Brassica napus]
									BnaA07G0371900ZS	-0.960994	uncharacterized protein LOC106400108 [Brassica napus]
									BnaC07G0292500ZS	-0.961558	dihydrolipoyllysine-residue acetyltransferase component 4 of pyruvate dehydrogenase complex, chloroplastic [Brassica napus]
									BnaC02G0181100ZS	-0.961958	PREDICTED: plastidial pyruvate kinase 2 [Brassica oleracea var. oleracea]
									BnaC05G0339500ZS	-0.962033	PREDICTED: plastidial pyruvate kinase 3, chloroplastic [Brassica oleracea var. oleracea]
									BnaA09G0377000ZS	-0.96347	dihydrolipoyllysine-residue acetyltransferase component 5 of pyruvate dehydrogenase complex, chloroplastic [Brassica napus]
									BnaC06G0437300ZS	-0.965138	uncharacterized protein LOC106354577 [Brassica napus]
									BnaC03G0662300ZS	-0.967359	pyruvate dehydrogenase E1 component subunit beta-2, chloroplastic-like isoform X1 [Brassica napus]
									BnaA10G0008100ZS	-0.96827	pyruvate dehydrogenase E1 component subunit alpha-3, chloroplastic isoform X1 [Brassica napus]
									BnaC01G0366100ZS	-0.969761	plastidial pyruvate kinase 1, chloroplastic [Brassica napus]
									BnaA07G0362300ZS	-0.978878	pyrophosphate--fructose 6-phosphate 1-phosphotransferase subunit alpha 2 [Brassica napus]
									BnaC07G0540900ZS	-0.979022	phosphoenolpyruvate carboxykinase (ATP)-like isoform X1 [Brassica napus]
									BnaA09G0412600ZS	-0.979558	pyruvate dehydrogenase E1 component subunit beta-2, chloroplastic [Brassica rapa]
									BnaC06G0426200ZS	-0.984232	#N/A
									BnaC06G0403800ZS	-0.984288	enolase 1, chloroplastic [Brassica napus]
									BnaA03G0347600ZS	-0.988017	dihydrolipoyl dehydrogenase 1, chloroplastic isoform X4 [Brassica napus]
									BnaC03G0419600ZS	-0.988251	PREDICTED: dihydrolipoyl dehydrogenase 1, chloroplastic [Brassica oleracea var. oleracea]
G. hirsutum	green	Glycolysis / Gluconeogenesis	Carbohydrate metabolism	63	-1.82094	0.00543478	0.0902174	0.0783753	GH_D03G0740	-0.568185	PREDICTED: fructose-1,6-bisphosphatase, cytosolic isoform X3 [Gossypium raimondii] &gt;gi|763749778|gb|KJB17217.1| hypothetical protein B456_002G055400 [Gossypium raimondii] &gt;gi|763749779|gb|KJB17218.1| hypothetical protein B456_002G055400 [Gossypium raimondii]
									GH_A05G0962	-0.577985	PREDICTED: triosephosphate isomerase, cytosolic-like [Gossypium raimondii] &gt;gi|763788878|gb|KJB55874.1| hypothetical protein B456_009G099100 [Gossypium raimondii]
									GH_D05G0950	-0.589638	PREDICTED: triosephosphate isomerase, cytosolic-like [Gossypium raimondii] &gt;gi|763788878|gb|KJB55874.1| hypothetical protein B456_009G099100 [Gossypium raimondii]
									GH_A05G2287	-0.595767	PREDICTED: phosphoglycerate mutase [Gossypium raimondii] &gt;gi|763792104|gb|KJB59100.1| hypothetical protein B456_009G239400 [Gossypium raimondii] &gt;gi|763792106|gb|KJB59102.1| hypothetical protein B456_009G239400 [Gossypium raimondii] &gt;gi|763792107|gb|KJB59103.1| hypothetical protein B456_009G239400 [Gossypium raimondii]
									GH_A13G0295	-0.625296	putative fructose-bisphosphate aldolase 2, chloroplastic -like protein [Gossypium arboreum]
									GH_D12G0166	-0.632963	PREDICTED: fructose-1,6-bisphosphatase, chloroplastic [Gossypium raimondii] &gt;gi|763780172|gb|KJB47243.1| hypothetical protein B456_008G017700 [Gossypium raimondii]
									GH_A07G0253	-0.641344	PREDICTED: ATP-dependent 6-phosphofructokinase 6 isoform X1 [Gossypium raimondii] &gt;gi|763739163|gb|KJB06662.1| hypothetical protein B456_001G025000 [Gossypium raimondii]
									GH_A03G1918	-0.642504	Pyruvate kinase, cytosolic isozyme [Gossypium arboreum]
									GH_A02G1006	-0.648916	Pyrophosphate--fructose 6-phosphate 1-phosphotransferase subunit alpha [Gossypium arboreum]
									GH_D04G1151	-0.663624	PREDICTED: fructose-bisphosphate aldolase, cytoplasmic isozyme-like [Gossypium raimondii] &gt;gi|763795233|gb|KJB62229.1| hypothetical protein B456_009G407400 [Gossypium raimondii]
									GH_D03G0334	-0.676784	PREDICTED: phosphoenolpyruvate carboxykinase [ATP] [Gossypium raimondii] &gt;gi|763750738|gb|KJB18126.1| hypothetical protein B456_003G035200 [Gossypium raimondii] &gt;gi|763750742|gb|KJB18130.1| hypothetical protein B456_003G035200 [Gossypium raimondii]
									GH_D13G0604	-0.679016	Pyruvate kinase, cytosolic isozyme [Gossypium arboreum]
									GH_D02G1053	-0.709008	PREDICTED: pyrophosphate--fructose 6-phosphate 1-phosphotransferase subunit alpha isoform X1 [Gossypium raimondii] &gt;gi|763762459|gb|KJB29713.1| hypothetical protein B456_005G115600 [Gossypium raimondii]
									GH_A04G0823	-0.711783	PREDICTED: fructose-bisphosphate aldolase cytoplasmic isozyme-like [Gossypium raimondii] &gt;gi|763795237|gb|KJB62233.1| hypothetical protein B456_009G407500 [Gossypium raimondii] &gt;gi|763795238|gb|KJB62234.1| hypothetical protein B456_009G407500 [Gossypium raimondii] &gt;gi|763795239|gb|KJB62235.1| hypothetical protein B456_009G407500 [Gossypium raimondii] &gt;gi|763795240|gb|KJB62236.1| hypot…
									GH_A11G0277	-0.719712	PREDICTED: pyruvate kinase isozyme G, chloroplastic [Gossypium raimondii] &gt;gi|763772677|gb|KJB39800.1| hypothetical protein B456_007G031000 [Gossypium raimondii]
									GH_A01G1141	-0.722604	PREDICTED: glucose-6-phosphate isomerase, cytosolic isoform X2 [Gossypium raimondii] &gt;gi|763747070|gb|KJB14509.1| hypothetical protein B456_002G128400 [Gossypium raimondii] &gt;gi|763747071|gb|KJB14510.1| hypothetical protein B456_002G128400 [Gossypium raimondii] &gt;gi|763747073|gb|KJB14512.1| hypothetical protein B456_002G128400 [Gossypium raimondii]
									GH_A11G0589	-0.765351	PREDICTED: alcohol dehydrogenase 1-like [Gossypium raimondii]
									GH_A06G2242	-0.781476	Pyruvate dehydrogenase E1 component subunit beta [Gossypium arboreum]
									GH_D07G0262	-0.782692	PREDICTED: ATP-dependent 6-phosphofructokinase 6 isoform X1 [Gossypium raimondii] &gt;gi|763739163|gb|KJB06662.1| hypothetical protein B456_001G025000 [Gossypium raimondii]
									GH_D04G1376	-0.78272	PREDICTED: aldo-keto reductase family 4 member C9-like [Gossypium raimondii] &gt;gi|763809885|gb|KJB76787.1| hypothetical protein B456_012G107300 [Gossypium raimondii]
									GH_D02G2087	-0.797367	PREDICTED: pyruvate kinase, cytosolic isozyme [Gossypium raimondii] &gt;gi|823160076|ref|XP_012479879.1| PREDICTED: pyruvate kinase, cytosolic isozyme [Gossypium raimondii] &gt;gi|763764657|gb|KJB31911.1| hypothetical protein B456_005G214000 [Gossypium raimondii] &gt;gi|763764658|gb|KJB31912.1| hypothetical protein B456_005G214000 [Gossypium raimondii]
									GH_D09G0783	-0.842476	PREDICTED: acetate
									GH_D11G0287	-0.853117	PREDICTED: pyruvate kinase isozyme G, chloroplastic [Gossypium raimondii] &gt;gi|763772677|gb|KJB39800.1| hypothetical protein B456_007G031000 [Gossypium raimondii]
									GH_A12G0610	-0.868691	putative fructose-bisphosphate aldolase 2, chloroplastic -like protein [Gossypium arboreum]
									GH_D01G1703	-0.880664	hypothetical protein B456_002G176200 [Gossypium raimondii]
									GH_A05G0599	-0.884148	NADP-dependent glyceraldehyde-3-phosphate dehydrogenase [Gossypium arboreum]
									GH_A11G2224	-0.894112	PREDICTED: phosphoenolpyruvate carboxykinase [ATP]-like [Gossypium raimondii] &gt;gi|763776862|gb|KJB43985.1| hypothetical protein B456_007G229400 [Gossypium raimondii]
									GH_D05G1804	-0.898696	PREDICTED: ATP-dependent 6-phosphofructokinase 2 [Gossypium raimondii] &gt;gi|763790891|gb|KJB57887.1| hypothetical protein B456_009G185000 [Gossypium raimondii]
									GH_A10G1076	-0.915096	PREDICTED: pyruvate, phosphate dikinase, chloroplastic [Gossypium raimondii] &gt;gi|763805558|gb|KJB72496.1| hypothetical protein B456_011G181800 [Gossypium raimondii]
									GH_A02G0701	-0.923352	fructose-1,6-bisphosphatase [Gossypium hirsutum]
									GH_D12G0724	-0.932021	PREDICTED: phosphoglycerate mutase-like protein 4 isoform X2 [Gossypium raimondii]
									GH_D04G0346	-0.955482	hypothetical protein B456_012G037500 [Gossypium raimondii]
	orangered4	Glycolysis / Gluconeogenesis	Carbohydrate metabolism	37	1.99771	0.00327869	0.0721974	0.0566525	GH_D12G2756	0.965985	PREDICTED: plastidial pyruvate kinase 2-like [Gossypium raimondii] &gt;gi|763785605|gb|KJB52676.1| hypothetical protein B456_008G272200 [Gossypium raimondii]
									GH_D09G0950	0.922869	PREDICTED: hexokinase-1-like [Gossypium raimondii] &gt;gi|763767826|gb|KJB35041.1| hypothetical protein B456_006G096800 [Gossypium raimondii]
									GH_D05G2535	0.922666	PREDICTED: dihydrolipoyllysine-residue acetyltransferase component 5 of pyruvate dehydrogenase complex, chloroplastic [Gossypium raimondii] &gt;gi|763792621|gb|KJB59617.1| hypothetical protein B456_009G264100 [Gossypium raimondii]
									GH_D05G0595	0.89589	PREDICTED: NADP-dependent glyceraldehyde-3-phosphate dehydrogenase-like [Gossypium raimondii] &gt;gi|763788073|gb|KJB55069.1| hypothetical protein B456_009G061700 [Gossypium raimondii]
									GH_D13G0293	0.869343	PREDICTED: fructose-bisphosphate aldolase 1, chloroplastic isoform X3 [Gossypium raimondii]
									GH_A08G1155	0.868533	PREDICTED: putative glucose-6-phosphate 1-epimerase [Gossypium raimondii] &gt;gi|823150081|ref|XP_012474870.1| PREDICTED: putative glucose-6-phosphate 1-epimerase [Gossypium raimondii] &gt;gi|763756938|gb|KJB24269.1| hypothetical protein B456_004G136000 [Gossypium raimondii]
									GH_A05G0535	0.853704	NADP-dependent glyceraldehyde-3-phosphate dehydrogenase [Gossypium arboreum]
									GH_D11G0616	0.848034	PREDICTED: alcohol dehydrogenase 1-like [Gossypium raimondii]
									GH_D12G1627	0.835024	PREDICTED: aldehyde dehydrogenase family 2 member B4, mitochondrial-like [Gossypium raimondii] &gt;gi|763783126|gb|KJB50197.1| hypothetical protein B456_008G158500 [Gossypium raimondii]
									GH_A02G0789	0.829736	Aldehyde dehydrogenase family 3 member H1 [Gossypium arboreum]
									GH_D09G2357	0.827429	PREDICTED: pyruvate kinase isozyme A, chloroplastic [Gossypium raimondii] &gt;gi|763771018|gb|KJB38233.1| hypothetical protein B456_006G244400 [Gossypium raimondii]
									GH_A09G2416	0.818316	PREDICTED: pyruvate kinase isozyme A, chloroplastic [Gossypium raimondii] &gt;gi|763771018|gb|KJB38233.1| hypothetical protein B456_006G244400 [Gossypium raimondii]
									GH_A05G2513	0.806579	Dihydrolipoyllysine-residue acetyltransferase component of pyruvate dehydrogenase complex [Gossypium arboreum]
									GH_D10G1633	0.798621	PREDICTED: pyruvate kinase isozyme A, chloroplastic-like [Gossypium raimondii] &gt;gi|763805320|gb|KJB72258.1| hypothetical protein B456_011G167200 [Gossypium raimondii]
									GH_A11G1055	0.779491	Pyruvate dehydrogenase E1 component subunit alpha [Gossypium arboreum]
									GH_A05G1489	0.779028	Pyruvate dehydrogenase E1 component subunit beta [Gossypium arboreum]
									GH_D08G1354	0.777802	PREDICTED: putative glucose-6-phosphate 1-epimerase [Gossypium raimondii] &gt;gi|823150081|ref|XP_012474870.1| PREDICTED: putative glucose-6-phosphate 1-epimerase [Gossypium raimondii] &gt;gi|763756938|gb|KJB24269.1| hypothetical protein B456_004G136000 [Gossypium raimondii]
									GH_A13G0556	0.773596	PREDICTED: dihydrolipoyllysine-residue acetyltransferase component 4 of pyruvate dehydrogenase complex, chloroplastic [Gossypium raimondii] &gt;gi|763813155|gb|KJB80007.1| hypothetical protein B456_013G077100 [Gossypium raimondii]
									GH_D08G1134	0.758092	PREDICTED: plastidial pyruvate kinase 2-like isoform X1 [Gossypium raimondii] &gt;gi|763756493|gb|KJB23824.1| hypothetical protein B456_004G116600 [Gossypium raimondii]
									GH_A09G2562	0.756717	PREDICTED: dihydrolipoyl dehydrogenase 2, chloroplastic [Gossypium raimondii] &gt;gi|763771313|gb|KJB38528.1| hypothetical protein B456_006G259300 [Gossypium raimondii]
									GH_D05G1512	0.75476	PREDICTED: pyruvate dehydrogenase E1 component subunit beta-3, chloroplastic [Gossypium raimondii] &gt;gi|763790234|gb|KJB57230.1| hypothetical protein B456_009G154500 [Gossypium raimondii] &gt;gi|763790235|gb|KJB57231.1| hypothetical protein B456_009G154500 [Gossypium raimondii]
									GH_A12G2728	0.740889	PREDICTED: plastidial pyruvate kinase 2-like [Gossypium raimondii] &gt;gi|763785605|gb|KJB52676.1| hypothetical protein B456_008G272200 [Gossypium raimondii]
									GH_A03G0872	0.731802	Enolase 1, chloroplastic -like protein [Gossypium arboreum]
									GH_D13G0701	0.729605	PREDICTED: dihydrolipoyllysine-residue acetyltransferase component 4 of pyruvate dehydrogenase complex, chloroplastic [Gossypium raimondii] &gt;gi|763813155|gb|KJB80007.1| hypothetical protein B456_013G077100 [Gossypium raimondii]
									GH_D09G2494	0.705268	PREDICTED: dihydrolipoyl dehydrogenase 2, chloroplastic [Gossypium raimondii] &gt;gi|763771313|gb|KJB38528.1| hypothetical protein B456_006G259300 [Gossypium raimondii]
									GH_D07G0323	0.704656	PREDICTED: NADP-dependent glyceraldehyde-3-phosphate dehydrogenase isoform X2 [Gossypium raimondii] &gt;gi|763740093|gb|KJB07592.1| hypothetical protein B456_001G031700 [Gossypium raimondii]
									GH_D11G2220	0.682345	PREDICTED: phosphoenolpyruvate carboxykinase [ATP]-like [Gossypium raimondii] &gt;gi|763776862|gb|KJB43985.1| hypothetical protein B456_007G229400 [Gossypium raimondii]
G. max	blue	Glycolysis / Gluconeogenesis	Carbohydrate metabolism	77	-3.01238	0.002849	0.0187432	0.0126685	Glyma.10G065000	-0.601761	pyruvate kinase 1, cytosolic Glycine max
									Glyma.18G204200	-0.610537	pyruvate decarboxylase 2 Glycine max
									Glyma.15G038100	-0.617485	putative triosephosphate isomerase Glycine max
									Glyma.18G257700	-0.637907	aldose 1-epimerase-like precursor Glycine max
									Glyma.06G208200	-0.64232	enolase 1, chloroplastic Glycine max
									Glyma.14G009600	-0.663205	cytosolic enolase 3 Glycine max
									Glyma.12G015400	-0.674366	alcohol dehydrogenase-like 2 Glycine max
									Glyma.10G255100	-0.674619	pyruvate kinase isozyme A, chloroplastic Glycine max
									Glyma.04G240800	-0.702857	alcohol dehydrogenase family protein Glycine max
									Glyma.13G098500	-0.70413	uncharacterized protein LOC100787970 Glycine max
									Glyma.08G288000	-0.710212	aldehyde dehydrogenase family 2 member B5, mitochondrial Glycine max
									Glyma.07G263800	-0.714055	pyrophosphate--fructose 6-phosphate 1-phosphotransferase subunit beta Glycine max
									Glyma.20G189300	-0.71763	pyruvate kinase 1, cytosolic isoform X1 Glycine max
									Glyma.04G086900	-0.718052	ATP-dependent 6-phosphofructokinase 6 Glycine max
									Glyma.05G000700	-0.722599	pyruvate kinase, cytosolic isozyme Glycine soja
									Glyma.17G218200	-0.748062	NADP-dependent glyceraldehyde-3-phosphate dehydrogenase Glycine max
									Glyma.14G156400	-0.74835	alcohol dehydrogenase 1 Glycine max
									Glyma.15G262100	-0.748908	phosphoglycerate kinase, cytosolic Glycine max
									Glyma.16G044600	-0.7579	acetyl-coenzyme A synthetase, chloroplastic/glyoxysomal isoform X1 Glycine max
									Glyma.19G186000	-0.769785	triosephosphate isomerase, chloroplastic Glycine max
									Glyma.15G020900	-0.781391	ATP-dependent 6-phosphofructokinase 3 Glycine max
									Glyma.18G024700	-0.796783	multiple inositol polyphosphate phosphatase 1-like Glycine soja
									Glyma.15G178400	-0.801456	aldehyde dehydrogenase family 7 member A1 Glycine max
									Glyma.09G070300	-0.834994	aldehyde dehydrogenase family 7 member B1 Glycine max
									Glyma.10G201100	-0.850379	pyruvate kinase 1, cytosolic isoform X1 Glycine max
									Glyma.17G020600	-0.852323	pyruvate, phosphate dikinase, chloroplastic Glycine max
									Glyma.06G172600	-0.855449	glyceraldehyde-3-phosphate dehydrogenase, cytosolic isoform X2 Glycine soja
									Glyma.17G075300	-0.856248	NADP-dependent glyceraldehyde-3-phosphate dehydrogenase Glycine max
									Glyma.07G124500	-0.872688	hexokinase-1 Glycine max
									Glyma.13G231700	-0.885957	pyruvate decarboxylase 1 isoform X1 Glycine max
									Glyma.03G185800	-0.897833	uncharacterized protein LOC100799358 Glycine max
									Glyma.17G061300	-0.906422	putative glucose-6-phosphate 1-epimerase-like Glycine max
									Glyma.20G050300	-0.914011	alcohol dehydrogenase-like 7 isoform X1 Glycine max
									Glyma.19G000700	-0.917222	pyruvate kinase isoform X1 Glycine max
									Glyma.07G102900	-0.917458	uncharacterized protein LOC100776238 isoform X1 Glycine max
									Glyma.20G166400	-0.928793	fructose-1,6-bisphosphatase Glycine max
									Glyma.18G137300	-0.947515	aldehyde dehydrogenase family 2 member B7, mitochondrial-like Glycine soja
									Glyma.13G035200	-0.95096	alcohol dehydrogenase 1-like Glycine soja
									Glyma.06G122600	-0.95177	alcohol dehydrogenase 1 Glycine max
									Glyma.04G032600	-0.956158	glucose-6-phosphate isomerase, cytosolic Glycine soja
									Glyma.01G007200	-0.958038	hexokinase-1 Glycine max
									Glyma.18G187600	-0.960773	putative NADPH-dependent aldo-keto reductase Glycine max
									Glyma.07G269500	-0.971087	ATP-dependent 6-phosphofructokinase 2 Glycine max
									Glyma.10G241000	-0.982172	phosphoglucomutase, chloroplastic Glycine max
	green	Glycolysis / Gluconeogenesis	Carbohydrate metabolism	26	3.16112	0.00167224	0.0111311	0.0064254	Glyma.08G044100	0.981867	phosphoglucomutase, cytoplasmic Glycine max
									Glyma.16G018300	0.972187	pyruvate dehydrogenase E1 component subunit alpha-3, chloroplastic Glycine max
									Glyma.19G170100	0.957227	alcohol dehydrogenase class-3 Glycine soja
									Glyma.12G037400	0.947686	putative fructose-bisphosphate aldolase 2 Glycine max
									Glyma.03G168700	0.933535	alcohol dehydrogenase class-3 Glycine max
									Glyma.07G049600	0.932319	pyruvate dehydrogenase E1 component subunit alpha-3, chloroplastic Glycine max
									Glyma.09G126300	0.922579	plastidial pyruvate kinase 2 Glycine max
									Glyma.17G257800	0.911273	hexokinase-2, chloroplastic Glycine max
									Glyma.04G089700	0.903314	phosphoenolpyruvate carboxykinase (ATP) Glycine max
									Glyma.04G193500	0.898711	glyceraldehyde-3-phosphate dehydrogenase Glycine max
									Glyma.20G136200	0.886056	pyruvate kinase isozyme A, chloroplastic Glycine max
									Glyma.10G178900	0.876077	pyruvate kinase isozyme A, chloroplastic Glycine max
									Glyma.11G111100	0.875136	fructose-bisphosphate aldolase 1, chloroplastic Glycine max
									Glyma.04G193400	0.867332	glyceraldehyde-3-phosphate dehydrogenase Glycine max
									Glyma.06G183900	0.855129	aldehyde dehydrogenase family 2 member B4, mitochondrial-like Glycine soja
									Glyma.08G165500	0.842675	phosphoglycerate kinase, cytosolic Glycine max
									Glyma.01G173300	0.839873	putative glucose-6-phosphate 1-epimerase Glycine max
									Glyma.15G261900	0.799478	putative phosphoglycerate kinase Glycine max
									Glyma.11G111400	0.791077	fructose-bisphosphate aldolase 1, chloroplastic Glycine max
									Glyma.19G260000	0.790873	pyruvate dehydrogenase E1 component subunit alpha-3, chloroplastic Glycine max
									Glyma.13G336200	0.783391	triosephosphate isomerase isoform X1 Glycine max
									Glyma.09G203500	0.769862	phosphoenolpyruvate carboxykinase (ATP) Glycine max
									Glyma.08G280700	0.747388	ATP-dependent 6-phosphofructokinase 5, chloroplastic Glycine max
Z. mays	turquoise	Glycolysis / Gluconeogenesis	Carbohydrate metabolism	23	-2.07681	0.00184162	0.0216963	0.0166096	Zm00001d023580	-0.247997	aldehyde dehydrogenase, dimeric NADP-preferring [Zea mays]
									Zm00001d008651	-0.253745	pyruvate decarboxylase 2 [Zea mays]
									Zm00001d000116	-0.266866	aldehyde dehydrogenase, dimeric NADP-preferring [Zea mays]
									Zm00001d016934	-0.26889	uncharacterized protein LOC100383712 precursor [Zea mays]
									Zm00001d033931	-0.342567	alcohol dehydrogenase 1 isoform X1 [Zea mays]
									Zm00001d008491	-0.370194	fructose-bisphosphate aldolase 3, chloroplastic [Zea mays]
									Zm00001d040721	-0.398259	dihydrolipoyl dehydrogenase 1, mitochondrial [Zea mays]
									Zm00001d041839	-0.411905	uncharacterized protein LOC100192900 [Zea mays]
									Zm00001d008619	-0.418845	uncharacterized protein LOC100194114 [Zea mays]
									Zm00001d015376	-0.481778	Phosphoglycerate kinase [Zea mays]
									Zm00001d020771	-0.544874	glucose-6-phosphate isomerase isoform X1 [Zea mays]
									Zm00001d038163	-0.788282	pyruvate, phosphate dikinase 1, chloroplastic precursor [Zea mays]
									Zm00001d010321	-0.869776	pyruvate, phosphate dikinase 2 [Zea mays]
	brown	Glycolysis / Gluconeogenesis	Carbohydrate metabolism	15	2.27446	0.00342466	0.0132094	0.00669482	Zm00001d023606	0.837999	dihydrolipoyllysine-residue acetyltransferase component of pyruvatedehydrogenase complex [Zea mays]
									Zm00001d032386	0.767578	uncharacterized protein LOC100191851 [Zea mays]
									Zm00001d004473	0.766316	pyruvate dehydrogenase E1 component subunit alpha-3, chloroplastic [Panicum hallii]
									Zm00001d043986	0.76421	uncharacterized protein LOC606466 [Zea mays]
									Zm00001d011889	0.723126	hexokinase-3 [Zea mays]
									Zm00001d039865	0.698038	triosephosphate isomerase, cytosolic [Zea mays]
									Zm00001d032224	0.688868	uncharacterized protein LOC100272519 [Zea mays]
									Zm00001d033225	0.679505	uncharacterized protein LOC100282233 [Zea mays]
									Zm00001d034256	0.672307	glucose-6-phosphate isomerase, cytosolic [Zea mays]
									Zm00001d050383	0.670648	uncharacterized protein LOC100279373 [Zea mays]
									Zm00001d009779	0.636203	uncharacterized protein LOC100383599 isoform X1 [Zea mays]

## Sheet: Biosynthesis of other secondary
Supplementary Dataset S8：Key genes in the KEGG pathways enriched in the SOS modules
Species	Module	Gene set	kegg_ko2_name	setSize	NES	pvalue	p.adjust	qvalues	core_enrichment	kME
B. napus	brown	Prodigiosin biosynthesis	Biosynthesis of other secondary metabolites	14	-3.22431	0.00224215	0.014026	0.00833903	BnaC04G0498300ZS	-0.756183	PREDICTED: malonyl CoA-acyl carrier protein transacylase-like isoform X1 [Brassica oleracea var. oleracea]
									BnaA09G0431800ZS	-0.760997	3-oxoacyl-[acyl-carrier-protein] reductase 1, chloroplastic [Brassica napus]
									BnaA04G0194500ZS	-0.788436	uncharacterized protein LOC106348411 [Brassica napus]
									BnaC05G0233300ZS	-0.802523	3-oxoacyl-[acyl-carrier-protein] reductase 1, chloroplastic [Brassica napus]
									BnaA03G0389600ZS	-0.808455	enoyl-[acyl-carrier-protein] reductase [NADH], chloroplastic [Brassica rapa]
									Bnascaffold2694G0000200ZS	-0.821493	3-oxoacyl-[acyl-carrier-protein] reductase 1, chloroplastic [Brassica napus]
									BnaA03G0389700ZS	-0.854732	enoyl-[acyl-carrier-protein] reductase [NADH], chloroplastic-like [Brassica napus]
									BnaC03G0636100ZS	-0.914134	3-oxoacyl-[acyl-carrier-protein] reductase 2, chloroplastic [Brassica napus]
									BnaC07G0153600ZS	-0.922858	3-oxoacyl-[acyl-carrier-protein] reductase 4-like [Brassica napus]
									BnaC07G0081400ZS	-0.925599	PREDICTED: enoyl-[acyl-carrier-protein] reductase [NADH], chloroplastic [Brassica oleracea var. oleracea]
									BnaA07G0101700ZS	-0.938754	3-oxoacyl-[acyl-carrier-protein] reductase 4-like [Brassica napus]
									BnaC03G0169200ZS	-0.948726	PREDICTED: malonyl CoA-acyl carrier protein transacylase-like [Brassica oleracea var. oleracea]
									BnaC04G0177400ZS	-0.949603	PREDICTED: malonyl CoA-acyl carrier protein transacylase-like [Brassica oleracea var. oleracea]
		Streptomycin biosynthesis	Biosynthesis of other secondary metabolites	11	-1.9859	0.00442478	0.017067	0.010147	BnaA02G0035400ZS	-0.853859	probable inositol 3-phosphate synthase isozyme 3 [Brassica napus]
									BnaA10G0056100ZS	-0.93978	hexokinase-like 1 protein [Brassica napus]
									BnaC06G0022700ZS	-0.940344	hexokinase-like 1 protein [Brassica napus]
									BnaC01G0009000ZS	-0.947141	inositol-3-phosphate synthase [Brassica napus]
									BnaA01G0007900ZS	-0.976326	#N/A
		Phenylpropanoid biosynthesis	Biosynthesis of other secondary metabolites	131	1.77042	0.00592593	0.0189357	0.0112581	BnaA01G0191700ZS	0.97349	shikimate O-hydroxycinnamoyltransferase-like [Brassica napus]
									BnaC01G0046400ZS	0.960539	PREDICTED: UDP-glycosyltransferase 73B1 [Brassica oleracea var. oleracea]
									BnaC03G0684000ZS	0.959517	cinnamyl alcohol dehydrogenase 7 [Brassica napus]
									BnaC05G0221500ZS	0.952162	PREDICTED: beta-glucosidase 40 [Brassica oleracea var. oleracea]
									BnaC03G0683600ZS	0.949729	cinnamyl alcohol dehydrogenase 7 [Brassica napus]
									BnaC02G0020100ZS	0.94637	PREDICTED: peroxidase P7 [Brassica oleracea var. oleracea]
									BnaA09G0405700ZS	0.946276	berberine bridge enzyme-like 13 [Brassica rapa]
									BnaA10G0104500ZS	0.941955	flavone 3'-O-methyltransferase 1 [Brassica rapa]
									BnaA02G0019300ZS	0.937594	peroxidase P7 [Brassica napus]
									BnaA01G0040500ZS	0.93559	UDP-glycosyltransferase 73B1 [Brassica napus]
									BnaC09G0511700ZS	0.935214	peroxidase 56 [Brassica napus]
									BnaC01G0279900ZS	0.932009	peroxidase 34-like [Brassica napus]
									BnaC03G0625800ZS	0.930887	PREDICTED: beta-glucosidase 40 isoform X1 [Brassica oleracea var. oleracea]
									BnaC04G0050200ZS	0.930834	beta-glucosidase 15-like isoform X1 [Brassica napus]
									BnaA10G0089400ZS	0.927746	peroxidase 66 [Brassica rapa]
									BnaC05G0267200ZS	0.922682	PREDICTED: reticuline oxidase-like protein [Brassica oleracea var. oleracea]
									BnaA07G0035700ZS	0.916617	peroxidase 64 [Brassica rapa]
									BnaA05G0045500ZS	0.914902	PREDICTED: beta-glucosidase 26, peroxisomal [Brassica oleracea var. oleracea]
									BnaC08G0294600ZS	0.907982	peroxidase 34-like isoform X1 [Brassica napus]
									BnaA07G0042100ZS	0.907321	UDP-glycosyltransferase 73B5-like [Brassica napus]
									BnaC08G0294700ZS	0.902652	PREDICTED: peroxidase 34-like isoform X1 [Brassica oleracea var. oleracea]
									BnaA01G0010900ZS	0.895781	cinnamyl alcohol dehydrogenase 7 isoform X2 [Brassica napus]
									BnaC09G0106000ZS	0.890119	PREDICTED: peroxidase 32 [Brassica oleracea var. oleracea]
									BnaA04G0005700ZS	0.885453	beta-glucosidase 10-like [Brassica napus]
									BnaA01G0157400ZS	0.885436	probable caffeoyl-CoA O-methyltransferase At4g26220 isoform X1 [Brassica napus]
									BnaA02G0134700ZS	0.867926	flavone 3'-O-methyltransferase 1-like isoform X1 [Brassica napus]
									BnaA01G0220100ZS	0.865483	PREDICTED: peroxidase 34 [Brassica oleracea var. oleracea]
									BnaA09G0566400ZS	0.848788	beta-glucosidase 10 [Brassica rapa]
									BnaA02G0403000ZS	0.847591	4-coumarate--CoA ligase-like 9 [Brassica napus]
									BnaC07G0494600ZS	0.830182	PREDICTED: peroxidase 45 [Brassica oleracea var. oleracea]
									BnaC03G0683500ZS	0.830106	cinnamyl alcohol dehydrogenase 8 isoform X1 [Brassica napus]
									BnaC09G0581300ZS	0.827648	peroxidase A2 [Brassica napus]
									BnaA07G0262900ZS	0.825109	peroxidase 12 [Brassica rapa]
									BnaC03G0121700ZS	0.823746	beta-glucosidase 3-like [Brassica rapa]
									BnaA03G0105400ZS	0.813319	beta-glucosidase 3-like [Brassica rapa]
									BnaC04G0399300ZS	0.812164	peroxidase 63-like [Brassica napus]
									BnaA05G0045000ZS	0.80195	beta-glucosidase 15 [Brassica rapa]
									BnaC09G0455700ZS	0.80171	uncharacterized protein LOC106421218 [Brassica napus]
									BnaC04G0050000ZS	0.79936	beta-glucosidase 15-like [Brassica napus]
									BnaC06G0222100ZS	0.792332	beta-glucosidase 16-like [Brassica napus]
									BnaA04G0017900ZS	0.778369	beta-glucosidase 30 [Brassica rapa]
									BnaC04G0260400ZS	0.773717	beta-glucosidase 10 isoform X1 [Brassica napus]
									BnaC07G0545000ZS	0.773132	PREDICTED: probable cinnamyl alcohol dehydrogenase 9 [Brassica oleracea var. oleracea]
									BnaA05G0345500ZS	0.764424	4-coumarate--CoA ligase 4 [Brassica rapa]
									BnaA02G0226100ZS	0.763617	caffeoylshikimate esterase-like isoform X1 [Brassica napus]
									BnaA04G0005900ZS	0.761093	beta-glucosidase BoGH3B [Brassica rapa]
									BnaA04G0238400ZS	0.758462	peroxidase 21 [Brassica napus]
		Glucosinolate biosynthesis	Biosynthesis of other secondary metabolites	25	2.05509	0.00696864	0.0215032	0.0127846	BnaA08G0027900ZS	0.920602	putative branched-chain-amino-acid aminotransferase 7 [Brassica rapa]
									BnaC04G0039400ZS	0.916829	PREDICTED: 3-isopropylmalate dehydratase small subunit 1 [Brassica oleracea var. oleracea]
									BnaC01G0010200ZS	0.913434	PREDICTED: cytochrome P450 79B1 [Brassica oleracea var. oleracea]
									BnaC04G0359300ZS	0.904935	cytochrome P450 83A1-like [Brassica napus]
									BnaA04G0074700ZS	0.898498	cytochrome P450 83A1 [Brassica rapa]
									BnaA01G0008700ZS	0.895861	cytochrome P450 79B1 [Brassica rapa]
									BnaC05G0136700ZS	0.889062	dihomomethionine N-hydroxylase [Brassica napus]
									BnaA08G0059700ZS	0.886182	cytochrome P450 83B1 [Brassica rapa]
									BnaC08G0198900ZS	0.802511	branched-chain-amino-acid aminotransferase 1, mitochondrial-like isoform X1 [Brassica napus]
									BnaA06G0063300ZS	0.79565	PREDICTED: branched-chain-amino-acid aminotransferase 2, chloroplastic-like isoform X1 [Brassica oleracea var. oleracea]
									BnaC08G0199000ZS	0.785822	branched-chain-amino-acid aminotransferase 2, chloroplastic-like [Brassica napus]
									BnaC08G0083800ZS	0.770233	PREDICTED: cytochrome P450 83B1 [Brassica oleracea var. oleracea]
									BnaA07G0001300ZS	0.744411	S-alkyl-thiohydroximate lyase SUR1 [Brassica napus]
									BnaA02G0052200ZS	0.708262	3-isopropylmalate dehydrogenase 3, chloroplastic [Brassica napus]
		Monobactam biosynthesis	Biosynthesis of other secondary metabolites	20	-1.70834	0.0321101	0.0797216	0.0473978	BnaA03G0215200ZS	-0.374706	4-hydroxy-tetrahydrodipicolinate reductase 1, chloroplastic [Brassica rapa]
									BnaC03G0253700ZS	-0.386222	4-hydroxy-tetrahydrodipicolinate reductase 1, chloroplastic-like [Brassica napus]
									BnaA01G0105600ZS	-0.42818	bifunctional aspartokinase/homoserine dehydrogenase 2, chloroplastic [Brassica napus]
									BnaC01G0128500ZS	-0.435449	bifunctional aspartokinase/homoserine dehydrogenase 2, chloroplastic [Brassica napus]
									BnaA06G0098000ZS	-0.473199	uncharacterized protein LOC106346612 [Brassica napus]
									BnaC01G0255900ZS	-0.524828	PREDICTED: ATP-sulfurylase 3, chloroplastic [Brassica oleracea var. oleracea]
									BnaC09G0528100ZS	-0.614511	aspartokinase 1, chloroplastic [Brassica napus]
									BnaA06G0440400ZS	-0.666416	ATP sulfurylase 4, chloroplastic [Brassica napus]
									BnaA09G0400800ZS	-0.718804	bifunctional aspartokinase/homoserine dehydrogenase 1, chloroplastic [Brassica napus]
									BnaA04G0013100ZS	-0.750317	4-hydroxy-tetrahydrodipicolinate synthase 1, chloroplastic [Brassica rapa]
									BnaC04G0058700ZS	-0.786906	4-hydroxy-tetrahydrodipicolinate synthase 2, chloroplastic [Brassica napus]
									BnaA05G0052800ZS	-0.829434	4-hydroxy-tetrahydrodipicolinate synthase 2, chloroplastic [Brassica rapa]
									BnaC04G0272500ZS	-0.84159	PREDICTED: 4-hydroxy-tetrahydrodipicolinate synthase 1, chloroplastic [Brassica oleracea var. oleracea]
									BnaA10G0223000ZS	-0.909102	aspartokinase 1, chloroplastic-like [Brassica napus]
									BnaC05G0272200ZS	-0.925919	PREDICTED: bifunctional aspartokinase/homoserine dehydrogenase 1, chloroplastic [Brassica oleracea var. oleracea]
	lightcyan	Phenylpropanoid biosynthesis	Biosynthesis of other secondary metabolites	27	2.00652	0.00490998	0.0818331	0.0723577	BnaC01G0380800ZS	0.681651	beta-glucosidase 19 isoform X1 [Brassica napus]
									BnaA06G0098900ZS	0.547245	beta-glucosidase 19 [Brassica rapa]
									BnaA05G0342400ZS	0.524964	UDP-glycosyltransferase 84A2 [Brassica napus]
									BnaC01G0046500ZS	0.508522	UDP-glycosyltransferase 73B3 isoform X1 [Brassica napus]
									BnaC05G0367400ZS	0.472609	UDP-glycosyltransferase 84A2-like [Brassica napus]
									BnaA09G0231400ZS	0.461552	4-coumarate--CoA ligase-like 7 [Brassica rapa]
									BnaA10G0265600ZS	0.457711	peroxidase A2 [Brassica rapa]
									BnaA02G0224900ZS	0.449845	peroxidase 13-like [Brassica napus]
									BnaC05G0133200ZS	0.42271	cinnamoyl-CoA reductase 1 [Brassica napus]
									BnaC03G0236200ZS	0.413321	PREDICTED: cytochrome P450 98A3 [Brassica oleracea var. oleracea]
									BnaA03G0127100ZS	0.394583	flavone 3'-O-methyltransferase 1 [Brassica rapa]
									BnaA09G0624200ZS	0.338372	cinnamoyl-CoA reductase 1 isoform X8 [Brassica rapa]
									BnaC06G0183400ZS	0.334945	1-Cys peroxiredoxin PER1-like [Brassica napus]
									BnaA05G0185200ZS	0.320596	PREDICTED: 1-Cys peroxiredoxin PER1 [Brassica oleracea var. oleracea]
									BnaC05G0315200ZS	0.313614	PREDICTED: 1-Cys peroxiredoxin PER1 [Brassica oleracea var. oleracea]
									BnaA03G0200500ZS	0.303936	cytochrome P450 98A3 [Brassica rapa]
									BnaC04G0492600ZS	0.30344	beta-glucosidase 15-like [Brassica napus]
									BnaC07G0007400ZS	0.300487	PREDICTED: shikimate O-hydroxycinnamoyltransferase [Brassica oleracea var. oleracea]
	midnightblue	Flavonoid biosynthesis	Biosynthesis of other secondary metabolites	18	2.59947	0.00200401	0.0591182	0.0506276	BnaC08G0351900ZS	0.930736	chalcone--flavonone isomerase-like [Brassica napus]
									BnaC07G0445600ZS	0.910909	leucoanthocyanidin dioxygenase-like [Brassica napus]
									BnaA10G0256900ZS	0.905019	flavonoid 3'-monooxygenase [Brassica napus]
									BnaA03G0147400ZS	0.902678	trans-cinnamate 4-monooxygenase [Brassica napus]
									BnaC01G0158400ZS	0.896023	leucoanthocyanidin dioxygenase [Brassica napus]
									BnaC04G0237700ZS	0.880283	anthocyanidin reductase [Brassica napus]
									BnaA03G0469300ZS	0.877525	leucoanthocyanidin dioxygenase isoform X1 [Brassica rapa]
									BnaA03G0584100ZS	0.876869	anthocyanidin reductase [Brassica napus]
									BnaC08G0314600ZS	0.865986	naringenin,2-oxoglutarate 3-dioxygenase [Brassica napus]
									BnaA09G0476900ZS	0.845435	naringenin,2-oxoglutarate 3-dioxygenase [Brassica napus]
									BnaA09G0187400ZS	0.843751	PREDICTED: dihydroflavonol-4-reductase [Brassica oleracea var. oleracea]
									BnaA01G0127300ZS	0.837251	leucoanthocyanidin dioxygenase [Brassica napus]
									BnaC09G0215200ZS	0.812744	dihydroflavonol 4-reductase [Brassica napus]
									BnaA01G0282200ZS	0.806545	anthocyanidin reductase-like [Brassica napus]
									BnaA10G0276200ZS	0.792615	probable chalcone--flavonone isomerase 3 [Brassica napus]
G. hirsutum	green	Flavonoid biosynthesis	Biosynthesis of other secondary metabolites	21	2.98593	0.00172414	0.0622422	0.0540722	GH_A06G0081	0.957383	PREDICTED: bifunctional dihydroflavonol 4-reductase
									GH_D06G0066	0.956089	PREDICTED: bifunctional dihydroflavonol 4-reductase
									GH_D12G2880	0.910864	leucoanthocyanidin reductase-like [Gossypium raimondii] &gt;gi|76559876|tpe|CAI56325.1| TPA: leucoanthocyanidin reductase 2 [Gossypium raimondii]
									GH_D07G1302	0.898324	flavonoid 3&apos;,5&apos;-hydroxylase [Gossypium hirsutum]
									GH_A08G2026	0.895225	Leucoanthocyanidin dioxygenase [Gossypium arboreum]
									GH_A05G4139	0.876993	Flavonol synthase
									GH_A05G1681	0.863941	anthocyanidin reductase [Gossypium hirsutum]
									GH_D13G0214	0.862384	hypothetical protein B456_013G023400, partial [Gossypium raimondii]
									GH_D10G1568	0.84186	chalcone synthase 1 [Gossypium hirsutum]
									GH_A13G0216	0.838643	Chalcone--flavonone isomerase [Gossypium arboreum]
									GH_D05G1711	0.835336	PREDICTED: anthocyanidin reductase [Gossypium raimondii] &gt;gi|763790691|gb|KJB57687.1| hypothetical protein B456_009G175500 [Gossypium raimondii] &gt;gi|763790693|gb|KJB57689.1| hypothetical protein B456_009G175500 [Gossypium raimondii] &gt;gi|763790695|gb|KJB57691.1| hypothetical protein B456_009G175500 [Gossypium raimondii]
									GH_A05G1922	0.81659	dihydroflavonol 4-reductase [Gossypium hirsutum] &gt;gi|575502407|gb|AHG97389.1| dihydroflavonol 4-reductase [Gossypium hirsutum]
									GH_A12G1894	0.816515	TPA: leucoanthocyanidin reductase 1 [Gossypium arboreum]
									GH_D12G1894	0.809711	leucoanthocyanidin reductase-like [Gossypium raimondii] &gt;gi|76559874|tpe|CAI56324.1| TPA: leucoanthocyanidin reductase 1 [Gossypium raimondii]
									GH_D08G2039	0.797947	gibberellin 3-hydroxylase 1 [Gossypium hirsutum] &gt;gi|121755807|gb|ABM64801.1| anthocyanidin synthase [Gossypium hirsutum]
									GH_D05G1959	0.790609	PREDICTED: dihydroflavonol-4-reductase-like [Gossypium raimondii] &gt;gi|763791250|gb|KJB58246.1| hypothetical protein B456_009G200600 [Gossypium raimondii]
									GH_A13G0409	0.75754	caffeoyl CoA O-methyltransferase 1 [Gossypium hirsutum]
		Phenylpropanoid biosynthesis	Biosynthesis of other secondary metabolites	42	2.00857	0.00502513	0.0902174	0.0783753	GH_A07G2594	0.945219	hypothetical protein B456_001G271800 [Gossypium raimondii]
									GH_D03G0499	0.926499	cinnamyl alcohol dehydrogenase [Gossypium hirsutum] &gt;gi|211906488|gb|ACJ11737.1| mannitol dehydrogenase [Gossypium hirsutum]
									GH_A12G2651	0.925829	Peroxidase 5 [Gossypium arboreum]
									GH_D03G0525	0.916397	4-coumarate:CoA ligase 1 [Gossypium hirsutum]
									GH_A11G1890	0.899858	Peroxidase 72 -like protein [Gossypium arboreum] &gt;gi|728840091|gb|KHG19534.1| Peroxidase 72 -like protein [Gossypium arboreum]
									GH_A02G1654	0.897354	4-coumarate--CoA ligase 2 [Gossypium arboreum]
									GH_D09G1608	0.896575	PREDICTED: phenylalanine ammonia-lyase [Gossypium raimondii] &gt;gi|763769368|gb|KJB36583.1| hypothetical protein B456_006G166000 [Gossypium raimondii]
									GH_A10G1987	0.889143	hypothetical protein F383_17561 [Gossypium arboreum]
									GH_D01G2395	0.883225	PREDICTED: phenylalanine ammonia-lyase-like [Gossypium raimondii] &gt;gi|763749353|gb|KJB16792.1| hypothetical protein B456_002G248000 [Gossypium raimondii]
									GH_A05G4223	0.874667	Peroxidase 52 -like protein [Gossypium arboreum]
									GH_A09G1281	0.869815	caffeic acid O-methyltransferase 3 [Gossypium hirsutum]
									GH_A01G2316	0.840648	PAL [Gossypium hirsutum]
									GH_D08G0822	0.818804	PREDICTED: caffeoylshikimate esterase [Gossypium raimondii] &gt;gi|763755958|gb|KJB23289.1| hypothetical protein B456_004G090200 [Gossypium raimondii]
									GH_D07G0597	0.818588	PREDICTED: 4-coumarate--CoA ligase-like 9 isoform X2 [Gossypium raimondii] &gt;gi|763740541|gb|KJB08040.1| hypothetical protein B456_001G060700 [Gossypium raimondii]
									GH_A02G1628	0.809377	putative cinnamyl alcohol dehydrogenase 9 -like protein [Gossypium arboreum]
									GH_D10G2088	0.795059	PREDICTED: peroxidase P7-like [Gossypium raimondii] &gt;gi|763806105|gb|KJB73043.1| hypothetical protein B456_011G211300 [Gossypium raimondii]
									GH_D10G1060	0.780817	class III peroxidase [Gossypium hirsutum]
									GH_A03G0400	0.768341	PREDICTED: 4-coumarate--CoA ligase-like 7 [Gossypium raimondii] &gt;gi|763752976|gb|KJB20364.1| hypothetical protein B456_003G144900 [Gossypium raimondii]
									GH_A13G0409	0.75754	caffeoyl CoA O-methyltransferase 1 [Gossypium hirsutum]
									GH_D04G0154	0.745124	class III peroxidase [Gossypium hirsutum]
									GH_A12G0068	0.71976	PREDICTED: peroxidase 3-like [Gossypium raimondii] &gt;gi|763779926|gb|KJB46997.1| hypothetical protein B456_008G007500 [Gossypium raimondii]
									GH_D10G1977	0.714386	PREDICTED: peroxidase 29 [Gossypium raimondii] &gt;gi|763805904|gb|KJB72842.1| hypothetical protein B456_011G200600 [Gossypium raimondii]
									GH_A10G0904	0.707418	class III peroxidase [Gossypium hirsutum]
									GH_A01G0127	0.702614	PREDICTED: peroxidase N1-like [Gossypium raimondii] &gt;gi|763744901|gb|KJB12340.1| hypothetical protein B456_002G013000 [Gossypium raimondii]

## Sheet: Amino acid metabolism
Supplementary Dataset S8：Key genes in the KEGG pathways enriched in the SOS modules
Species	Module	Gene set	kegg_ko2_name	setSize	NES	pvalue	p.adjust	qvalues	core_enrichment	kME
S. indicum	tan	Cysteine and methionine metabolism	Amino acid metabolism	13	1.72462	0.00995025	0.0490716	0.0390898	SIN_1026934	0.793144	1-aminocyclopropane-1-carboxylate oxidase [Sesamum indicum]
									SIN_1013258	0.515866	1-aminocyclopropane-1-carboxylate oxidase 5 [Sesamum indicum]
									SIN_1022365	0.442705	aspartate aminotransferase, mitochondrial [Sesamum indicum]
									SIN_1003091	0.435527	serine acetyltransferase 1, chloroplastic-like [Sesamum indicum]
									SIN_1015500	0.41041	1-aminocyclopropane-1-carboxylate synthase [Sesamum indicum]
									SIN_1008030	0.361528	LOW QUALITY PROTEIN: cystathionine gamma-synthase 1, chloroplastic [Sesamum indicum]
									SIN_1013596	0.337928	S-adenosylmethionine decarboxylase proenzyme [Sesamum indicum]
									SIN_1012593	0.284496	kynurenine--oxoglutarate transaminase 1-like [Sesamum indicum]
									SIN_1006570	0.283805	LOW QUALITY PROTEIN: cystathionine gamma-synthase 1, chloroplastic-like [Sesamum indicum]
B. napus	brown	Valine, leucine and isoleucine degradation	Amino acid metabolism	64	-2.34849	0.00265957	0.014026	0.00833903	BnaA03G0159900ZS	-0.623814	3-ketoacyl-CoA thiolase 2, peroxisomal [Brassica rapa]
									BnaA07G0212300ZS	-0.627542	3-hydroxyisobutyryl-CoA hydrolase-like protein 1, mitochondrial [Brassica napus]
									BnaC04G0139100ZS	-0.630664	PREDICTED: 3-ketoacyl-CoA thiolase 2, peroxisomal [Brassica oleracea var. oleracea]
									BnaA02G0265100ZS	-0.673533	hydroxymethylglutaryl-CoA synthase [Brassica rapa]
									BnaA01G0217100ZS	-0.682988	branched-chain-amino-acid aminotransferase 3, chloroplastic-like [Brassica napus]
									BnaC04G0562100ZS	-0.6933	PREDICTED: alanine--glyoxylate aminotransferase 2 homolog 2, mitochondrial-like [Brassica oleracea var. oleracea]
									BnaC03G0804400ZS	-0.696583	PREDICTED: aldehyde dehydrogenase family 7 member A1 [Brassica oleracea var. oleracea]
									BnaA08G0148300ZS	-0.707399	3-hydroxyisobutyryl-CoA hydrolase-like protein 2, mitochondrial [Brassica rapa]
									BnaA09G0215800ZS	-0.717485	probable acetyl-CoA acetyltransferase, cytosolic 2 isoform X1 [Brassica rapa]
									BnaA03G0305600ZS	-0.72067	lipoamide acyltransferase component of branched-chain alpha-keto acid dehydrogenase complex, mitochondrial-like [Brassica napus]
									BnaC03G0811300ZS	-0.749485	2-oxoisovalerate dehydrogenase subunit beta 1, mitochondrial [Brassica napus]
									BnaC01G0241100ZS	-0.758308	PREDICTED: dihydrolipoyl dehydrogenase 2, chloroplastic [Brassica oleracea var. oleracea]
									BnaC08G0284400ZS	-0.780802	PREDICTED: aldehyde dehydrogenase family 2 member B4, mitochondrial [Brassica oleracea var. oleracea]
									BnaA09G0104700ZS	-0.806748	methylmalonate-semialdehyde dehydrogenase [acylating], mitochondrial [Brassica napus]
									BnaA06G0185800ZS	-0.811058	isovaleryl-CoA dehydrogenase, mitochondrial [Brassica rapa]
									BnaA06G0170700ZS	-0.82342	aldehyde dehydrogenase family 2 member B4, mitochondrial [Brassica napus]
									BnaA01G0190400ZS	-0.836106	dihydrolipoyl dehydrogenase 2, chloroplastic [Brassica rapa]
									BnaC03G0367000ZS	-0.842035	lipoamide acyltransferase component of branched-chain alpha-keto acid dehydrogenase complex, mitochondrial [Brassica napus]
									BnaA09G0659300ZS	-0.860705	branched-chain-amino-acid aminotransferase 2, chloroplastic-like isoform X1 [Brassica napus]
									BnaA08G0010900ZS	-0.87211	#N/A
									BnaA08G0005600ZS	-0.890648	2-oxoisovalerate dehydrogenase subunit beta 1, mitochondrial [Brassica rapa]
									BnaA09G0245900ZS	-0.899152	hydroxymethylglutaryl-CoA synthase [Brassica rapa]
									BnaA04G0246900ZS	-0.903749	alanine--glyoxylate aminotransferase 2 homolog 2, mitochondrial-like [Brassica napus]
									BnaA01G0173400ZS	-0.925811	3-hydroxyisobutyryl-CoA hydrolase-like protein 3, mitochondrial [Brassica napus]
									BnaC07G0327100ZS	-0.947827	acetyl-CoA acetyltransferase, cytosolic 1 [Brassica napus]
									BnaC03G0604800ZS	-0.94795	PREDICTED: isovaleryl-CoA dehydrogenase, mitochondrial isoform X2 [Brassica oleracea var. oleracea]
									BnaC09G0289700ZS	-0.962741	PREDICTED: hydroxymethylglutaryl-CoA synthase [Brassica oleracea var. oleracea]
									BnaC03G0042300ZS	-0.968999	2-oxoisovalerate dehydrogenase subunit alpha 2, mitochondrial [Brassica napus]
									BnaA03G0035600ZS	-0.972958	2-oxoisovalerate dehydrogenase subunit alpha 2, mitochondrial [Brassica rapa]
									BnaA06G0365600ZS	-0.974314	acetyl-CoA acetyltransferase, cytosolic 1 [Brassica rapa]
									BnaA03G0347600ZS	-0.988017	dihydrolipoyl dehydrogenase 1, chloroplastic isoform X4 [Brassica napus]
									BnaC03G0419600ZS	-0.988251	PREDICTED: dihydrolipoyl dehydrogenase 1, chloroplastic [Brassica oleracea var. oleracea]
		Phenylalanine, tyrosine and tryptophan biosynthesis	Amino acid metabolism	57	-2.5196	0.00277008	0.014026	0.00833903	BnaC02G0095200ZS	-0.570546	aspartate aminotransferase, cytoplasmic isozyme 1 [Brassica napus]
									BnaC03G0363300ZS	-0.574953	#N/A
									BnaC09G0029800ZS	-0.581017	chorismate mutase 1, chloroplastic-like [Brassica napus]
									BnaC09G0590700ZS	-0.596523	anthranilate synthase alpha subunit 1, chloroplastic-like [Brassica napus]
									BnaC05G0311300ZS	-0.601435	chorismate synthase, chloroplastic [Brassica napus]
									BnaA08G0282300ZS	-0.630506	arogenate dehydratase/prephenate dehydratase 1, chloroplastic-like isoform X1 [Brassica napus]
									BnaA09G0044300ZS	-0.63519	chorismate mutase 1, chloroplastic-like [Brassica napus]
									BnaC08G0043900ZS	-0.651563	chorismate synthase, chloroplastic-like [Brassica napus]
									BnaC03G0578100ZS	-0.669409	arogenate dehydratase 4, chloroplastic-like [Brassica napus]
									BnaC04G0479500ZS	-0.685621	PREDICTED: arogenate dehydratase 3, chloroplastic [Brassica oleracea var. oleracea]
									BnaA04G0285700ZS	-0.728565	3-phosphoshikimate 1-carboxyvinyltransferase, chloroplastic [Brassica rapa]
									BnaC09G0102000ZS	-0.734412	PREDICTED: 3-dehydroquinate synthase, chloroplastic [Brassica oleracea var. oleracea]
									BnaA03G0220100ZS	-0.734914	3-phosphoshikimate 1-carboxyvinyltransferase, chloroplastic-like isoform X1 [Brassica napus]
									BnaA09G0625700ZS	-0.740671	arogenate dehydrogenase 2, chloroplastic [Brassica napus]
									BnaC06G0439600ZS	-0.745075	PREDICTED: phospho-2-dehydro-3-deoxyheptonate aldolase 1, chloroplastic-like [Brassica oleracea var. oleracea]
									BnaA09G0101800ZS	-0.783186	3-dehydroquinate synthase, chloroplastic [Brassica napus]
									BnaA06G0076600ZS	-0.808188	arogenate dehydratase/prephenate dehydratase 1, chloroplastic-like [Brassica napus]
									BnaA04G0144500ZS	-0.812897	bifunctional aspartate aminotransferase and glutamate/aspartate-prephenate aminotransferase-like isoform X1 [Brassica napus]
									BnaA09G0593900ZS	-0.819689	bifunctional aspartate aminotransferase and glutamate/aspartate-prephenate aminotransferase isoform X1 [Brassica napus]
									BnaC06G0151600ZS	-0.829189	tyrosine aminotransferase-like [Brassica napus]
									BnaA07G0373800ZS	-0.836943	phospho-2-dehydro-3-deoxyheptonate aldolase 1, chloroplastic [Brassica rapa]
									BnaC03G0259200ZS	-0.844953	PREDICTED: 3-phosphoshikimate 1-carboxyvinyltransferase, chloroplastic [Brassica oleracea var. oleracea]
									BnaC08G0212300ZS	-0.848384	arogenate dehydratase/prephenate dehydratase 1, chloroplastic [Brassica napus]
									BnaC07G0319100ZS	-0.850727	chorismate mutase 1, chloroplastic [Brassica napus]
									BnaA05G0129900ZS	-0.861382	LOW QUALITY PROTEIN: aspartate aminotransferase, mitochondrial [Brassica napus]
									BnaC04G0170300ZS	-0.871597	PREDICTED: aspartate aminotransferase, mitochondrial-like [Brassica oleracea var. oleracea]
									BnaC08G0446400ZS	-0.883395	PREDICTED: bifunctional aspartate aminotransferase and glutamate/aspartate-prephenate aminotransferase-like isoform X1 [Brassica oleracea var. oleracea]
									BnaA10G0273300ZS	-0.890964	anthranilate synthase alpha subunit 1, chloroplastic-like [Brassica napus]
									BnaC04G0435400ZS	-0.895729	bifunctional aspartate aminotransferase and glutamate/aspartate-prephenate aminotransferase-like isoform X2 [Brassica napus]
									BnaA08G0239500ZS	-0.90839	phospho-2-dehydro-3-deoxyheptonate aldolase 1, chloroplastic [Brassica rapa]
									BnaC09G0167400ZS	-0.919065	PREDICTED: aspartate aminotransferase, cytoplasmic isozyme 2 [Brassica oleracea var. oleracea]
									BnaA06G0372600ZS	-0.941672	chorismate mutase 1, chloroplastic [Brassica rapa]
		Glycine, serine and threonine metabolism	Amino acid metabolism	102	-2.01115	0.00294118	0.014026	0.00833903	BnaC04G0562100ZS	-0.6933	PREDICTED: alanine--glyoxylate aminotransferase 2 homolog 2, mitochondrial-like [Brassica oleracea var. oleracea]
									BnaC03G0804400ZS	-0.696583	PREDICTED: aldehyde dehydrogenase family 7 member A1 [Brassica oleracea var. oleracea]
									BnaA08G0052000ZS	-0.704644	serine hydroxymethyltransferase 4 [Brassica rapa]
									BnaA02G0263300ZS	-0.716504	primary amine oxidase [Brassica rapa]
									BnaA09G0400800ZS	-0.718804	bifunctional aspartokinase/homoserine dehydrogenase 1, chloroplastic [Brassica napus]
									BnaC01G0241100ZS	-0.758308	PREDICTED: dihydrolipoyl dehydrogenase 2, chloroplastic [Brassica oleracea var. oleracea]
									BnaA08G0157700ZS	-0.758364	threonine synthase 1, chloroplastic-like [Brassica napus]
									BnaA09G0120900ZS	-0.763151	threonine synthase 1, chloroplastic-like [Brassica napus]
									BnaA05G0452400ZS	-0.777279	probable 2,3-bisphosphoglycerate-independent phosphoglycerate mutase 2 [Brassica napus]
									BnaA04G0270900ZS	-0.77901	uncharacterized protein LOC106447582 [Brassica napus]
									BnaC03G0747700ZS	-0.790389	D-3-phosphoglycerate dehydrogenase 1, chloroplastic-like [Brassica napus]
									BnaC09G0113400ZS	-0.815707	homoserine kinase-like [Brassica napus]
									BnaA01G0190400ZS	-0.836106	dihydrolipoyl dehydrogenase 2, chloroplastic [Brassica rapa]
									BnaC03G0777000ZS	-0.841161	threonine synthase 1, chloroplastic-like [Brassica napus]
									BnaA01G0075200ZS	-0.868717	PREDICTED: threonine synthase 1, chloroplastic [Raphanus sativus]
									BnaA08G0010900ZS	-0.87211	#N/A
									BnaC05G0510700ZS	-0.876382	#N/A
									BnaA09G0111100ZS	-0.880162	homoserine kinase [Brassica rapa]
									BnaA04G0246900ZS	-0.903749	alanine--glyoxylate aminotransferase 2 homolog 2, mitochondrial-like [Brassica napus]
									BnaA08G0136800ZS	-0.90773	D-3-phosphoglycerate dehydrogenase 1, chloroplastic-like [Brassica napus]
									BnaA10G0223000ZS	-0.909102	aspartokinase 1, chloroplastic-like [Brassica napus]
									BnaC04G0117900ZS	-0.910124	PREDICTED: glycine cleavage system H protein 2, mitochondrial [Brassica oleracea var. oleracea]
									BnaC01G0089100ZS	-0.913608	PREDICTED: threonine synthase 1, chloroplastic [Brassica oleracea var. oleracea]
									BnaC04G0458700ZS	-0.917115	probable sarcosine oxidase [Brassica napus]
									BnaC02G0189200ZS	-0.921833	protein HOTHEAD-like [Brassica napus]
									BnaC05G0272200ZS	-0.925919	PREDICTED: bifunctional aspartokinase/homoserine dehydrogenase 1, chloroplastic [Brassica oleracea var. oleracea]
									BnaA04G0163200ZS	-0.936077	probable sarcosine oxidase [Brassica napus]
									BnaA07G0319600ZS	-0.936753	glutamate--glyoxylate aminotransferase 2 isoform X2 [Brassica rapa]
									BnaA09G0646700ZS	-0.938693	glyoxylate/hydroxypyruvate reductase HPR3-like [Brassica napus]
									BnaA05G0094900ZS	-0.938766	PREDICTED: glycine cleavage system H protein 2, mitochondrial [Raphanus sativus]
									BnaA03G0513700ZS	-0.942297	choline monooxygenase, chloroplastic-like [Brassica napus]
									BnaA07G0371900ZS	-0.960994	uncharacterized protein LOC106400108 [Brassica napus]
									BnaC06G0437300ZS	-0.965138	uncharacterized protein LOC106354577 [Brassica napus]
									BnaC07G0492600ZS	-0.982603	choline monooxygenase, chloroplastic-like [Brassica napus]
									BnaA03G0347600ZS	-0.988017	dihydrolipoyl dehydrogenase 1, chloroplastic isoform X4 [Brassica napus]
									BnaC03G0419600ZS	-0.988251	PREDICTED: dihydrolipoyl dehydrogenase 1, chloroplastic [Brassica oleracea var. oleracea]
		Lysine degradation	Amino acid metabolism	48	-2.08475	0.00539084	0.0181315	0.0107799	BnaC03G0804400ZS	-0.696583	PREDICTED: aldehyde dehydrogenase family 7 member A1 [Brassica oleracea var. oleracea]
									BnaA09G0215800ZS	-0.717485	probable acetyl-CoA acetyltransferase, cytosolic 2 isoform X1 [Brassica rapa]
									BnaC01G0241100ZS	-0.758308	PREDICTED: dihydrolipoyl dehydrogenase 2, chloroplastic [Brassica oleracea var. oleracea]
									BnaA09G0501200ZS	-0.775596	histone-lysine N-methyltransferase family member SUVH9 [Brassica napus]
									BnaC08G0284400ZS	-0.780802	PREDICTED: aldehyde dehydrogenase family 2 member B4, mitochondrial [Brassica oleracea var. oleracea]
									BnaA03G0017300ZS	-0.793445	histone-lysine N-methyltransferase, H3 lysine-9 specific SUVH1-like [Brassica napus]
									BnaA05G0094400ZS	-0.796473	histone-lysine N-methyltransferase, H3 lysine-9 specific SUVH5 [Brassica rapa]
									BnaC01G0030100ZS	-0.800058	calmodulin-lysine N-methyltransferase-like [Brassica napus]
									BnaA06G0170700ZS	-0.82342	aldehyde dehydrogenase family 2 member B4, mitochondrial [Brassica napus]
									BnaA04G0148800ZS	-0.828685	histone-lysine N-methyltransferase, H3 lysine-9 specific SUVH6-like isoform X1 [Brassica napus]
									BnaC09G0596700ZS	-0.831036	#N/A
									BnaA01G0190400ZS	-0.836106	dihydrolipoyl dehydrogenase 2, chloroplastic [Brassica rapa]
									BnaA08G0010900ZS	-0.87211	#N/A
									BnaC04G0458700ZS	-0.917115	probable sarcosine oxidase [Brassica napus]
									BnaA04G0163200ZS	-0.936077	probable sarcosine oxidase [Brassica napus]
									BnaC07G0327100ZS	-0.947827	acetyl-CoA acetyltransferase, cytosolic 1 [Brassica napus]
									BnaC04G0441200ZS	-0.963691	PREDICTED: histone-lysine N-methyltransferase, H3 lysine-9 specific SUVH6 isoform X1 [Brassica oleracea var. oleracea]
									BnaA06G0365600ZS	-0.974314	acetyl-CoA acetyltransferase, cytosolic 1 [Brassica rapa]
									BnaA03G0347600ZS	-0.988017	dihydrolipoyl dehydrogenase 1, chloroplastic isoform X4 [Brassica napus]
									BnaC03G0419600ZS	-0.988251	PREDICTED: dihydrolipoyl dehydrogenase 1, chloroplastic [Brassica oleracea var. oleracea]
		Arginine and proline metabolism	Amino acid metabolism	72	-1.76475	0.0134048	0.0380979	0.0226508	BnaA09G0046200ZS	-0.644363	proline dehydrogenase 1, mitochondrial [Brassica napus]
									BnaA02G0076400ZS	-0.644749	probable prolyl 4-hydroxylase 4 [Brassica napus]
									BnaA03G0249000ZS	-0.677965	arginase 1, mitochondrial isoform X1 [Brassica napus]
									BnaA09G0449700ZS	-0.680124	spermidine synthase 1-like [Brassica napus]
									BnaC07G0324000ZS	-0.684478	PREDICTED: proline dehydrogenase 1, mitochondrial [Brassica oleracea var. oleracea]
									BnaC09G0504400ZS	-0.696552	S-adenosylmethionine decarboxylase proenzyme 2 [Brassica napus]
									BnaC03G0804400ZS	-0.696583	PREDICTED: aldehyde dehydrogenase family 7 member A1 [Brassica oleracea var. oleracea]
									BnaC05G0208800ZS	-0.727343	spermidine synthase 1 [Brassica napus]
									BnaA03G0392700ZS	-0.761619	proline iminopeptidase [Brassica napus]
									BnaC09G0476000ZS	-0.765922	PREDICTED: probable prolyl 4-hydroxylase 4 [Brassica oleracea var. oleracea]
									BnaA09G0513600ZS	-0.775443	delta-1-pyrroline-5-carboxylate synthase B-like [Brassica napus]
									BnaC08G0284400ZS	-0.780802	PREDICTED: aldehyde dehydrogenase family 2 member B4, mitochondrial [Brassica oleracea var. oleracea]
									BnaA03G0031200ZS	-0.800328	agmatine deiminase isoform X1 [Brassica rapa]
									BnaA06G0170700ZS	-0.82342	aldehyde dehydrogenase family 2 member B4, mitochondrial [Brassica napus]
									BnaA04G0040200ZS	-0.839373	delta-1-pyrroline-5-carboxylate synthase B-like [Brassica napus]
									BnaA05G0129900ZS	-0.861382	LOW QUALITY PROTEIN: aspartate aminotransferase, mitochondrial [Brassica napus]
									BnaC04G0170300ZS	-0.871597	PREDICTED: aspartate aminotransferase, mitochondrial-like [Brassica oleracea var. oleracea]
									BnaA08G0010900ZS	-0.87211	#N/A
									BnaA02G0158400ZS	-0.875087	probable polyamine oxidase 4 [Brassica napus]
									BnaC08G0278200ZS	-0.898944	spermidine synthase 1-like [Brassica napus]
									BnaC09G0167400ZS	-0.919065	PREDICTED: aspartate aminotransferase, cytoplasmic isozyme 2 [Brassica oleracea var. oleracea]
									BnaC07G0171900ZS	-0.931873	spermidine synthase 1-like [Brassica napus]
									BnaC03G0295100ZS	-0.96387	PREDICTED: arginase 1, mitochondrial [Brassica oleracea var. oleracea]
									BnaC01G0032000ZS	-0.966198	PREDICTED: prolyl 4-hydroxylase 5 [Brassica oleracea var. oleracea]
									BnaA01G0027000ZS	-0.973814	probable prolyl 4-hydroxylase 8 isoform X1 [Brassica rapa]
									BnaA03G0208900ZS	-0.977008	polyamine oxidase 2 [Brassica rapa]
		Phenylalanine metabolism	Amino acid metabolism	34	-1.81836	0.0198511	0.0542765	0.0322696	BnaC04G0337700ZS	-0.665152	PREDICTED: phenylalanine ammonia-lyase 2-like [Brassica oleracea var. oleracea]
									BnaC02G0357300ZS	-0.675208	primary amine oxidase [Brassica napus]
									BnaA05G0449800ZS	-0.676946	phenylalanine ammonia-lyase 4 [Brassica napus]
									BnaA02G0263300ZS	-0.716504	primary amine oxidase [Brassica rapa]
									BnaA04G0270900ZS	-0.77901	uncharacterized protein LOC106447582 [Brassica napus]
									BnaC05G0498400ZS	-0.810892	phenylalanine ammonia-lyase 4 [Brassica napus]
									BnaA04G0144500ZS	-0.812897	bifunctional aspartate aminotransferase and glutamate/aspartate-prephenate aminotransferase-like isoform X1 [Brassica napus]
									BnaC08G0333400ZS	-0.817751	PREDICTED: phenylalanine ammonia-lyase 2 [Brassica oleracea var. oleracea]
									BnaA09G0593900ZS	-0.819689	bifunctional aspartate aminotransferase and glutamate/aspartate-prephenate aminotransferase isoform X1 [Brassica napus]
									BnaC06G0151600ZS	-0.829189	tyrosine aminotransferase-like [Brassica napus]
									BnaA05G0129900ZS	-0.861382	LOW QUALITY PROTEIN: aspartate aminotransferase, mitochondrial [Brassica napus]
									BnaC04G0170300ZS	-0.871597	PREDICTED: aspartate aminotransferase, mitochondrial-like [Brassica oleracea var. oleracea]
									BnaC08G0446400ZS	-0.883395	PREDICTED: bifunctional aspartate aminotransferase and glutamate/aspartate-prephenate aminotransferase-like isoform X1 [Brassica oleracea var. oleracea]
									BnaC04G0435400ZS	-0.895729	bifunctional aspartate aminotransferase and glutamate/aspartate-prephenate aminotransferase-like isoform X2 [Brassica napus]
									BnaA09G0494800ZS	-0.909778	phenylalanine ammonia-lyase 2 [Brassica rapa]
									BnaC09G0167400ZS	-0.919065	PREDICTED: aspartate aminotransferase, cytoplasmic isozyme 2 [Brassica oleracea var. oleracea]
		Lysine biosynthesis	Amino acid metabolism	19	-1.7461	0.0275229	0.0699406	0.0415826	BnaA03G0215200ZS	-0.374706	4-hydroxy-tetrahydrodipicolinate reductase 1, chloroplastic [Brassica rapa]
									BnaC03G0253700ZS	-0.386222	4-hydroxy-tetrahydrodipicolinate reductase 1, chloroplastic-like [Brassica napus]
									BnaA01G0105600ZS	-0.42818	bifunctional aspartokinase/homoserine dehydrogenase 2, chloroplastic [Brassica napus]
									BnaC01G0128500ZS	-0.435449	bifunctional aspartokinase/homoserine dehydrogenase 2, chloroplastic [Brassica napus]
									BnaA06G0098000ZS	-0.473199	uncharacterized protein LOC106346612 [Brassica napus]
									BnaC09G0528100ZS	-0.614511	aspartokinase 1, chloroplastic [Brassica napus]
									BnaA09G0400800ZS	-0.718804	bifunctional aspartokinase/homoserine dehydrogenase 1, chloroplastic [Brassica napus]
									BnaA04G0013100ZS	-0.750317	4-hydroxy-tetrahydrodipicolinate synthase 1, chloroplastic [Brassica rapa]
									BnaC04G0058700ZS	-0.786906	4-hydroxy-tetrahydrodipicolinate synthase 2, chloroplastic [Brassica napus]
									BnaA05G0052800ZS	-0.829434	4-hydroxy-tetrahydrodipicolinate synthase 2, chloroplastic [Brassica rapa]
									BnaC04G0272500ZS	-0.84159	PREDICTED: 4-hydroxy-tetrahydrodipicolinate synthase 1, chloroplastic [Brassica oleracea var. oleracea]
									BnaA03G0391700ZS	-0.887869	aminotransferase ALD1, chloroplastic isoform X1 [Brassica rapa]
									BnaA10G0223000ZS	-0.909102	aspartokinase 1, chloroplastic-like [Brassica napus]
									BnaC05G0272200ZS	-0.925919	PREDICTED: bifunctional aspartokinase/homoserine dehydrogenase 1, chloroplastic [Brassica oleracea var. oleracea]
G. hirsutum	green	Valine, leucine and isoleucine biosynthesis	Amino acid metabolism	17	-2.41459	0.00218818	0.0622422	0.0540722	GH_A06G1505	-0.497393	Ketol-acid reductoisomerase, chloroplastic [Gossypium arboreum]
									GH_D10G1569	-0.497803	Dihydroxy-acid dehydratase [Gossypium arboreum]
									GH_scaffold25593_objG0001	-0.508892	PREDICTED: 3-isopropylmalate dehydratase small subunit 3-like [Gossypium raimondii] &gt;gi|823252273|ref|XP_012458762.1| PREDICTED: 3-isopropylmalate dehydratase small subunit 3-like [Gossypium raimondii] &gt;gi|823252275|ref|XP_012458763.1| PREDICTED: 3-isopropylmalate dehydratase small subunit 3-like [Gossypium raimondii] &gt;gi|763810429|gb|KJB77331.1| hypothetical protein B456_012G137200 [Gos…
									GH_A09G0785	-0.589827	PREDICTED: 3-isopropylmalate dehydratase large subunit-like [Gossypium raimondii] &gt;gi|763767359|gb|KJB34574.1| hypothetical protein B456_006G073400 [Gossypium raimondii]
									GH_A03G1108	-0.616563	2-isopropylmalate synthase 2, chloroplastic -like protein [Gossypium arboreum]
									GH_D02G0296	-0.685319	PREDICTED: dihydroxy-acid dehydratase, chloroplastic [Gossypium raimondii] &gt;gi|763760970|gb|KJB28224.1| hypothetical protein B456_005G035200 [Gossypium raimondii]
									GH_D09G0726	-0.692792	PREDICTED: 3-isopropylmalate dehydratase large subunit-like [Gossypium raimondii] &gt;gi|763767359|gb|KJB34574.1| hypothetical protein B456_006G073400 [Gossypium raimondii]
									GH_D02G1217	-0.799323	PREDICTED: 2-isopropylmalate synthase 2, chloroplastic-like [Gossypium raimondii] &gt;gi|763762746|gb|KJB30000.1| hypothetical protein B456_005G127500 [Gossypium raimondii]
									GH_A01G1947	-0.842319	PREDICTED: branched-chain-amino-acid aminotransferase 6-like isoform X1 [Gossypium raimondii] &gt;gi|763748668|gb|KJB16107.1| hypothetical protein B456_002G212600 [Gossypium raimondii]
									GH_D10G1431	-0.855801	PREDICTED: 2-isopropylmalate synthase 2, chloroplastic-like [Gossypium raimondii] &gt;gi|763804935|gb|KJB71873.1| hypothetical protein B456_011G145600 [Gossypium raimondii]
									GH_A10G1502	-0.883355	acetohydroxyacid synthase [Gossypium hirsutum]
									GH_D01G2045	-0.91526	PREDICTED: branched-chain-amino-acid aminotransferase 6-like isoform X1 [Gossypium raimondii] &gt;gi|763748668|gb|KJB16107.1| hypothetical protein B456_002G212600 [Gossypium raimondii]
									GH_D13G0219	-0.92489	PREDICTED: acetolactate synthase small subunit 1, chloroplastic-like [Gossypium raimondii] &gt;gi|763812026|gb|KJB78878.1| hypothetical protein B456_013G024000 [Gossypium raimondii]
									GH_A13G0219	-0.953152	Acetolactate synthase small subunit [Gossypium arboreum]
	orangered4	Cysteine and methionine metabolism	Amino acid metabolism	22	-1.94731	0.0144231	0.0933258	0.0732317	GH_D08G0419	-0.769465	PREDICTED: S-adenosylmethionine decarboxylase proenzyme-like isoform X2 [Gossypium raimondii]
									GH_D09G0007	-0.7736	PREDICTED: aspartokinase 2, chloroplastic-like isoform X1 [Gossypium raimondii] &gt;gi|763765986|gb|KJB33201.1| hypothetical protein B456_006G000400 [Gossypium raimondii]
									GH_D01G0873	-0.814382	PREDICTED: serine acetyltransferase 1, chloroplastic-like [Gossypium raimondii] &gt;gi|763746420|gb|KJB13859.1| hypothetical protein B456_002G098400 [Gossypium raimondii]
									GH_D08G1378	-0.82426	PREDICTED: 1-aminocyclopropane-1-carboxylate synthase-like [Gossypium raimondii] &gt;gi|763756973|gb|KJB24304.1| hypothetical protein B456_004G137900 [Gossypium raimondii]
									GH_D07G2278	-0.826664	Cystathionine gamma-synthase, chloroplastic -like protein [Gossypium arboreum]
									GH_A05G3885	-0.851769	Cystathionine gamma-synthase, chloroplastic -like protein [Gossypium arboreum]
									GH_D04G0481	-0.854516	PREDICTED: cystathionine gamma-synthase 1, chloroplastic-like [Gossypium raimondii] &gt;gi|763808782|gb|KJB75684.1| hypothetical protein B456_012G052100 [Gossypium raimondii]
									GH_A13G2190	-0.889213	Methylthioribose-1-phosphate isomerase [Gossypium arboreum]
									GH_D11G2496	-0.900548	PREDICTED: glutathione synthetase, chloroplastic [Gossypium raimondii] &gt;gi|763751310|gb|KJB18698.1| hypothetical protein B456_003G066300 [Gossypium raimondii]
									GH_A09G0010	-0.909936	PREDICTED: aspartokinase 2, chloroplastic-like isoform X1 [Gossypium raimondii] &gt;gi|763765986|gb|KJB33201.1| hypothetical protein B456_006G000400 [Gossypium raimondii]
	blue	Glutathione metabolism	Metabolism of other amino acids	55	-2.70773	0.0025641	0.0187432	0.0126685	Glyma.05G161400	-0.70047	probable glutathione S-transferase Glycine soja
									Glyma.08G013700	-0.703542	glutathione S-transferase T1-like Glycine max
									Glyma.15G251700	-0.723276	probable glutathione S-transferase parC Glycine max
									Glyma.16G155700	-0.723983	glutathione reductase, cytosolic isoform X1 Glycine max
									Glyma.05G207000	-0.730633	theta class glutathione S-transferase Glycine max
									Glyma.08G069400	-0.731759	5-oxoprolinase Glycine max
									Glyma.02G204000	-0.736416	leucine aminopeptidase 1 Glycine max
									Glyma.02G141800	-0.75233	glutathione reductase, chloroplastic isoform X1 Glycine max
									Glyma.10G291100	-0.756733	DHAR class glutathione S-transferase Glycine max
									Glyma.10G047700	-0.778895	glutathione S-transferase L2 Glycine max
									Glyma.06G078400	-0.81916	gamma-glutamylcyclotransferase 2-1-like Glycine soja
									Glyma.08G014300	-0.82519	glutamate--cysteine ligase, chloroplastic-like Glycine soja
									Glyma.19G154100	-0.831603	glutathione peroxidase family protein Glycine max
									Glyma.15G251600	-0.839693	2,4-D inducible glutathione S-transferase Glycine max
									Glyma.06G068200	-0.847766	putative L-ascorbate peroxidase 6 isoform X1 Glycine max
									Glyma.19G082300	-0.853795	glucose-6-phosphate dehydrogenase isoform X1 Glycine max
									Glyma.01G219400	-0.864752	uncharacterized protein LOC100306570 Glycine max
									Glyma.08G015900	-0.883749	puromycin-sensitive aminopeptidase-like isoform X2 Glycine soja
									Glyma.18G111200	-0.894417	phi class glutathione S-transferase Glycine max
									Glyma.18G040100	-0.900687	dehydroascorbate reductase Glycine max
									Glyma.19G077800	-0.930174	leucine aminopeptidase 1 Glycine max
									Glyma.05G209200	-0.930501	puromycin-sensitive aminopeptidase isoform X1 Glycine max
									Glyma.19G077300	-0.935291	glucose-6-phosphate 1-dehydrogenase, cytoplasmic isoform Glycine max
									Glyma.08G013800	-0.947656	probable phospholipid hydroperoxide glutathione peroxidase Glycine max
									Glyma.04G248300	-0.948179	probable L-ascorbate peroxidase 6, chloroplastic/mitochondrial isoform X1 Glycine max
									Glyma.08G175200	-0.955663	glutathione S-transferase Glycine max
									Glyma.11G216400	-0.967657	glutathione S-transferase DHAR3, chloroplastic Glycine max
									Glyma.08G088000	-0.970467	1-Cys peroxiredoxin-like Glycine soja
G. max		Arginine biosynthesis	Amino acid metabolism	21	-1.94696	0.00943396	0.0407376	0.0275345	Glyma.17G131300	-0.560227	arginase 1, mitochondrial Glycine max
									Glyma.14G111800	-0.568611	aspartate aminotransferase P2, mitochondrial Glycine max
									Glyma.07G118300	-0.660922	acetylornithine aminotransferase, mitochondrial Glycine max
									Glyma.01G131100	-0.680941	aspartate aminotransferase, mitochondrial Glycine max
									Glyma.17G128600	-0.683919	argininosuccinate synthase, chloroplastic Glycine max
									Glyma.05G046700	-0.735699	argininosuccinate synthase, chloroplastic-like Glycine soja
									Glyma.05G236000	-0.782873	argininosuccinate synthase, chloroplastic isoform X1 Glycine max
									Glyma.11G047200	-0.800921	probable amino-acid acetyltransferase NAGS2, chloroplastic isoform X2 Glycine max
									Glyma.11G043300	-0.849194	acetylornithine deacetylase Glycine max
									Glyma.06G082400	-0.852451	aspartate aminotransferase glyoxysomal isozyme AAT1 precursor Glycine max
									Glyma.10G255400	-0.868469	acetylornithine aminotransferase, mitochondrial Glycine max
									Glyma.01G194700	-0.896084	probable amino-acid acetyltransferase NAGS1, chloroplastic isoform X1 Glycine max
									Glyma.05G146000	-0.94991	urease isoform X1 Glycine max
		Tryptophan metabolism	Amino acid metabolism	31	-1.76789	0.0124688	0.0473815	0.0320252	Glyma.06G179000	-0.553316	tryptophan aminotransferase-related protein 2 Glycine max
									Glyma.17G005300	-0.594362	probable acetyl-CoA acetyltransferase, cytosolic 2 isoform X1 Glycine max
									Glyma.02G126500	-0.602623	serotonin N-acetyltransferase 2, chloroplastic Glycine max
									Glyma.09G272400	-0.691792	serotonin N-acetyltransferase 1, chloroplastic-like Glycine soja
									Glyma.08G288000	-0.710212	aldehyde dehydrogenase family 2 member B5, mitochondrial Glycine max
									Glyma.13G048200	-0.75879	2-oxoglutarate-dependent dioxygenase DAO Glycine max
									Glyma.15G178400	-0.801456	aldehyde dehydrogenase family 7 member A1 Glycine max
									Glyma.17G086500	-0.808954	tryptophan aminotransferase-related protein 2 Glycine max
									Glyma.14G128200	-0.820337	probable indole-3-pyruvate monooxygenase YUCCA4 Glycine soja
									Glyma.09G070300	-0.834994	aldehyde dehydrogenase family 7 member B1 Glycine max
									Glyma.14G004600	-0.84463	acetyl-CoA acetyltransferase, cytosolic 1 Glycine max
									Glyma.07G239200	-0.855999	peroxisomal enoyl-CoA hydratase/isomerase family protein Glycine max
									Glyma.05G040400	-0.880685	tryptophan aminotransferase-related protein 2 Glycine max
									Glyma.19G206200	-0.940274	uncharacterized protein LOC100777958 Glycine max
									Glyma.18G137300	-0.947515	aldehyde dehydrogenase family 2 member B7, mitochondrial-like Glycine soja
									Glyma.18G216900	-0.950044	histone acetyltransferase TAP1 Glycine max
									Glyma.07G268550	-0.953049	WEB family protein At1g12150 Glycine max
		Alanine, aspartate and glutamate metabolism	Amino acid metabolism	34	-1.63527	0.0250627	0.0835422	0.0564662	Glyma.14G111800	-0.568611	aspartate aminotransferase P2, mitochondrial Glycine max
									Glyma.14G062500	-0.592879	uncharacterized protein LOC100801575 Glycine max
									Glyma.17G097800	-0.64775	probable aldehyde dehydrogenase isoform X1 Glycine max
									Glyma.02G254000	-0.650339	uncharacterized protein LOC100818533 Glycine max
									Glyma.01G131100	-0.680941	aspartate aminotransferase, mitochondrial Glycine max
									Glyma.17G128600	-0.683919	argininosuccinate synthase, chloroplastic Glycine max
									Glyma.05G046700	-0.735699	argininosuccinate synthase, chloroplastic-like Glycine soja
									Glyma.05G182600	-0.745902	alanine--glyoxylate aminotransferase 2 homolog 1, mitochondrial Glycine max
									Glyma.05G236000	-0.782873	argininosuccinate synthase, chloroplastic isoform X1 Glycine max
									Glyma.08G163700	-0.799144	succinate-semialdehyde dehydrogenase, mitochondrial Glycine max
									Glyma.02G293500	-0.81429	aspartate carbamoyltransferase 1, chloroplastic Glycine max
									Glyma.06G082400	-0.852451	aspartate aminotransferase glyoxysomal isozyme AAT1 precursor Glycine max
									Glyma.04G042100	-0.891586	probable isoaspartyl peptidase/L-asparaginase 2-like Glycine max
									Glyma.08G140200	-0.927339	alanine--glyoxylate aminotransferase 2 homolog 1, mitochondrial isoform X2 Glycine max
									Glyma.06G043000	-0.932981	probable isoaspartyl peptidase/L-asparaginase 2 Glycine max
									Glyma.04G216000	-0.935144	uncharacterized protein LOC100788470 Glycine max
									Glyma.15G263500	-0.964046	succinate-semialdehyde dehydrogenase, mitochondrial isoform X1 Glycine max
	green	Cysteine and methionine metabolism	Amino acid metabolism	15	2.21145	0.0034965	0.0144522	0.00834253	Glyma.05G240700	0.934043	aspartate-semialdehyde dehydrogenase Glycine max
									Glyma.03G228300	0.905628	probable L-cysteine desulfhydrase, chloroplastic Glycine max
									Glyma.05G026300	0.897556	malate dehydrogenase, chloroplastic Glycine max
									Glyma.11G005800	0.881489	cysteine synthase isoform X1 Glycine max
									Glyma.12G161500	0.881088	probable aminotransferase TAT2 Glycine max
									Glyma.06G275700	0.872867	aspartate aminotransferase, mitochondrial Glycine max
									Glyma.13G001200	0.871656	methionine gamma-lyase Glycine max
									Glyma.08G167100	0.858388	thiosulfate/3-mercaptopyruvate sulfurtransferase 2 Glycine max
									Glyma.13G028400	0.855856	5-methyltetrahydropteroyltriglutamate--homocysteine methyltransferase 1 Glycine max
		Tryptophan metabolism	Amino acid metabolism	10	2.06573	0.00862069	0.0256283	0.0147939	Glyma.05G149500	0.860764	probable amidase At4g34880 Glycine max
									Glyma.06G183900	0.855129	aldehyde dehydrogenase family 2 member B4, mitochondrial-like Glycine soja
									Glyma.20G080000	0.83041	probable indole-3-pyruvate monooxygenase YUCCA7 Glycine max
									Glyma.13G048100	0.824963	uncharacterized protein LOC100790426 Glycine max
									Glyma.17G205800	0.808789	probable indole-3-pyruvate monooxygenase YUCCA4 Glycine max
									Glyma.11G089300	0.7781	2-oxoglutarate-dependent dioxygenase DAO Glycine max
									Glyma.06G137300	0.701335	caffeic acid 3-O-methyltransferase Glycine max
									Glyma.17G261700	0.685861	catalase-1/2 Glycine soja
									Glyma.14G022100	0.676055	dihydrolipoyllysine-residue succinyltransferase component of 2-oxoglutarate dehydrogenase complex 2, mitochondrial isoform X1 Glycine max
									Glyma.07G232900	0.637971	ferric leghemoglobin reductase-2 precursor Glycine max
		Alanine, aspartate and glutamate metabolism	Amino acid metabolism	11	1.88655	0.0160428	0.0414439	0.0239234	Glyma.04G094600	0.938296	argininosuccinate lyase, chloroplastic isoform X1 Glycine max
									Glyma.05G046900	0.923977	argininosuccinate synthase, chloroplastic Glycine soja
									Glyma.06G150000	0.893841	carbamoyl-phosphate synthase small chain, chloroplastic Glycine max
									Glyma.06G275700	0.872867	aspartate aminotransferase, mitochondrial Glycine max
									Glyma.06G096700	0.872687	argininosuccinate lyase, chloroplastic Glycine max
									Glyma.01G204600	0.780001	glutamate dehydrogenase 2 Glycine max
									Glyma.04G236900	0.770743	glutamate synthase NADH, amyloplastic-like isoform X1 Glycine soja
									Glyma.19G111000	0.739509	uncharacterized protein LOC100789509 Glycine max
									Glyma.19G142400	0.719416	adenylosuccinate synthetase 2, chloroplastic Glycine max
Z. mays	turquoise	Glycine, serine and threonine metabolism	Amino acid metabolism	19	-1.98379	0.00190114	0.0216963	0.0166096	Zm00001d015378	-0.282696	uncharacterized protein LOC100273340 [Zea mays]
									Zm00001d043780	-0.292712	threonine synthase [Zea mays]
									Zm00001d049234	-0.366926	serine hydroxymethyltransferase 4-like [Setaria viridis]
									Zm00001d040721	-0.398259	dihydrolipoyl dehydrogenase 1, mitochondrial [Zea mays]
									Zm00001d025862	-0.434142	L-allo-threonine aldolase isoform X1 [Zea mays]
									Zm00001d018969	-0.469764	tryptophan synthase alpha [Zea mays]
									Zm00001d020984	-0.473568	uncharacterized protein LOC100283462 [Zea mays]
									Zm00001d029237	-0.550346	probable low-specificity L-threonine aldolase 2 isoform X1 [Zea mays]
									Zm00001d033750	-0.601413	threonine dehydratase 1 biosynthetic, chloroplastic [Zea mays]
									Zm00001d003059	-0.840576	putative threonine aldolase family protein [Zea mays]
		Phenylalanine, tyrosine and tryptophan biosynthesis	Amino acid metabolism	14	-1.94158	0.00373134	0.0369403	0.0282797	Zm00001d053374	-0.203539	uncharacterized protein LOC100194071 isoform X1 [Zea mays]
									Zm00001d017802	-0.220872	histidinol-phosphate aminotransferase [Zea mays]
									Zm00001d024393	-0.225716	uncharacterized protein LOC100272983 [Zea mays]
									Zm00001d028477	-0.267792	chorismate synthase 2 [Zea mays]
									Zm00001d018386	-0.302221	aspartate aminotransferase [Zea mays]
									Zm00001d046168	-0.315525	uncharacterized protein LOC100276497 [Zea mays]
									Zm00001d047755	-0.322779	uncharacterized protein LOC100273905 [Zea mays]
									Zm00001d018969	-0.469764	tryptophan synthase alpha [Zea mays]
									Zm00001d025652	-0.508121	uncharacterized protein LOC100274566 isoform X2 [Zea mays]
									Zm00001d043382	-0.540857	uncharacterized protein LOC100273311 [Zea mays]
